# Supplementary material for: Comparative Proteomic Analysis of Plasma Membrane Proteins in Rice Leaves Reveals a Vesicle Trafficking Network in Plant Immunity That Is Provoked by Blast Fungi
Source: Front Plant Sci. 2022 Apr 25;13:853195. doi: 10.3389/fpls.2022.853195 (PMC9083198; doi:10.3389/fpls.2022.853195)
Supplement: Supplementary file 6 [file Table_6.XLSX]

## Sheet: Sheet1
Supplemental Table S6. All identified proteins from iTRAQ analysis
Accession	Description	MW [kDa]	calc. pI	Coverage	Proteins	Unique Peptides	0h				24h
							0h-1/REF	0h-2/REF	0h-3/REF	0h/REF Average	24h-1/REF	24h-2/REF	24h-3/REF	24h/REF Average	24h/0h	FDR
A0MLT8	Eukaryotic translation initiation factor 3 subunit E OS=Oryza sativa subsp. japonica PE=3 SV=1 - [A0MLT8_ORYSJ]	51.266	5.71924	3.19	3	1	0.725222	0.695624	0.795109	0.738652	0.741682	0.929567	1.01623	0.895826	1.21279	0.249186
A1XBB7	Protein IN2-1 homolog B OS=Oryza sativa subsp. indica GN=GSTZ5 PE=1 SV=1 - [IN21B_ORYSI]	27.344	5.52881	8.2	3	2	1.05573	0.950272	1.00014	1.00205	0.874925	0.807039	0.785909	0.822624	0.820944	0.055953
A1XFD9	UDP-glycosyltransferase-like protein OS=Oryza sativa subsp. indica GN=Pi2_C101A51.16 PE=3 SV=1 - [A1XFD9_ORYSI]	49.3423	5.93506	19.32	2	1	1.10987	1.19811	1.14104	1.14967	0.98149	0.973067	1.03206	0.995539	0.865932	0.0469852
A1YZC9	Citrate synthase OS=Oryza sativa subsp. japonica PE=2 SV=1 - [A1YZC9_ORYSJ]	54.5172	8.71924	8.6	5	3	1.02984	1.04799	0.98898	1.02227	1.09919	1.2129	1.2931	1.20173	1.17555	0.108618
A2WJQ6	Putative uncharacterized protein OS=Oryza sativa subsp. indica GN=OsI_00053 PE=4 SV=1 - [A2WJQ6_ORYSI]	34.2997	6.75635	21.07	2	6	1.00843	0.992151	1.02546	1.00868	0.956958	0.951266	0.940552	0.949592	0.94142	0.03769
A2WJR2	Putative uncharacterized protein OS=Oryza sativa subsp. indica GN=OsI_00059 PE=3 SV=1 - [A2WJR2_ORYSI]	51.4549	6.17627	2.11	2	1	1.24209	1.60196	1.30337	1.38247	1.06235	0.821308	1.07309	0.985583	0.712913	0.119792
A2WKH8	Putative uncharacterized protein OS=Oryza sativa subsp. indica GN=OsI_00329 PE=3 SV=1 - [A2WKH8_ORYSI]	48.0465	7.84033	7.62	9	3	1.02305	0.96355	1.00215	0.99625	0.969838	0.961661	0.929352	0.953617	0.957207	0.217559
A2WL36	rRNA N-glycosidase OS=Oryza sativa subsp. indica GN=OsI_00549 PE=3 SV=1 - [A2WL36_ORYSI]	28.6809	10.4917	9.26	3	2	1.07503	1.15317	1.07834	1.10218	0.948317	0.913711	0.903445	0.921824	0.836365	0.0307899
A2WL80	Putative uncharacterized protein OS=Oryza sativa subsp. indica GN=OsI_00591 PE=4 SV=1 - [A2WL80_ORYSI]	20.6141	9.14404	4.71	2	1	0.861555	0.834749	0.941139	0.879148	0.982519	1.11444	1.06385	1.0536	1.19844	0.0855965
A2WL88	Putative uncharacterized protein OS=Oryza sativa subsp. indica GN=OsI_00599 PE=4 SV=1 - [A2WL88_ORYSI]	159.308	6.11279	3.59	22	4	0.946625	0.873046	0.859239	0.89297	1.00361	1.10738	1.04493	1.05197	1.17806	0.0693762
A2WM87	Serine/threonine-protein kinase OS=Oryza sativa subsp. indica GN=OsI_00958 PE=3 SV=1 - [A2WM87_ORYSI]	88.4652	6.32861	3.32	61	1	1.01267	0.873964	1.40209	1.09624	1.1512	1.02267	1.14522	1.10636	1.00923	0.969346
A2WMA1	Putative uncharacterized protein OS=Oryza sativa subsp. indica GN=OsI_00974 PE=4 SV=1 - [A2WMA1_ORYSI]	30.5533	7.48877	8.6	3	2	0.85546	0.755439	0.765658	0.792186	1.14742	1.07677	1.07731	1.1005	1.38919	0.0197912
A2WMB0	Putative uncharacterized protein OS=Oryza sativa subsp. indica GN=OsI_00982 PE=3 SV=1 - [A2WMB0_ORYSI]	63.951	7.72314	10.39	46	2	1.20851	1.21689	1.12082	1.18207	0.87919	0.92181	0.806584	0.869195	0.735314	0.025876
A2WMG6	Salt stress root protein RS1 OS=Oryza sativa subsp. indica GN=OsI_001009 PE=1 SV=1 - [SRS1_ORYSI]	21.7875	4.91943	69.61	1	14	1.03417	1.0133	0.969296	1.00559	0.948413	0.935926	0.883853	0.922731	0.917602	0.111224
A2WML6	Putative uncharacterized protein OS=Oryza sativa subsp. indica GN=OsI_01083 PE=4 SV=1 - [A2WML6_ORYSI]	15.158	9.11475	15.6	2	2	1.08237	1.33555	1.40694	1.27495	0.935482	0.940283	0.9351	0.936955	0.734894	0.0886616
A2WMY5	Importin subunit alpha OS=Oryza sativa subsp. indica GN=OsI_01208 PE=3 SV=1 - [A2WMY5_ORYSI]	57.5047	5.22412	13.31	2	3	1.00774	0.976	0.964484	0.982741	1.00285	1.01257	1.00485	1.00676	1.02444	0.251357
A2WMZ8	Putative uncharacterized protein OS=Oryza sativa subsp. indica GN=OsI_01221 PE=3 SV=1 - [A2WMZ8_ORYSI]	30.4001	6.55127	2.86	2	1	1.06295	1.43311	1.01402	1.17003	1.15405	0.69485	0.776489	0.87513	0.747957	0.317266
A2WMZ9	Putative uncharacterized protein OS=Oryza sativa subsp. indica GN=OsI_01222 PE=4 SV=1 - [A2WMZ9_ORYSI]	20.7137	7.25439	4.79	3	1	0.99242	1.09941	1.10662	1.06615	0.846402	0.870986	0.9016	0.872996	0.81883	0.0481988
A2WN93	Calmodulin-1 OS=Oryza sativa subsp. indica GN=CAM1-1 PE=1 SV=2 - [CALM1_ORYSI]	16.8209	4.27197	43.62	7	6	0.990815	0.971123	0.979273	0.980404	1.05805	1.12937	1.04952	1.07898	1.10055	0.0728223
A2WNB9	ATP-dependent Clp protease proteolytic subunit OS=Oryza sativa subsp. indica GN=OsI_01344 PE=3 SV=1 - [A2WNB9_ORYSI]	31.131	6.80029	4.23	3	1	1.08941	1.59217	1.24071	1.30743	1.05249	1.16573	1.2762	1.16481	0.890913	0.54903
A2WNF5	Putative uncharacterized protein OS=Oryza sativa subsp. indica GN=OsI_01383 PE=4 SV=1 - [A2WNF5_ORYSI]	69.3048	4.85596	9.28	3	4	0.968771	1.19831	1.12604	1.09771	1.07507	1.00085	1.24927	1.1084	1.00974	0.945943
A2WNI6	Coatomer subunit beta OS=Oryza sativa subsp. indica GN=OsI_01415 PE=3 SV=1 - [A2WNI6_ORYSI]	105.11	5.65576	13.26	2	3	1.0693	1.04363	1.02052	1.04448	0.999508	0.842949	0.853308	0.898588	0.860318	0.126815
A2WNV9	Putative uncharacterized protein OS=Oryza sativa subsp. indica GN=OsI_01543 PE=4 SV=1 - [A2WNV9_ORYSI]	130.484	5.80811	6.04	3	7	1.07699	1.14165	1.08643	1.10169	1.0586	1.02162	1.00367	1.02796	0.933079	0.121199
A2WNX6	Putative uncharacterized protein OS=Oryza sativa subsp. indica GN=OsI_01556 PE=4 SV=1 - [A2WNX6_ORYSI]	12.8551	4.70361	19.35	2	2	0.93505	0.923719	0.884255	0.914341	0.971049	0.998293	1.02503	0.998124	1.09163	0.0717416
A2WQX7	Putative uncharacterized protein OS=Oryza sativa subsp. indica GN=OsI_02260 PE=4 SV=1 - [A2WQX7_ORYSI]	36.8549	6.72705	14.58	3	5	0.987733	0.912543	0.973887	0.958054	0.924998	0.995903	0.917936	0.946279	0.987709	0.81671
A2WR67	Putative uncharacterized protein OS=Oryza sativa subsp. indica GN=OsI_02351 PE=4 SV=1 - [A2WR67_ORYSI]	39.5146	7.53271	10.44	2	3	1.10342	1.42783	1.25992	1.26372	1.11064	0.904849	0.947158	0.987549	0.78146	0.156025
A2WRB8	Putative uncharacterized protein OS=Oryza sativa subsp. indica GN=OsI_02405 PE=3 SV=1 - [A2WRB8_ORYSI]	60.7656	8.11865	2.47	4	1	1.29378	1.26459	1.09798	1.21878	0.680108	0.651583	0.783987	0.705226	0.578631	0.0245684
A2WRG5	Putative uncharacterized protein OS=Oryza sativa subsp. indica GN=OsI_02449 PE=4 SV=1 - [A2WRG5_ORYSI]	48.981	6.62451	8.28	4	3	0.986184	0.975916	0.943574	0.968558	0.9442	0.95624	0.838457	0.912966	0.942603	0.351146
A2WRH8	Putative uncharacterized protein OS=Oryza sativa subsp. indica GN=OsI_02462 PE=4 SV=1 - [A2WRH8_ORYSI]	18.9907	8.48486	4.12	5	1	1.01728	1.06117	1.26129	1.11325	0.904519	0.922195	0.992152	0.939622	0.844038	0.191427
A2WS65	Putative uncharacterized protein OS=Oryza sativa subsp. indica GN=OsI_02703 PE=3 SV=1 - [A2WS65_ORYSI]	53.4076	5.51611	2.83	3	1	1.24681	1.50131	1.6643	1.47081	1.10563	1.05729	1.32514	1.16269	0.79051	0.20365
A2WSE7	Putative uncharacterized protein OS=Oryza sativa subsp. indica GN=OsI_02784 PE=4 SV=1 - [A2WSE7_ORYSI]	17.315	9.24658	10.63	4	1	0.815456	1.13899	1.02866	0.994369	1.63241	1.45245	1.47337	1.51941	1.52801	0.0491545
A2WSH0	Pleiotropic drug resistance protein 3 OS=Oryza sativa subsp. indica GN=PDR3 PE=2 SV=1 - [PDR3_ORYSI]	162.82	7.25439	4.53	13	3	1.07591	1.21871	1.26156	1.18539	1.11674	0.895976	0.999995	1.00424	0.847176	0.198407
A2WSL7	Putative uncharacterized protein OS=Oryza sativa subsp. indica GN=OsI_02860 PE=4 SV=1 - [A2WSL7_ORYSI]	46.3967	5.17334	7.17	3	2	0.982595	0.945901	0.934314	0.95427	0.862432	0.913396	0.974131	0.916653	0.96058	0.469874
A2WSQ4	Putative uncharacterized protein OS=Oryza sativa subsp. indica GN=OsI_02899 PE=3 SV=1 - [A2WSQ4_ORYSI]	50.626	5.56689	2.71	2	1	1.09204	1.26697	1.21707	1.19203	0.638691	0.606441	0.678094	0.641075	0.537803	0.0134651
A2WT17	Putative uncharacterized protein OS=Oryza sativa subsp. indica GN=OsI_03008 PE=3 SV=1 - [A2WT17_ORYSI]	40.7483	7.40088	6.13	5	1	0.975508	0.91364	0.942228	0.943792	1.08092	1.14615	1.09768	1.10825	1.17425	0.031109
A2WT67	Putative uncharacterized protein OS=Oryza sativa subsp. indica GN=OsI_03055 PE=4 SV=1 - [A2WT67_ORYSI]	48.7319	8.36768	5.62	2	3	0.902149	0.816442	0.783833	0.834141	0.895939	0.961397	0.888517	0.915284	1.09728	0.229972
A2WTS1	Putative uncharacterized protein OS=Oryza sativa subsp. indica GN=OsI_03263 PE=3 SV=1 - [A2WTS1_ORYSI]	21.5056	11.312	6.63	2	1	1.04576	0.985907	1.06391	1.03186	0.90403	0.892452	0.933777	0.910086	0.881987	0.0526599
A2WU37	Putative uncharacterized protein OS=Oryza sativa subsp. indica GN=OsI_03383 PE=3 SV=1 - [A2WU37_ORYSI]	137.544	7.54736	14.76	11	8	0.976783	0.948232	0.965403	0.963473	1.13305	1.0533	1.1183	1.10155	1.14331	0.0395822
A2WUA6	Putative uncharacterized protein OS=Oryza sativa subsp. indica GN=OsI_03457 PE=3 SV=1 - [A2WUA6_ORYSI]	52.863	9.64209	8.47	21	4	0.985669	1.05765	1.07073	1.03802	1.01542	1.01568	1.00689	1.01266	0.975576	0.516476
A2WV08	Putative uncharacterized protein OS=Oryza sativa subsp. indica GN=OsI_03719 PE=4 SV=1 - [A2WV08_ORYSI]	70.6138	8.96826	1.73	2	1	1.06373	1.06629	1.1385	1.08951	0.936064	0.943868	1.07641	0.985447	0.904489	0.215613
A2WWK1	Putative uncharacterized protein OS=Oryza sativa subsp. indica GN=OsI_04282 PE=4 SV=1 - [A2WWK1_ORYSI]	71.2122	4.97021	1.99	2	1	1.16756	1.68431	1.40046	1.41744	1.16856	0.82208	1.08561	1.02542	0.723427	0.195416
A2WX79	Putative uncharacterized protein OS=Oryza sativa subsp. indica GN=OsI_04520 PE=4 SV=1 - [A2WX79_ORYSI]	40.401	8.104	10.99	3	4	0.943484	0.917052	0.859542	0.906693	1.10702	1.12544	1.11883	1.1171	1.23206	0.0179419
A2WX83	Putative uncharacterized protein OS=Oryza sativa subsp. indica GN=OsI_04526 PE=4 SV=1 - [A2WX83_ORYSI]	45.3624	6.58057	13.64	2	5	0.943368	0.861589	0.877099	0.894019	0.90154	0.957897	0.908685	0.922707	1.03209	0.525851
A2WX99	DL119 protein OS=Oryza sativa subsp. indica GN=dl119 PE=4 SV=1 - [A2WX99_ORYSI]	25.9593	9.86182	13.45	3	3	0.975286	1.00735	1.02203	1.00156	0.975672	1.00704	1.02028	1.001	0.999443	0.98474
A2WXH7	Putative uncharacterized protein OS=Oryza sativa subsp. indica GN=OsI_04628 PE=4 SV=1 - [A2WXH7_ORYSI]	66.1887	4.67822	40	1	1	0.951413	1.07165	0.969628	0.997564	1.22317	0.891136	1.03231	1.04887	1.05143	0.735113
A2WXK0	Putative uncharacterized protein OS=Oryza sativa subsp. indica GN=OsI_04649 PE=4 SV=1 - [A2WXK0_ORYSI]	49.9118	8.76318	3.01	2	1	1.78122	2.48367	1.49296	1.91928	1.56789	1.01673	0.981722	1.18878	0.619388	0.205701
A2WXK3	Putative uncharacterized protein OS=Oryza sativa subsp. indica GN=OsI_04653 PE=4 SV=1 - [A2WXK3_ORYSI]	30.412	6.17627	9.29	7	2	1.00952	0.959337	0.936435	0.968431	0.946746	0.981842	0.972955	0.967181	0.99871	0.972492
A2WXM2	Putative uncharacterized protein OS=Oryza sativa subsp. indica GN=OsI_04673 PE=4 SV=1 - [A2WXM2_ORYSI]	38.4028	4.65283	3.44	2	1	0.948855	0.981007	1.10705	1.0123	1.25853	1.14407	1.13825	1.18028	1.16594	0.132957
A2WXT2	Serine/threonine-protein kinase OS=Oryza sativa subsp. indica GN=OsI_04734 PE=3 SV=1 - [A2WXT2_ORYSI]	88.6915	8.23584	12.65	46	8	1.04229	1.22425	1.06684	1.11113	1.05466	1.06021	1.06175	1.05887	0.952973	0.533005
A2WXV8	Fructokinase-1 OS=Oryza sativa subsp. indica GN=FRK1 PE=1 SV=1 - [SCRK1_ORYSI]	34.707	5.2749	31.89	11	9	1.0801	1.00058	1.00475	1.02848	0.867862	0.916995	0.88792	0.890926	0.866258	0.0511873
A2WXW7	Putative uncharacterized protein OS=Oryza sativa subsp. indica GN=OsI_04772 PE=3 SV=1 - [A2WXW7_ORYSI]	49.864	6.87354	18.82	8	8	1.00837	0.935401	0.969357	0.971043	1.02484	1.01203	0.998209	1.01169	1.04186	0.251171
A2WYA7	Peptidyl-prolyl cis-trans isomerase OS=Oryza sativa subsp. indica GN=OsI_04911 PE=4 SV=1 - [A2WYA7_ORYSI]	16.7809	9.56885	9.49	2	1	0.913077	1.00026	1.078	0.997112	0.86996	0.98444	0.97831	0.944237	0.946971	0.551046
A2WYE9	Probable sucrose-phosphate synthase 1 OS=Oryza sativa subsp. indica GN=SPS1 PE=2 SV=2 - [SPSA1_ORYSI]	119.273	6.72705	2.31	3	1	1.06148	1.37199	1.20004	1.21117	0.849216	0.931056	1.0864	0.955557	0.788954	0.180989
A2WYF6	Putative uncharacterized protein OS=Oryza sativa subsp. indica GN=OsI_04958 PE=4 SV=1 - [A2WYF6_ORYSI]	24.9372	7.97217	5.63	2	1	1.11898	1.21278	1.38566	1.23914	1.11692	1.0914	1.02033	1.07622	0.868519	0.22427
A2WYG9	Probable mitochondrial import receptor subunit TOM20 OS=Oryza sativa subsp. indica GN=TOM20 PE=2 SV=2 - [TOM20_ORYSI]	22.4608	5.43994	8.46	2	1	1.77338	1.75867	2.1394	1.89048	1.34165	1.30252	1.28006	1.30808	0.691927	0.0517021
A2WYV8	Putative uncharacterized protein OS=Oryza sativa subsp. indica GN=OsI_05120 PE=4 SV=1 - [A2WYV8_ORYSI]	15.4251	6.52197	6.96	2	1	1.04583	1.76564	1.61233	1.4746	1.02164	0.852639	1.3201	1.06479	0.722089	0.300056
A2WZ27	Putative uncharacterized protein OS=Oryza sativa subsp. indica GN=OsI_05194 PE=4 SV=1 - [A2WZ27_ORYSI]	21.0611	4.80518	4.46	3	1	0.898303	0.874521	0.96628	0.913035	1.08845	1.15478	1.12532	1.12285	1.2298	0.0307576
A2WZK9	Putative uncharacterized protein OS=Oryza sativa subsp. indica GN=OsI_05394 PE=4 SV=1 - [A2WZK9_ORYSI]	37.5056	8.90967	4.83	3	1	0.62614	0.919557	0.762878	0.769525	1.5572	1.39961	1.29475	1.41719	1.84164	0.0362901
A2WZR6	Putative uncharacterized protein OS=Oryza sativa subsp. indica GN=OsI_05457 PE=4 SV=1 - [A2WZR6_ORYSI]	182.874	5.75732	1.19	3	2	1.05525	0.955649	1.03012	1.01367	1.02077	1.03476	1.08541	1.04698	1.03286	0.527231
A2WZS1	Putative uncharacterized protein OS=Oryza sativa subsp. indica GN=OsI_05462 PE=4 SV=1 - [A2WZS1_ORYSI]	53.1903	8.41162	2.69	2	1	1.4893	1.03655	1.7607	1.42885	0.823695	1.18695	1.17574	1.06213	0.743345	0.320329
A2X019	Putative uncharacterized protein OS=Oryza sativa subsp. indica GN=OsI_05557 PE=4 SV=1 - [A2X019_ORYSI]	33.8263	7.40088	3.91	4	1	1.25638	1.47804	1.27323	1.33588	1.08106	0.998959	1.20978	1.0966	0.82088	0.146697
A2X029	Putative uncharacterized protein OS=Oryza sativa subsp. indica GN=OsI_05566 PE=4 SV=1 - [A2X029_ORYSI]	54.461	9.51025	2.17	3	1	1.13064	1.4364	1.22943	1.26549	0.989603	0.957212	1.11516	1.02066	0.806532	0.161613
A2X070	Putative uncharacterized protein OS=Oryza sativa subsp. indica GN=OsI_05611 PE=4 SV=1 - [A2X070_ORYSI]	25.9087	8.76318	9.05	4	1	0.936447	0.96159	0.95682	0.951619	0.979155	1.09288	1.09251	1.05485	1.10848	0.135545
A2X090	Putative uncharacterized protein OS=Oryza sativa subsp. indica GN=OsI_05630 PE=3 SV=1 - [A2X090_ORYSI]	14.4965	8.47021	8.53	4	1	0.90362	0.835539	0.833463	0.857541	0.96029	1.11106	1.04184	1.03773	1.21012	0.0783509
A2X1A0	Putative uncharacterized protein OS=Oryza sativa subsp. indica GN=OsI_05978 PE=4 SV=1 - [A2X1A0_ORYSI]	23.4065	5.18604	5.29	1	1	1.01246	1.12968	1.05671	1.06628	1.04943	1.00367	1.00271	1.0186	0.955284	0.393513
A2X1G2	Putative uncharacterized protein OS=Oryza sativa subsp. indica GN=OsI_06044 PE=4 SV=1 - [A2X1G2_ORYSI]	37.6205	9.62744	8.98	8	2	0.990222	0.83468	0.944118	0.923007	0.952602	0.906953	1.01793	0.959162	1.03917	0.660939
A2X1J7	Putative uncharacterized protein OS=Oryza sativa subsp. indica GN=OsI_06077 PE=4 SV=1 - [A2X1J7_ORYSI]	41.5606	5.36377	2.61	2	1	0.970631	0.938148	0.917374	0.942051	0.93417	0.987205	0.94785	0.956408	1.01524	0.658919
A2X1X4	Putative uncharacterized protein OS=Oryza sativa subsp. indica GN=OsI_06200 PE=4 SV=1 - [A2X1X4_ORYSI]	23.135	6.58057	4.89	3	1	0.929741	0.919458	1.01196	0.95372	0.991395	1.072	1.09804	1.05381	1.10495	0.17351
A2X1X5	Putative uncharacterized protein OS=Oryza sativa subsp. indica GN=OsI_06201 PE=4 SV=1 - [A2X1X5_ORYSI]	71.4221	6.21436	8.71	2	5	1.0511	0.992707	1.05718	1.03366	1.03229	0.964928	1.00219	0.999803	0.967243	0.418715
A2X226	Putative uncharacterized protein OS=Oryza sativa subsp. indica GN=OsI_06251 PE=4 SV=1 - [A2X226_ORYSI]	35.1707	5.79541	7.19	3	2	0.92868	0.832979	0.902364	0.888008	0.920463	0.986872	0.942739	0.950025	1.06984	0.254908
A2X229	Putative uncharacterized protein OS=Oryza sativa subsp. indica GN=OsI_06254 PE=4 SV=1 - [A2X229_ORYSI]	45.6584	5.19873	20.72	2	7	1.0053	0.983588	1.01751	1.00213	1.00378	1.00687	0.96934	0.99333	0.991216	0.703904
A2X266	Putative uncharacterized protein OS=Oryza sativa subsp. indica GN=OsI_06294 PE=3 SV=1 - [A2X266_ORYSI]	51.3876	5.61768	1.88	3	1	0.993687	1.03023	1.34986	1.12459	0.913629	0.88632	1.12855	0.976166	0.868018	0.46064
A2X268	Putative uncharacterized protein OS=Oryza sativa subsp. indica GN=OsI_06296 PE=4 SV=1 - [A2X268_ORYSI]	17.4626	8.25049	6.63	3	1	0.964893	1.1198	0.997459	1.02738	0.9588	0.931061	1.08241	0.990757	0.964349	0.709041
A2X292	Putative uncharacterized protein OS=Oryza sativa subsp. indica GN=OsI_06316 PE=3 SV=1 - [A2X292_ORYSI]	55.0248	5.60498	1.57	2	1	0.489481	1.11082	0.629722	0.743341	0.557377	0.641193	0.509737	0.569436	0.766049	0.537464
A2X2I0	CASP-like protein OsI_06397 OS=Oryza sativa subsp. indica GN=OsI_06397 PE=2 SV=1 - [CSPL9_ORYSI]	21.663	5.63037	11.94	2	2	0.932976	0.790511	0.806309	0.843265	0.862705	0.867283	0.92977	0.886586	1.05137	0.554322
A2X2N8	Putative uncharacterized protein OS=Oryza sativa subsp. indica GN=OsI_06450 PE=3 SV=1 - [A2X2N8_ORYSI]	73.6688	6.55127	1.74	3	1	1.39841	1.58079	1.51776	1.49899	1.24513	1.1231	1.25468	1.20764	0.805635	0.0601407
A2X381	Putative uncharacterized protein OS=Oryza sativa subsp. indica GN=OsI_06662 PE=4 SV=1 - [A2X381_ORYSI]	25.2368	8.14795	23.04	4	5	1.006	1.05905	0.970047	1.0117	0.983908	1.02632	0.95274	0.987656	0.976235	0.623434
A2X4H7	Putative uncharacterized protein OS=Oryza sativa subsp. indica GN=OsI_07101 PE=4 SV=1 - [A2X4H7_ORYSI]	122.239	6.04932	0.73	2	1	1.05034	1.14573	1.17772	1.1246	0.994593	0.923442	1.06533	0.994455	0.884277	0.171467
A2X4M4	Putative uncharacterized protein OS=Oryza sativa subsp. indica GN=OsI_07144 PE=4 SV=1 - [A2X4M4_ORYSI]	31.1948	8.29443	5.34	3	1	0.902645	0.847757	0.911245	0.887216	1.14893	1.22583	1.16655	1.18044	1.3305	0.0145101
A2X4T7	40S ribosomal protein S27 OS=Oryza sativa subsp. indica GN=OsI_07209 PE=3 SV=1 - [A2X4T7_ORYSI]	9.54578	8.73389	44.19	6	3	0.938328	0.877971	0.910083	0.908794	1.00529	1.02631	1.03046	1.02069	1.12312	0.0342514
A2X544	Putative uncharacterized protein OS=Oryza sativa subsp. indica GN=OsI_07318 PE=4 SV=1 - [A2X544_ORYSI]	78.417	6.04932	2.69	2	2	0.896987	0.858505	0.887957	0.88115	0.972505	0.99815	0.934713	0.968456	1.09908	0.066909
A2X5N7	Putative uncharacterized protein OS=Oryza sativa subsp. indica GN=OsI_07520 PE=4 SV=1 - [A2X5N7_ORYSI]	24.2744	7.94287	9.61	2	2	0.97972	1.08006	1.11675	1.05884	0.966793	1.02479	1.03355	1.00838	0.952339	0.456029
A2X5P5	Putative uncharacterized protein OS=Oryza sativa subsp. indica GN=OsI_07530 PE=4 SV=1 - [A2X5P5_ORYSI]	33.5109	5.56689	16.61	2	4	1.1591	1.33365	1.19345	1.22873	1.04997	0.962915	0.993522	1.00214	0.815584	0.0716029
A2X5Y2	Putative uncharacterized protein OS=Oryza sativa subsp. indica GN=OsI_07611 PE=4 SV=1 - [A2X5Y2_ORYSI]	56.1584	6.84424	7.29	6	1	0.818366	0.864805	0.885174	0.856115	0.974773	1.01771	1.03545	1.00931	1.17894	0.0355442
A2X627	Putative uncharacterized protein OS=Oryza sativa subsp. indica GN=OsI_07658 PE=4 SV=1 - [A2X627_ORYSI]	37.1655	5.05908	3.64	2	1	0.832162	0.872563	0.847958	0.850894	0.946869	1.00744	0.950885	0.968398	1.13809	0.0424351
A2X694	Putative uncharacterized protein OS=Oryza sativa subsp. indica GN=OsI_07731 PE=4 SV=1 - [A2X694_ORYSI]	80.5395	7.66455	3.15	3	2	0.844485	0.81923	0.871576	0.845097	0.95123	1.02312	0.99508	0.98981	1.17124	0.0369702
A2X6T3	Putative uncharacterized protein OS=Oryza sativa subsp. indica GN=OsI_07925 PE=4 SV=1 - [A2X6T3_ORYSI]	64.8603	8.27979	6.67	3	4	1.20182	1.3486	1.15905	1.23649	1.17504	0.977249	1.0121	1.0548	0.853057	0.192597
A2X6V5	Putative uncharacterized protein OS=Oryza sativa subsp. indica GN=OsI_07945 PE=4 SV=1 - [A2X6V5_ORYSI]	37.6447	4.88135	10.99	4	2	1.17468	1.01792	1.18227	1.12496	1.07263	1.0846	0.992048	1.04976	0.933155	0.405832
A2X7F5	Phenylalanine ammonia-lyase OS=Oryza sativa subsp. indica GN=OsI_08145 PE=3 SV=1 - [A2X7F5_ORYSI]	76.5421	6.25244	8.27	8	1	1.31969	1.33654	1.31444	1.32356	0.786547	0.781574	0.769232	0.779118	0.588655	0.00101916
A2X7G8	Putative uncharacterized protein OS=Oryza sativa subsp. indica GN=OsI_08158 PE=3 SV=1 - [A2X7G8_ORYSI]	30.4489	7.40088	23.61	5	6	0.989158	1.0177	0.977369	0.994742	1.015	1.00919	0.95575	0.993313	0.998563	0.969035
A2X7P6	Putative uncharacterized protein OS=Oryza sativa subsp. indica GN=OsI_08240 PE=4 SV=1 - [A2X7P6_ORYSI]	25.6097	7.97217	10.26	2	1	0.910996	0.887999	0.855235	0.884743	0.947383	0.937143	0.832439	0.905655	1.02364	0.724245
A2X7W5	Putative uncharacterized protein OS=Oryza sativa subsp. indica GN=OsI_08310 PE=4 SV=1 - [A2X7W5_ORYSI]	39.7454	6.26514	4.16	4	1	1.18526	1.40916	1.25551	1.28331	1.28832	1.00968	1.19307	1.16369	0.906788	0.441853
A2X7X9	Putative uncharacterized protein OS=Oryza sativa subsp. indica GN=OsI_08324 PE=4 SV=1 - [A2X7X9_ORYSI]	21.5538	5.5415	6.19	3	1	1.45631	1.77603	1.5826	1.60498	1.24611	1.07431	1.25616	1.19219	0.742809	0.0747735
A2X837	Putative uncharacterized protein OS=Oryza sativa subsp. indica GN=OsI_08391 PE=4 SV=1 - [A2X837_ORYSI]	21.5528	10.4771	5.08	2	1	0.949459	1.2254	1.09193	1.08893	1.04653	1.02198	1.20638	1.09163	1.00248	0.98474
A2X8C2	Putative uncharacterized protein OS=Oryza sativa subsp. indica GN=OsI_08480 PE=4 SV=1 - [A2X8C2_ORYSI]	70.1856	6.354	11.37	4	7	0.98128	0.911828	0.925164	0.939424	1.01345	1.05667	1.02012	1.03008	1.0965	0.0802542
A2X8C7	Putative uncharacterized protein OS=Oryza sativa subsp. indica GN=OsI_08485 PE=4 SV=1 - [A2X8C7_ORYSI]	38.5473	5.30029	3.1	3	1	1.09266	1.24339	0.996975	1.11101	0.729469	0.540273	0.712488	0.660743	0.594724	0.0481988
A2X8E5	Putative uncharacterized protein OS=Oryza sativa subsp. indica GN=OsI_08506 PE=4 SV=1 - [A2X8E5_ORYSI]	60.3204	5.8335	12.41	12	2	1.08113	1.26707	1.17442	1.17421	1.06375	0.952299	1.01836	1.01147	0.861407	0.141115
A2X8H4	Putative uncharacterized protein OS=Oryza sativa subsp. indica GN=OsI_08534 PE=4 SV=1 - [A2X8H4_ORYSI]	64.6922	6.06201	3.52	2	2	1.05874	1.46728	1.18528	1.2371	1.05693	1.103	1.16945	1.10979	0.897093	0.487307
A2X8K8	Putative uncharacterized protein OS=Oryza sativa subsp. indica GN=OsI_08569 PE=4 SV=1 - [A2X8K8_ORYSI]	60.7925	5.49072	4.04	4	2	1.15722	1.10794	1.17418	1.14645	0.730563	0.761131	0.68477	0.725488	0.632814	0.00834157
A2X8Q3	Soluble inorganic pyrophosphatase OS=Oryza sativa subsp. indica GN=IPP PE=2 SV=1 - [IPYR_ORYSI]	24.1443	5.85889	14.02	5	2	1.00793	1.07503	1.10719	1.06338	1.09865	1.13909	1.04817	1.0953	1.03002	0.579532
A2X8U1	Putative uncharacterized protein OS=Oryza sativa subsp. indica GN=OsI_08653 PE=4 SV=1 - [A2X8U1_ORYSI]	48.0273	7.41553	2.58	5	1	0.890681	0.841149	0.876646	0.869492	1.24353	1.22947	1.21416	1.22905	1.41353	0.00675484
A2X8Y4	Putative uncharacterized protein OS=Oryza sativa subsp. indica GN=OsI_08697 PE=4 SV=1 - [A2X8Y4_ORYSI]	16.2995	9.53955	34.42	2	4	0.951832	0.938895	0.951876	0.947534	1.05032	1.1527	1.06331	1.08878	1.14906	0.0577587
A2X959	Putative uncharacterized protein OS=Oryza sativa subsp. indica GN=OsI_08772 PE=4 SV=1 - [A2X959_ORYSI]	33.8747	4.75439	7.59	2	2	1.10958	1.26389	1.02764	1.1337	1.11613	1.05228	0.928618	1.03234	0.910593	0.438737
A2X9M7	Putative uncharacterized protein OS=Oryza sativa subsp. indica GN=OsI_08945 PE=4 SV=1 - [A2X9M7_ORYSI]	85.4465	4.93213	4.37	2	4	0.941706	0.828475	0.858226	0.876136	1.01211	1.06121	0.987729	1.02035	1.1646	0.0808302
A2X9P2	Putative uncharacterized protein OS=Oryza sativa subsp. indica GN=OsI_08963 PE=4 SV=1 - [A2X9P2_ORYSI]	41.0125	5.41455	3.31	2	1	0.988201	1.14485	1.1317	1.08825	0.997828	1.05147	1.01836	1.02255	0.93963	0.400679
A2X9Q4	Annexin OS=Oryza sativa subsp. indica GN=Ann2 PE=2 SV=1 - [A2X9Q4_ORYSI]	35.4606	7.54736	24.52	6	7	1.04111	1.07454	1.04567	1.05377	0.984647	0.929584	0.962266	0.958832	0.909904	0.0452481
A2XA53	Putative uncharacterized protein OS=Oryza sativa subsp. indica GN=OsI_09127 PE=3 SV=1 - [A2XA53_ORYSI]	68.1883	5.33838	5.35	5	3	0.74014	0.731418	0.808774	0.760111	1.05528	1.0744	0.974869	1.03485	1.36145	0.0245684
A2XA86	Putative uncharacterized protein OS=Oryza sativa subsp. indica GN=OsI_09161 PE=4 SV=1 - [A2XA86_ORYSI]	55.8366	6.85889	7.65	2	3	0.888493	0.828435	0.861918	0.859615	1.01446	0.97082	0.9723	0.98586	1.14686	0.0369702
A2XAL2	Putative uncharacterized protein OS=Oryza sativa subsp. indica GN=OsI_09293 PE=4 SV=1 - [A2XAL2_ORYSI]	65.1217	7.62061	3.79	3	2	1.10886	1.21082	1.013	1.11089	1.22014	1.04486	1.12855	1.13118	1.01826	0.860577
A2XAM4	Putative uncharacterized protein OS=Oryza sativa subsp. indica GN=OsI_09304 PE=3 SV=1 - [A2XAM4_ORYSI]	39.2634	5.07178	3.39	2	1	1.20137	1.10398	1.18809	1.16448	1.02605	1.05075	1.08291	1.05324	0.90447	0.0990127
A2XAQ0	Putative uncharacterized protein OS=Oryza sativa subsp. indica GN=OsI_09330 PE=3 SV=1 - [A2XAQ0_ORYSI]	46.8162	5.07178	7.89	9	2	0.994646	0.833117	0.797422	0.875062	0.986031	0.988905	0.966454	0.980463	1.12045	0.26969
A2XAX4	Putative uncharacterized protein OS=Oryza sativa subsp. indica GN=OsI_09406 PE=4 SV=1 - [A2XAX4_ORYSI]	33.3335	4.93213	4.38	2	1	1.40245	2.08118	2.22886	1.90416	1.25499	0.813095	1.15397	1.07402	0.564037	0.119149
A2XAZ3	Alcohol dehydrogenase class-3 OS=Oryza sativa subsp. indica GN=ADHIII PE=3 SV=1 - [ADHX_ORYSI]	40.7685	7.1665	13.65	2	5	1.00419	0.992191	0.987311	0.994564	1.00743	0.964129	0.97106	0.980873	0.986234	0.51578
A2XB41	Putative uncharacterized protein OS=Oryza sativa subsp. indica GN=OsI_09479 PE=4 SV=1 - [A2XB41_ORYSI]	47.4619	5.93506	6.84	2	3	1.11661	1.12509	1.18634	1.14268	0.868056	0.859443	0.97809	0.901863	0.789252	0.0377996
A2XB57	Putative uncharacterized protein OS=Oryza sativa subsp. indica GN=OsI_09497 PE=4 SV=1 - [A2XB57_ORYSI]	93.5447	8.71924	3.03	2	2	1.12967	1.55711	1.24858	1.31179	1.07675	0.845078	0.918695	0.946841	0.721795	0.148069
A2XB60	Putative uncharacterized protein OS=Oryza sativa subsp. indica GN=OsI_09500 PE=4 SV=1 - [A2XB60_ORYSI]	52.2452	5.77002	2.3	2	1	1.22014	1.26464	1.26718	1.25065	0.908323	1.06185	1.02357	0.997914	0.797914	0.0417972
A2XB63	Putative uncharacterized protein OS=Oryza sativa subsp. indica GN=OsI_09503 PE=4 SV=1 - [A2XB63_ORYSI]	59.564	6.39209	8.69	2	4	0.980796	1.03027	1.12652	1.04586	1.00554	1.06713	1.07417	1.04895	1.00295	0.969035
A2XB64	Putative uncharacterized protein OS=Oryza sativa subsp. indica GN=OsI_09504 PE=3 SV=1 - [A2XB64_ORYSI]	30.778	8.86572	11.11	2	2	0.993125	1.00652	1.05921	1.01962	0.845537	0.821659	0.885307	0.850834	0.834464	0.0314791
A2XB94	Putative uncharacterized protein OS=Oryza sativa subsp. indica GN=OsI_09539 PE=4 SV=1 - [A2XB94_ORYSI]	47.2249	5.89697	4.3	3	2	1.0209	1.14507	1.08027	1.08208	0.941154	0.943059	0.995796	0.960003	0.887183	0.108618
A2XBT2	Putative uncharacterized protein OS=Oryza sativa subsp. indica GN=OsI_09748 PE=4 SV=1 - [A2XBT2_ORYSI]	20.8372	5.30029	7.54	2	1	0.914946	0.84227	0.856731	0.871316	0.942317	0.907829	0.97175	0.940632	1.07955	0.161233
A2XBY6	Putative uncharacterized protein OS=Oryza sativa subsp. indica GN=OsI_09804 PE=3 SV=1 - [A2XBY6_ORYSI]	58.6153	9.14404	6.23	10	1	1.40907	2.01561	1.81849	1.74772	1.42154	1.00318	1.79977	1.40816	0.805713	0.431173
A2XC04	Putative uncharacterized protein OS=Oryza sativa subsp. indica GN=OsI_09819 PE=4 SV=1 - [A2XC04_ORYSI]	94.6581	6.44287	2.13	2	2	1.03715	1.04118	1.00411	1.02748	1.03347	0.967121	0.971327	0.990639	0.964145	0.321831
A2XC33	Putative uncharacterized protein OS=Oryza sativa subsp. indica GN=OsI_09855 PE=3 SV=1 - [A2XC33_ORYSI]	42.3851	9.29053	4.1	155	1	0.901962	0.969599	0.848264	0.906608	0.983072	0.998595	0.903236	0.961634	1.06069	0.417506
A2XC69	Putative uncharacterized protein OS=Oryza sativa subsp. indica GN=OsI_09893 PE=3 SV=1 - [A2XC69_ORYSI]	25.0017	6.07471	4.91	3	1	0.986795	0.923074	0.900684	0.936851	1.03685	1.07751	0.991473	1.03528	1.10506	0.129207
A2XC77	Putative uncharacterized protein OS=Oryza sativa subsp. indica GN=OsI_09902 PE=4 SV=1 - [A2XC77_ORYSI]	45.2422	6.16357	11.03	11	3	0.937651	0.857946	0.878602	0.8914	0.995432	1.02402	0.953833	0.991095	1.11184	0.100587
A2XC88	Putative uncharacterized protein OS=Oryza sativa subsp. indica GN=OsI_09914 PE=4 SV=1 - [A2XC88_ORYSI]	40.1014	8.29443	3.63	2	1	1.10507	1.00528	1.1374	1.08258	1.04192	1.21371	1.15354	1.13639	1.0497	0.568105
A2XCB6	Putative uncharacterized protein OS=Oryza sativa subsp. indica GN=OsI_09947 PE=3 SV=1 - [A2XCB6_ORYSI]	57.2243	8.14795	2.17	2	1	1.1011	1.17269	1.32954	1.20111	0.965733	1.01708	1.02938	1.00406	0.835947	0.124989
A2XD35	Adenylosuccinate synthetase, chloroplastic OS=Oryza sativa subsp. indica GN=PURA PE=3 SV=2 - [PURA_ORYSI]	51.9756	6.84424	1.64	2	1	1.12244	1.08175	1.20954	1.13791	1.12924	1.1845	1.09524	1.13633	0.998609	0.981753
A2XDC7	Putative uncharacterized protein OS=Oryza sativa subsp. indica GN=OsI_10309 PE=4 SV=1 - [A2XDC7_ORYSI]	28.3961	7.97217	11.74	3	2	1.04082	1.02395	1.15971	1.07483	0.994672	1.023	1.13739	1.05169	0.978472	0.800104
A2XDI0	Putative uncharacterized protein OS=Oryza sativa subsp. indica GN=OsI_10369 PE=4 SV=1 - [A2XDI0_ORYSI]	40.9722	9.86182	4.17	3	1	0.962196	0.86064	0.963495	0.928777	1.03532	0.965956	1.0951	1.03213	1.11127	0.210389
A2XDK8	UPF0496 protein 1 OS=Oryza sativa subsp. indica GN=OsI_010151 PE=2 SV=1 - [U496A_ORYSI]	43.0663	6.3667	2.84	1	1	0.840261	0.779943	0.836937	0.819047	0.924527	1.01617	0.981486	0.974061	1.18926	0.0508912
A2XEE9	Putative uncharacterized protein OS=Oryza sativa subsp. indica GN=OsI_10705 PE=4 SV=1 - [A2XEE9_ORYSI]	51.2525	7.63525	7.26	2	3	1.13779	1.06951	1.04531	1.0842	1.01586	1.05912	0.969349	1.01478	0.935965	0.247516
A2XEG8	Putative uncharacterized protein OS=Oryza sativa subsp. indica GN=OsI_10725 PE=4 SV=1 - [A2XEG8_ORYSI]	69.3978	7.57666	3.56	2	1	0.829777	1.26209	1.1323	1.07472	1.26107	0.994948	1.03433	1.09678	1.02053	0.927064
A2XEK9	Putative uncharacterized protein OS=Oryza sativa subsp. indica GN=OsI_10767 PE=4 SV=1 - [A2XEK9_ORYSI]	42.798	4.93213	10.71	5	4	1.14009	0.987221	1.02235	1.04989	0.841256	0.88004	0.843993	0.855096	0.814465	0.065342
A2XEP1	Putative uncharacterized protein OS=Oryza sativa subsp. indica GN=OsI_10803 PE=3 SV=1 - [A2XEP1_ORYSI]	73.1439	7.23975	9.65	11	6	0.920388	1.09836	1.05043	1.02306	1.07849	1.06714	1.11351	1.08638	1.06189	0.436193
A2XEQ6	Putative uncharacterized protein OS=Oryza sativa subsp. indica GN=OsI_10819 PE=4 SV=1 - [A2XEQ6_ORYSI]	74.8504	5.96045	4.85	3	3	1.01035	0.982669	1.00809	1.00037	1.19101	1.1821	1.13611	1.16974	1.16931	0.0163001
A2XEU4	Putative uncharacterized protein OS=Oryza sativa subsp. indica GN=OsI_10858 PE=4 SV=1 - [A2XEU4_ORYSI]	51.069	6.58057	5.82	3	2	0.987744	0.931608	0.975905	0.965086	0.837932	0.970423	1.02241	0.943588	0.977725	0.802083
A2XEW6	Putative uncharacterized protein OS=Oryza sativa subsp. indica GN=OsI_10881 PE=3 SV=1 - [A2XEW6_ORYSI]	17.346	6.60986	7.79	4	1	1.00248	1.14609	1.36353	1.1707	0.967743	1.01361	1.16294	1.0481	0.895274	0.48705
A2XF57	Putative uncharacterized protein OS=Oryza sativa subsp. indica GN=OsI_10999 PE=4 SV=1 - [A2XF57_ORYSI]	27.675	10.0522	9.52	2	1	0.766706	1.25271	0.936694	0.98537	0.691108	0.596192	0.417275	0.568192	0.576628	0.146078
A2XFC7	L-ascorbate peroxidase 1, cytosolic OS=Oryza sativa subsp. indica GN=APX1 PE=2 SV=1 - [APX1_ORYSI]	27.0856	5.49072	42.8	5	7	0.997669	0.950117	0.964933	0.970906	0.896369	0.906138	0.879935	0.894147	0.920941	0.0481988
A2XFS8	Putative uncharacterized protein OS=Oryza sativa subsp. indica GN=OsI_11223 PE=4 SV=1 - [A2XFS8_ORYSI]	9.875	9.05615	19.1	4	2	1.12681	1.76414	1.28769	1.39288	1.16148	0.901207	1.14044	1.06771	0.766548	0.308208
A2XG55	Late embryogenesis abundant protein 1 OS=Oryza sativa subsp. indica GN=LEA1 PE=1 SV=2 - [LEA1_ORYSI]	35.6406	6.37939	12.91	2	3	1.33489	1.82439	1.10067	1.41998	1.3821	1.02727	0.862608	1.09066	0.768079	0.399809
A2XGF5	Putative uncharacterized protein OS=Oryza sativa subsp. indica GN=OsI_11464 PE=3 SV=1 - [A2XGF5_ORYSI]	119.076	4.90674	2.03	3	2	1.12159	1.0593	1.06477	1.08189	0.819625	0.777114	0.880135	0.825625	0.763134	0.0239087
A2XGN6	Putative uncharacterized protein OS=Oryza sativa subsp. indica GN=OsI_11562 PE=4 SV=1 - [A2XGN6_ORYSI]	61.8527	9.01221	12.21	27	1	0.878396	0.718768	0.821688	0.806284	1.09897	1.3845	1.14491	1.20946	1.50004	0.0664556
A2XGP6	Superoxide dismutase [Cu-Zn] 1 OS=Oryza sativa subsp. indica GN=SODCC1 PE=2 SV=2 - [SODC1_ORYSI]	15.2416	6.17627	34.21	3	2	0.978835	1.20624	0.93206	1.03904	0.929191	0.87837	0.928487	0.912016	0.877744	0.331177
A2XH76	Putative uncharacterized protein OS=Oryza sativa subsp. indica GN=OsI_11750 PE=4 SV=1 - [A2XH76_ORYSI]	20.4424	7.43018	5.7	2	1	1.0063	1.32713	1.44229	1.25857	1.0944	1.04211	1.25732	1.13128	0.898856	0.551459
A2XHP7	Putative uncharacterized protein OS=Oryza sativa subsp. indica GN=OsI_11937 PE=4 SV=1 - [A2XHP7_ORYSI]	13.1187	5.73193	8.13	3	1	1.40671	1.46361	1.51268	1.461	0.679685	0.619081	0.786889	0.695218	0.475851	0.00885742
A2XHR1	Sucrose synthase OS=Oryza sativa subsp. indica GN=OsI_11950 PE=3 SV=1 - [A2XHR1_ORYSI]	92.8651	6.37939	30.02	7	17	0.955066	1.00385	0.932429	0.963782	1.07858	1.03982	1.0268	1.0484	1.0878	0.0976807
A2XI79	Putative uncharacterized protein OS=Oryza sativa subsp. indica GN=OsI_12140 PE=4 SV=1 - [A2XI79_ORYSI]	116.27	5.5415	2.61	3	3	0.994638	1.03451	0.996718	1.00862	0.93852	0.869951	0.911804	0.906758	0.899007	0.0599098
A2XIC3	Putative uncharacterized protein OS=Oryza sativa subsp. indica GN=OsI_12184 PE=4 SV=1 - [A2XIC3_ORYSI]	43.9759	5.10986	6.31	10	3	0.927109	1.05951	0.92108	0.969233	1.06639	1.0007	1.00209	1.02306	1.05554	0.465973
A2XIG6	Putative uncharacterized protein OS=Oryza sativa subsp. indica GN=OsI_12226 PE=3 SV=1 - [A2XIG6_ORYSI]	33.9321	4.98291	9.18	4	3	0.927062	0.89761	0.868868	0.897847	0.981289	0.934955	0.968304	0.961516	1.07091	0.116353
A2XIN4	Putative uncharacterized protein OS=Oryza sativa subsp. indica GN=OsI_12297 PE=4 SV=1 - [A2XIN4_ORYSI]	64.6415	6.11279	2.08	2	1	0.961879	1.25438	1.48368	1.23331	1.2174	0.973404	2.20575	1.46552	1.18828	0.700787
A2XIU7	Ribosomal protein L19 OS=Oryza sativa subsp. indica GN=OsI_12360 PE=3 SV=1 - [A2XIU7_ORYSI]	24.0444	11.3853	24.27	4	1	1.07104	1.09913	1.12989	1.10002	1.01244	1.02606	1.07441	1.03764	0.943289	0.154674
A2XJD6	Putative uncharacterized protein OS=Oryza sativa subsp. indica GN=OsI_12558 PE=4 SV=1 - [A2XJD6_ORYSI]	25.8232	10.9604	8.9	1	1	1.16965	0.635265	1.10213	0.969015	1.51993	1.10688	0.674048	1.10029	1.13547	0.765309
A2XK32	Putative uncharacterized protein OS=Oryza sativa subsp. indica GN=OsI_12800 PE=4 SV=1 - [A2XK32_ORYSI]	58.0313	9.12939	1.7	3	1	1.47998	1.82242	1.85744	1.71995	1.21895	0.893485	1.1634	1.09194	0.634871	0.0669632
A2XKQ5	Putative uncharacterized protein OS=Oryza sativa subsp. indica GN=OsI_13040 PE=4 SV=1 - [A2XKQ5_ORYSI]	62.0467	9.1001	2.23	3	1	1.05496	1.20152	1.88983	1.3821	0.79433	0.682017	0.819995	0.765447	0.553828	0.165716
A2XLF2	Actin-1 OS=Oryza sativa subsp. indica GN=ACT1 PE=2 SV=1 - [ACT1_ORYSI]	41.7859	5.49072	43.77	6	2	0.944255	0.953036	0.950641	0.949311	0.971773	0.90455	0.951766	0.942696	0.993032	0.824733
A2XLH5	Putative uncharacterized protein OS=Oryza sativa subsp. indica GN=OsI_13324 PE=4 SV=1 - [A2XLH5_ORYSI]	62.4099	7.04932	16.15	2	8	0.906003	0.844622	0.842605	0.86441	1.00498	1.03148	0.960444	0.998968	1.15566	0.0526599
A2XLX1	Putative uncharacterized protein OS=Oryza sativa subsp. indica GN=OsI_13477 PE=3 SV=1 - [A2XLX1_ORYSI]	23.665	7.32764	10	3	2	0.936983	0.900484	0.869899	0.902455	1.00469	1.084	1.00281	1.0305	1.14188	0.0700852
A2XLX6	Putative uncharacterized protein OS=Oryza sativa subsp. indica GN=OsI_13481 PE=4 SV=1 - [A2XLX6_ORYSI]	48.3532	5.90967	9.01	4	3	1.03389	1.24779	0.931959	1.07121	1.27113	1.04033	1.09663	1.13603	1.06051	0.707328
A2XMP7	Putative uncharacterized protein OS=Oryza sativa subsp. indica GN=OsI_13813 PE=3 SV=1 - [A2XMP7_ORYSI]	46.5827	6.18896	16.55	13	3	0.996522	0.868472	0.872454	0.912483	0.904497	0.914848	0.93462	0.917988	1.00603	0.935707
A2XMY6	Putative uncharacterized protein OS=Oryza sativa subsp. indica GN=OsI_13914 PE=3 SV=1 - [A2XMY6_ORYSI]	29.6402	10.7554	8.19	2	2	0.984543	0.957558	0.884173	0.942091	0.915996	0.964049	0.851923	0.910656	0.966632	0.625399
A2XN04	Putative uncharacterized protein OS=Oryza sativa subsp. indica GN=OsI_13933 PE=4 SV=1 - [A2XN04_ORYSI]	89.7831	5.36377	11.6	4	9	0.967311	0.902977	0.93605	0.935446	0.958717	0.963656	0.98611	0.969494	1.0364	0.281361
A2XN38	Putative uncharacterized protein OS=Oryza sativa subsp. indica GN=OsI_13969 PE=4 SV=1 - [A2XN38_ORYSI]	44.4413	8.06006	3.02	3	1	1.10775	1.45715	1.6819	1.4156	1.23804	1.2595	1.56487	1.35414	0.956581	0.835457
A2XN40	Serine/threonine-protein phosphatase PP2A-2 catalytic subunit OS=Oryza sativa subsp. indica GN=PP2A2 PE=2 SV=2 - [PP2A2_ORYSI]	35.2201	5.32568	6.84	7	2	1.01411	0.991171	0.940777	0.982019	0.906102	1.05725	0.984395	0.982582	1.00057	0.993057
A2XN87	Putative uncharacterized protein OS=Oryza sativa subsp. indica GN=OsI_14018 PE=4 SV=1 - [A2XN87_ORYSI]	29.3702	6.354	10.43	2	3	1.0521	1.02909	0.98674	1.02264	0.832383	0.883325	0.875179	0.863629	0.844507	0.0299427
A2XNE2	Putative uncharacterized protein OS=Oryza sativa subsp. indica GN=OsI_14079 PE=4 SV=1 - [A2XNE2_ORYSI]	57.8896	7.44482	5.2	2	2	1.0632	1.00192	1.01901	1.02804	0.985525	1.10819	1.11182	1.06851	1.03936	0.542661
A2XNF0	Chalcone--flavonone isomerase OS=Oryza sativa subsp. indica GN=CHI PE=2 SV=1 - [CFI_ORYSI]	23.8782	5.2749	50.21	2	8	1.08829	1.07404	1.04584	1.06939	0.91024	0.906699	0.91447	0.91047	0.851392	0.00912182
A2XNF7	Putative uncharacterized protein OS=Oryza sativa subsp. indica GN=OsI_14096 PE=4 SV=1 - [A2XNF7_ORYSI]	16.1669	4.89404	18.67	2	2	1.14965	1.17314	1.31866	1.21382	0.896048	0.917309	0.917232	0.910196	0.749863	0.0360737
A2XNH4	Putative uncharacterized protein OS=Oryza sativa subsp. indica GN=OsI_14114 PE=4 SV=1 - [A2XNH4_ORYSI]	41.0327	5.17334	5.28	6	2	1.02122	1.0505	1.05767	1.04313	0.943492	0.942128	0.95522	0.946947	0.907794	0.018658
A2XNS1	Actin-3 OS=Oryza sativa subsp. indica GN=ACT3 PE=2 SV=2 - [ACT3_ORYSI]	41.679	5.49072	31.56	1	2	0.885832	1.23706	1.14656	1.08982	1.08901	0.785807	0.979586	0.951468	0.873052	0.493078
A2XNV4	Putative uncharacterized protein OS=Oryza sativa subsp. indica GN=OsI_14253 PE=4 SV=1 - [A2XNV4_ORYSI]	73.2341	5.57959	1.61	3	1	1.01016	1.36858	1.38433	1.25436	0.92279	1.03318	1.23037	1.06211	0.846739	0.395346
A2XPT6	Putative uncharacterized protein OS=Oryza sativa subsp. indica GN=OsI_14647 PE=4 SV=1 - [A2XPT6_ORYSI]	46.0872	6.60986	5.65	3	2	0.916266	1.02545	0.987128	0.976281	1.07777	1.04971	1.10741	1.0783	1.10449	0.123414
A2XQE0	Putative uncharacterized protein OS=Oryza sativa subsp. indica GN=OsI_14850 PE=4 SV=1 - [A2XQE0_ORYSI]	94.5745	7.63525	1.93	3	2	0.934757	0.92643	1.00531	0.955499	0.957316	0.99884	1.05257	1.00291	1.04962	0.392998
A2XQM1	Putative uncharacterized protein OS=Oryza sativa subsp. indica GN=OsI_14937 PE=3 SV=1 - [A2XQM1_ORYSI]	47.1895	6.90283	2.11	1	1	1.36187	1.60103	1.19232	1.38507	1.2771	1.23941	1.31542	1.27731	0.922197	0.542326
A2XRR0	Putative uncharacterized protein OS=Oryza sativa subsp. indica GN=OsI_15314 PE=3 SV=1 - [A2XRR0_ORYSI]	27.7029	6.07471	7.17	8	2	1.12425	1.08088	1.03441	1.07985	0.830336	0.883904	0.877571	0.863937	0.800055	0.0249768
A2XRR9	Putative uncharacterized protein OS=Oryza sativa subsp. indica GN=OsI_15323 PE=4 SV=1 - [A2XRR9_ORYSI]	76.1869	6.07471	6.17	2	4	0.931542	0.952399	0.967629	0.950523	0.981034	1.01576	1.02703	1.00794	1.06041	0.093804
A2XRT6	Putative uncharacterized protein OS=Oryza sativa subsp. indica GN=OsI_15336 PE=3 SV=1 - [A2XRT6_ORYSI]	37.4384	5.89697	2.59	4	1	0.850615	0.975416	0.840606	0.888879	1.0946	1.00969	1.08368	1.06266	1.1955	0.0894795
A2XRZ0	Probable aldo-keto reductase 2 OS=Oryza sativa subsp. indica GN=OsI_15387 PE=3 SV=1 - [AKR2_ORYSI]	38.1515	6.62451	23.08	10	6	1.14002	1.15858	1.11752	1.13871	0.871122	0.852371	0.819922	0.847805	0.744533	0.00811394
A2XRZ6	Probable aldo-keto reductase 3 OS=Oryza sativa subsp. indica GN=H0813E03.4 PE=3 SV=1 - [AKR3_ORYSI]	38.2072	5.97314	9.01	6	1	1.16163	1.15797	1.26974	1.19645	0.934616	1.06499	1.01037	1.00333	0.838588	0.0778089
A2XS80	Putative uncharacterized protein OS=Oryza sativa subsp. indica GN=OsI_15478 PE=4 SV=1 - [A2XS80_ORYSI]	33.6083	8.42627	10.47	8	3	0.886329	0.808929	0.919572	0.87161	1.13616	1.16169	1.18739	1.16175	1.33287	0.018658
A2XSG1	Putative uncharacterized protein OS=Oryza sativa subsp. indica GN=OsI_15553 PE=4 SV=1 - [A2XSG1_ORYSI]	43.6777	5.21143	5.87	3	2	0.990252	0.98681	1.06186	1.01297	0.992084	0.947628	0.951378	0.963697	0.951354	0.266223
A2XSK0	Putative uncharacterized protein OS=Oryza sativa subsp. indica GN=OsI_15589 PE=4 SV=1 - [A2XSK0_ORYSI]	7.6058	4.91943	17.91	4	1	1.05155	1.19667	2.08553	1.44458	1.05385	1.01392	1.38617	1.15131	0.796986	0.562302
A2XSP4	Putative uncharacterized protein OS=Oryza sativa subsp. indica GN=OsI_15630 PE=4 SV=1 - [A2XSP4_ORYSI]	107.135	6.21436	1.16	2	1	0.945529	0.857066	0.932066	0.911554	0.9617	1.03265	0.982783	0.992378	1.08867	0.169936
A2XSY1	Dolichyl-diphosphooligosaccharide--protein glycosyltransferase subunit DAD1 OS=Oryza sativa subsp. indica GN=DAD1 PE=3 SV=1 - [DAD1_ORYSI]	12.3707	8.30908	7.02	1	1	0.904416	0.799146	0.748121	0.817228	0.928193	0.938711	0.928659	0.931854	1.14026	0.15274
A2XT72	Putative uncharacterized protein OS=Oryza sativa subsp. indica GN=OsI_15810 PE=4 SV=1 - [A2XT72_ORYSI]	16.0611	5.09717	6.58	4	1	0.741408	1.03794	0.870864	0.883404	1.05965	0.979885	1.00192	1.01382	1.14763	0.333099
A2XTD0	Serine/threonine-protein kinase OS=Oryza sativa subsp. indica GN=OsI_15863 PE=3 SV=1 - [A2XTD0_ORYSI]	88.8657	6.93213	2.35	60	1	1.02684	1.01397	1.04895	1.02992	0.98782	0.90178	0.938707	0.942769	0.915381	0.0973385
A2XTJ4	Putative uncharacterized protein OS=Oryza sativa subsp. indica GN=OsI_15929 PE=3 SV=1 - [A2XTJ4_ORYSI]	57.1627	8.86572	9.51	189	2	0.881369	0.9828	1.04661	0.97026	0.915664	0.985387	1.0382	0.97975	1.00978	0.918018
A2XTL5	Putative uncharacterized protein OS=Oryza sativa subsp. indica GN=OsI_15947 PE=4 SV=1 - [A2XTL5_ORYSI]	46.748	4.86865	6.65	3	2	0.911453	0.918557	0.89537	0.90846	1.02681	1.062	1.02653	1.03845	1.14308	0.0145101
A2XUF3	Putative uncharacterized protein OS=Oryza sativa subsp. indica GN=OsI_16233 PE=4 SV=1 - [A2XUF3_ORYSI]	17.2699	4.88135	14.01	2	2	0.868928	0.89123	0.811824	0.857327	1.10083	1.09238	1.07244	1.08855	1.2697	0.0155148
A2XV46	Putative uncharacterized protein OS=Oryza sativa subsp. indica GN=OsI_16484 PE=4 SV=1 - [A2XV46_ORYSI]	37.563	6.72705	12.46	2	4	1.03448	1.01554	1.05455	1.03486	0.882487	0.928771	0.876406	0.895888	0.865712	0.0251878
A2XVA4	Putative uncharacterized protein OS=Oryza sativa subsp. indica GN=OsI_16544 PE=3 SV=1 - [A2XVA4_ORYSI]	22.7218	6.07471	8.96	3	1	1.23676	1.21704	1.26995	1.24125	1.06626	1.32509	1.14365	1.17833	0.949312	0.582239
A2XVY0	Putative uncharacterized protein OS=Oryza sativa subsp. indica GN=OsI_16796 PE=4 SV=1 - [A2XVY0_ORYSI]	28.2634	5.18604	4.76	2	1	1.11545	1.11544	1.18678	1.13922	1.07634	1.08296	1.07998	1.07976	0.947804	0.15192
A2XX07	Putative uncharacterized protein OS=Oryza sativa subsp. indica GN=OsI_17200 PE=4 SV=1 - [A2XX07_ORYSI]	83.3654	4.95752	4.1	3	3	0.873362	0.84936	0.860612	0.861111	1.02519	1.0403	0.917407	0.994299	1.15467	0.0906162
A2XXG5	Putative uncharacterized protein OS=Oryza sativa subsp. indica GN=OsI_17371 PE=4 SV=1 - [A2XXG5_ORYSI]	185.403	5.52881	5.48	3	2	1.14022	1.1899	1.1956	1.17524	0.927703	0.968802	1.05488	0.983795	0.837101	0.0517021
A2XXK2	Putative uncharacterized protein OS=Oryza sativa subsp. indica GN=OsI_17410 PE=3 SV=1 - [A2XXK2_ORYSI]	100.734	7.56201	19.08	167	1	0.963989	0.904495	0.868029	0.912171	0.936919	1.01693	0.858501	0.93745	1.02771	0.749691
A2XXN3	Putative uncharacterized protein OS=Oryza sativa subsp. indica GN=OsI_17444 PE=4 SV=1 - [A2XXN3_ORYSI]	35.7979	6.17627	7.12	3	2	1.07131	1.04537	1.08187	1.06618	0.865257	0.953845	0.997891	0.938998	0.880709	0.10238
A2XXP3	Putative uncharacterized protein OS=Oryza sativa subsp. indica GN=OsI_17455 PE=4 SV=1 - [A2XXP3_ORYSI]	71.2166	5.08447	1.5	4	1	0.938907	0.910365	0.922047	0.923773	0.934411	0.98862	0.925947	0.949659	1.02802	0.411838
A2XYK8	Putative uncharacterized protein OS=Oryza sativa subsp. indica GN=OsI_17784 PE=4 SV=1 - [A2XYK8_ORYSI]	34.8785	6.72705	7.42	3	2	1.01954	0.925242	0.884086	0.942956	1.04086	1.13908	1.0673	1.08241	1.14789	0.124989
A2XZA5	Putative uncharacterized protein OS=Oryza sativa subsp. indica GN=OsI_18047 PE=4 SV=1 - [A2XZA5_ORYSI]	104.145	9.24658	0.96	3	1	1.40384	1.66748	1.76631	1.61254	1.08449	1.12749	1.38858	1.20019	0.744282	0.119976
A2XZS5	Putative uncharacterized protein OS=Oryza sativa subsp. indica GN=OsI_18238 PE=3 SV=1 - [A2XZS5_ORYSI]	75.7766	9.11475	3.29	4	2	1.17676	1.70286	1.38423	1.42128	1.20956	0.8055	1.06775	1.0276	0.723011	0.211126
A2XZS8	Putative uncharacterized protein OS=Oryza sativa subsp. indica GN=OsI_18241 PE=3 SV=1 - [A2XZS8_ORYSI]	114.383	5.80811	3.03	2	1	0.985067	0.909992	0.915913	0.936991	0.989048	1.04325	1.03036	1.02089	1.08954	0.119149
A2XZZ0	Putative uncharacterized protein OS=Oryza sativa subsp. indica GN=OsI_18297 PE=3 SV=1 - [A2XZZ0_ORYSI]	40.1733	6.3667	2.99	2	1	1.1073	1.14713	1.12318	1.12587	0.666321	0.677434	0.659237	0.667664	0.593021	0.00264014
A2Y041	Putative uncharacterized protein OS=Oryza sativa subsp. indica GN=OsI_18346 PE=3 SV=1 - [A2Y041_ORYSI]	29.3562	7.25439	7.12	3	1	1.1922	1.20733	1.07811	1.15921	1.07799	0.92911	0.912811	0.973304	0.839624	0.125754
A2Y0H2	REF/SRPP-like protein OsI_017815 OS=Oryza sativa subsp. indica GN=OsI_017815 PE=2 SV=1 - [Y5513_ORYSI]	26.8131	6.62451	8.7	2	2	1.14038	1.55503	1.35432	1.34991	1.07249	0.982915	1.19811	1.08451	0.803391	0.222808
A2Y0K9	Putative uncharacterized protein OS=Oryza sativa subsp. indica GN=OsI_18531 PE=4 SV=1 - [A2Y0K9_ORYSI]	39.282	6.88818	2.88	2	1	1.01266	0.803071	0.869065	0.894932	0.963591	1.08506	1.03166	1.02677	1.14732	0.243633
A2Y0P8	Putative uncharacterized protein OS=Oryza sativa subsp. indica GN=OsI_18572 PE=3 SV=1 - [A2Y0P8_ORYSI]	93.2976	7.48877	6.89	15	3	0.90714	0.935929	1.08688	0.97665	1.02935	0.971706	1.05331	1.01812	1.04246	0.640502
A2Y0Q1	Putative uncharacterized protein OS=Oryza sativa subsp. indica GN=OsI_18575 PE=3 SV=1 - [A2Y0Q1_ORYSI]	68.1888	6.41748	4.95	6	3	1.01117	0.938375	0.921024	0.956856	0.87646	0.896366	0.914976	0.895934	0.936331	0.210389
A2Y0Q8	Putative uncharacterized protein OS=Oryza sativa subsp. indica GN=OsI_18583 PE=4 SV=1 - [A2Y0Q8_ORYSI]	84.7391	6.48096	16.84	8	9	1.02366	1.11297	1.06154	1.06606	1.0058	0.964679	1.01067	0.993716	0.932142	0.157259
A2Y0R8	Serine/threonine-protein kinase OS=Oryza sativa subsp. indica GN=OsI_18599 PE=4 SV=1 - [A2Y0R8_ORYSI]	88.0992	6.68311	1.25	2	1	1.17411	1.09429	1.42129	1.2299	1.13209	1.19924	1.31256	1.21463	0.987587	0.931561
A2Y0T4	60S ribosomal protein L10-2 OS=Oryza sativa subsp. indica GN=SG12 PE=2 SV=2 - [RL102_ORYSI]	24.656	10.3599	27.4	3	2	0.943251	0.935856	0.93857	0.939226	1.03989	1.07864	1.07074	1.06309	1.13188	0.0126856
A2Y0X2	Probable cellulose synthase A catalytic subunit 1 [UDP-forming] OS=Oryza sativa subsp. indica GN=CESA1 PE=2 SV=1 - [CESA1_ORYSI]	121.19	7.06396	1.95	1	2	1.0939	1.20015	1.11304	1.1357	0.929355	1.001	1.03354	0.987965	0.86992	0.0945096
A2Y116	Putative uncharacterized protein OS=Oryza sativa subsp. indica GN=OsI_18700 PE=3 SV=1 - [A2Y116_ORYSI]	94.0238	4.94482	6.57	2	1	0.9674	0.850914	0.964896	0.927737	0.900822	0.88094	0.916111	0.899291	0.969339	0.623541
A2Y2C4	Putative uncharacterized protein OS=Oryza sativa subsp. indica GN=OsI_19156 PE=3 SV=1 - [A2Y2C4_ORYSI]	32.5145	6.30322	26.6	2	6	0.984645	0.936898	0.977421	0.966321	0.975205	1.02886	0.969	0.991022	1.02556	0.485182
A2Y2C9	Putative uncharacterized protein OS=Oryza sativa subsp. indica GN=OsI_19159 PE=4 SV=1 - [A2Y2C9_ORYSI]	31.8711	7.43018	8.19	2	1	1.07033	1.06162	1.26151	1.13115	1.02361	1.05883	1.12385	1.06876	0.944844	0.552276
A2Y334	Putative uncharacterized protein OS=Oryza sativa subsp. indica GN=OsI_19421 PE=4 SV=1 - [A2Y334_ORYSI]	36.4466	9.48096	3.47	2	1	1.26861	1.70044	1.38828	1.45244	1.31135	1.02538	1.22971	1.18881	0.818492	0.272502
A2Y3B5	Guanine nucleotide-binding protein alpha-1 subunit OS=Oryza sativa subsp. indica GN=GPA1 PE=2 SV=2 - [GPA1_ORYSI]	44.1787	7.09326	13.68	7	5	0.926742	0.861341	0.865453	0.884512	0.990369	1.00755	0.959259	0.985726	1.11443	0.0677973
A2Y3B9	Putative uncharacterized protein OS=Oryza sativa subsp. indica GN=OsI_19507 PE=4 SV=1 - [A2Y3B9_ORYSI]	58.9446	9.15869	3.14	1	1	1.16979	1.88106	1.13915	1.39667	1.00067	0.849795	1.009	0.953155	0.68245	0.255529
A2Y3G2	Putative uncharacterized protein OS=Oryza sativa subsp. indica GN=OsI_19545 PE=4 SV=1 - [A2Y3G2_ORYSI]	58.9338	5.59229	6.11	2	3	1.11319	1.24154	1.23784	1.19752	0.974807	0.93026	0.985904	0.963657	0.804708	0.0424615
A2Y3G6	Putative uncharacterized protein OS=Oryza sativa subsp. indica GN=OsI_19549 PE=4 SV=1 - [A2Y3G6_ORYSI]	74.5069	5.89697	3.44	3	2	1.0552	1.07061	1.2061	1.11064	0.980459	0.908437	1.06612	0.985005	0.886883	0.233997
A2Y3I6	Putative uncharacterized protein OS=Oryza sativa subsp. indica GN=OsI_19569 PE=4 SV=1 - [A2Y3I6_ORYSI]	43.1565	7.07861	26.97	5	11	0.977671	0.876207	0.885282	0.913053	0.939246	0.949935	0.889578	0.926253	1.01446	0.812883
A2Y3J4	Putative uncharacterized protein OS=Oryza sativa subsp. indica GN=OsI_19576 PE=4 SV=1 - [A2Y3J4_ORYSI]	42.1288	6.17627	19.68	3	3	1.09548	1.04531	1.09794	1.07958	0.799458	0.839136	0.991805	0.8768	0.81217	0.093528
A2Y3W4	Putative uncharacterized protein OS=Oryza sativa subsp. indica GN=OsI_19685 PE=4 SV=1 - [A2Y3W4_ORYSI]	31.707	10.0815	20.07	4	2	0.997714	0.939385	1.07975	1.00562	1.15261	1.10373	1.18563	1.14732	1.14092	0.111596
A2Y3X5	Putative uncharacterized protein OS=Oryza sativa subsp. indica GN=OsI_19702 PE=4 SV=1 - [A2Y3X5_ORYSI]	34.3377	6.91748	10.1	4	3	1.00619	0.903143	0.91995	0.943094	0.943259	1.04257	0.992928	0.992919	1.05283	0.432446
A2Y3Z4	Putative uncharacterized protein OS=Oryza sativa subsp. indica GN=OsI_19723 PE=4 SV=1 - [A2Y3Z4_ORYSI]	22.336	4.4751	3.41	2	1	0.939217	1.04701	0.786702	0.92431	0.837816	0.895152	0.986668	0.906545	0.980781	0.89287
A2Y424	Putative uncharacterized protein OS=Oryza sativa subsp. indica GN=OsI_19756 PE=4 SV=1 - [A2Y424_ORYSI]	89.85	8.49951	1.34	2	1	1.15836	1.12754	1.23939	1.1751	0.955892	0.998576	1.05009	1.00152	0.852287	0.0663802
A2Y430	Putative uncharacterized protein OS=Oryza sativa subsp. indica GN=OsI_19761 PE=4 SV=1 - [A2Y430_ORYSI]	21.0954	5.35107	12.63	3	2	1.03212	1.17616	1.04109	1.08312	1.06431	1.09554	1.08265	1.08083	0.997886	0.974391
A2Y449	Annexin OS=Oryza sativa subsp. indica GN=OsI_19780 PE=3 SV=1 - [A2Y449_ORYSI]	35.3292	5.88428	24.77	7	7	0.939642	1.00411	0.930024	0.957925	0.987776	1.02118	1.0043	1.00442	1.04854	0.24466
A2Y452	Putative uncharacterized protein OS=Oryza sativa subsp. indica GN=OsI_19783 PE=4 SV=1 - [A2Y452_ORYSI]	19.7874	7.02002	9.23	2	1	0.909958	1.17121	1.00139	1.02752	0.90223	1.0091	0.962173	0.957834	0.932181	0.566027
A2Y473	Putative uncharacterized protein OS=Oryza sativa subsp. indica GN=OsI_19802 PE=4 SV=1 - [A2Y473_ORYSI]	52.5784	8.11865	2.73	2	1	1.40336	1.60993	1.5426	1.51863	1.37319	0.914661	1.05689	1.11491	0.734158	0.131988
A2Y4M3	Putative uncharacterized protein OS=Oryza sativa subsp. indica GN=OsI_19949 PE=4 SV=1 - [A2Y4M3_ORYSI]	38.9719	5.8335	6.63	3	2	1.08691	1.07681	1.13069	1.09814	0.897085	0.915436	0.980173	0.930898	0.847707	0.0371743
A2Y5H5	Putative uncharacterized protein OS=Oryza sativa subsp. indica GN=OsI_20245 PE=4 SV=1 - [A2Y5H5_ORYSI]	51.4695	7.21045	3.28	2	1	1.25645	1.74637	1.75863	1.58715	1.14932	0.935382	1.38073	1.15514	0.72781	0.208813
A2Y5J3	Putative uncharacterized protein OS=Oryza sativa subsp. indica GN=OsI_20262 PE=4 SV=1 - [A2Y5J3_ORYSI]	93.2984	4.80518	2.89	10	2	1.16402	1.34464	1.27911	1.26259	0.97004	0.923246	0.950532	0.947939	0.75079	0.0352704
A2Y628	Putative uncharacterized protein OS=Oryza sativa subsp. indica GN=OsI_20451 PE=4 SV=1 - [A2Y628_ORYSI]	12.0952	5.85889	32.41	2	3	0.931764	1.08756	0.987173	1.00217	1.03403	0.952999	1.08208	1.02304	1.02083	0.812883
A2Y650	Phosphoglycerate kinase OS=Oryza sativa subsp. indica GN=OsI_20474 PE=3 SV=1 - [A2Y650_ORYSI]	30.4635	7.41553	42.61	4	6	0.978694	0.867777	0.896728	0.9144	0.990821	1.02576	0.975546	0.997376	1.09074	0.176727
A2Y697	Putative uncharacterized protein OS=Oryza sativa subsp. indica GN=OsI_20526 PE=4 SV=1 - [A2Y697_ORYSI]	30.7666	10.7993	5.59	2	1	1.17728	1.61751	1.67467	1.48982	1.38099	1.00601	1.34625	1.24442	0.83528	0.402935
A2Y6C6	Putative uncharacterized protein OS=Oryza sativa subsp. indica GN=OsI_20560 PE=3 SV=1 - [A2Y6C6_ORYSI]	47.5324	6.1001	10.02	3	3	0.946012	1.03049	1.09865	1.02505	1.11056	1.06787	1.16681	1.11508	1.08783	0.272455
A2Y6J2	Putative uncharacterized protein OS=Oryza sativa subsp. indica GN=OsI_20633 PE=3 SV=1 - [A2Y6J2_ORYSI]	24.1151	5.36377	33.64	2	1	0.803398	0.787766	0.835164	0.808776	1.13401	1.1719	1.17591	1.16061	1.43502	0.00742648
A2Y6S2	Putative uncharacterized protein OS=Oryza sativa subsp. indica GN=OsI_20722 PE=4 SV=1 - [A2Y6S2_ORYSI]	12.6234	7.28369	20.35	2	1	0.939207	1.03057	0.982812	0.984196	0.99835	0.953808	0.998497	0.983552	0.999345	0.988066
A2Y708	Putative uncharacterized protein OS=Oryza sativa subsp. indica GN=OsI_20817 PE=4 SV=1 - [A2Y708_ORYSI]	23.7949	5.07178	5.38	2	1	1.12916	1.13151	1.14968	1.13678	0.875546	1.0033	0.942032	0.940293	0.827152	0.0412405
A2Y720	Late embryogenesis abundant protein, group 3 OS=Oryza sativa subsp. indica GN=LEA3 PE=1 SV=1 - [LEA3_ORYSI]	20.455	6.96143	7	2	1	1.25591	1.41016	1.22687	1.29765	0.896695	0.890312	0.921853	0.902953	0.695839	0.025876
A2Y727	Putative uncharacterized protein OS=Oryza sativa subsp. indica GN=OsI_20842 PE=4 SV=1 - [A2Y727_ORYSI]	59.615	4.61475	10.48	3	5	0.989079	0.919144	0.87774	0.928654	0.942183	0.993862	0.980264	0.972103	1.04679	0.414354
A2Y7R5	GTP-binding nuclear protein Ran-2 OS=Oryza sativa subsp. indica GN=RAN2 PE=2 SV=1 - [RAN2_ORYSI]	25.0227	7.12256	23.98	5	5	0.978015	0.894998	0.926673	0.933229	0.929657	1.00874	0.919513	0.952637	1.0208	0.724129
A2Y886	Plastocyanin, chloroplastic OS=Oryza sativa subsp. indica GN=PETE PE=2 SV=1 - [PLAS_ORYSI]	15.5668	5.87158	20.78	1	2	1.038	1.02725	1.05521	1.04015	1.09929	0.981079	0.90177	0.994046	0.955673	0.585403
A2Y889	Putative uncharacterized protein OS=Oryza sativa subsp. indica GN=OsI_21265 PE=3 SV=1 - [A2Y889_ORYSI]	56.3714	8.52881	10.62	2	5	1.28933	1.34571	1.21226	1.28243	0.888418	0.783348	0.788591	0.820119	0.639502	0.016081
A2Y8A0	Acyl-coenzyme A oxidase OS=Oryza sativa subsp. indica GN=OsI_21277 PE=3 SV=1 - [A2Y8A0_ORYSI]	74.4001	7.29834	5.38	2	3	0.909145	0.944831	1.06342	0.972465	1.07699	1.13867	1.08059	1.09875	1.12986	0.152247
A2Y8G4	Putative uncharacterized protein OS=Oryza sativa subsp. indica GN=OsI_21343 PE=4 SV=1 - [A2Y8G4_ORYSI]	97.8104	5.70654	8.19	2	4	1.00361	0.867416	0.856596	0.909207	1.00715	1.01674	1.01831	1.01407	1.11533	0.186703
A2Y8U6	SPX domain-containing membrane protein OsI_21475 OS=Oryza sativa subsp. indica GN=OsI_21475 PE=3 SV=1 - [SPXM3_ORYSI]	77.6004	8.22119	6.3	1	4	0.946642	1.09487	1.19135	1.07762	1.04747	1.0281	1.13526	1.07028	0.993185	0.953664
A2Y963	Putative uncharacterized protein OS=Oryza sativa subsp. indica GN=OsI_21602 PE=4 SV=1 - [A2Y963_ORYSI]	102.094	4.95752	11.42	4	4	0.943516	0.940416	1.0113	0.965077	0.994051	1.00226	0.998676	0.998329	1.03445	0.34321
A2Y9F2	Putative uncharacterized protein OS=Oryza sativa subsp. indica GN=OsI_21693 PE=4 SV=1 - [A2Y9F2_ORYSI]	17.5454	8.29443	14.11	4	2	0.884694	0.888092	0.913755	0.895514	1.03827	1.07567	1.05311	1.05568	1.17886	0.0105274
A2Y9G0	Putative uncharacterized protein OS=Oryza sativa subsp. indica GN=OsI_21705 PE=4 SV=1 - [A2Y9G0_ORYSI]	29.1432	9.71533	2.65	1	1	1.02666	1.17999	1.04698	1.08454	1.06183	1.03772	1.12087	1.07347	0.989793	0.892816
A2Y9Q8	Putative uncharacterized protein OS=Oryza sativa subsp. indica GN=OsI_21809 PE=4 SV=1 - [A2Y9Q8_ORYSI]	28.8566	5.38916	16.92	6	3	1.00522	0.944031	0.973884	0.974378	0.927556	0.909763	0.872537	0.903285	0.927038	0.114595
A2Y9X7	Proteasome subunit alpha type-4-1 OS=Oryza sativa subsp. indica GN=OsI_021120 PE=1 SV=2 - [PSA4A_ORYSI]	27.0266	6.91748	18.4	13	4	0.980317	0.956605	0.966798	0.967907	0.943939	1.01738	0.999557	0.986959	1.01968	0.574333
A2Y9Y3	Putative uncharacterized protein OS=Oryza sativa subsp. indica GN=OsI_21888 PE=3 SV=1 - [A2Y9Y3_ORYSI]	39.8745	5.30029	5.14	5	2	1.11069	0.998487	1.0804	1.06319	0.874012	0.881463	0.966091	0.907189	0.853269	0.0855965
A2YA91	Sucrose synthase OS=Oryza sativa subsp. indica GN=OsI_22003 PE=3 SV=1 - [A2YA91_ORYSI]	91.5667	6.39209	30.6	4	15	1.05914	1.05305	1.05659	1.05626	0.97055	0.922933	0.920004	0.937829	0.887877	0.0238617
A2YAL2	Putative uncharacterized protein OS=Oryza sativa subsp. indica GN=OsI_22127 PE=4 SV=1 - [A2YAL2_ORYSI]	8.59138	6.03662	11.54	2	1	0.835239	0.805676	0.850708	0.830541	1.09455	1.15834	1.11671	1.1232	1.35237	0.00912182
A2YAR2	Putative uncharacterized protein OS=Oryza sativa subsp. indica GN=OsI_22178 PE=4 SV=1 - [A2YAR2_ORYSI]	19.4587	7.79639	11.11	2	1	0.31695	0.568719	0.377622	0.421097	0.609158	1.11695	0.569169	0.765092	1.8169	0.255165
A2YAT3	Annexin OS=Oryza sativa subsp. indica GN=OsI_22198 PE=3 SV=1 - [A2YAT3_ORYSI]	35.6725	6.7417	29.97	3	9	0.96898	0.953745	1.00726	0.976662	0.986162	1.00646	0.988283	0.993635	1.01738	0.500502
A2YBG8	Putative uncharacterized protein OS=Oryza sativa subsp. indica GN=OsI_22453 PE=4 SV=1 - [A2YBG8_ORYSI]	43.0799	4.76709	12.35	2	3	1.12345	1.09504	1.12093	1.11314	0.938207	0.988734	0.956183	0.961041	0.863361	0.0164017
A2YBK1	Putative uncharacterized protein OS=Oryza sativa subsp. indica GN=OsI_22484 PE=3 SV=1 - [A2YBK1_ORYSI]	59.2856	6.80029	9.47	3	4	0.974231	1.02069	0.876494	0.957138	1.17722	1.15708	1.11656	1.15029	1.2018	0.062197
A2YBW4	Putative uncharacterized protein OS=Oryza sativa subsp. indica GN=OsI_22594 PE=3 SV=1 - [A2YBW4_ORYSI]	51.5707	6.25244	21.21	3	1	1.04711	1.01361	1.1437	1.06814	0.919672	0.973952	0.938385	0.944003	0.883782	0.115502
A2YBZ3	Putative uncharacterized protein OS=Oryza sativa subsp. indica GN=OsI_22626 PE=4 SV=1 - [A2YBZ3_ORYSI]	93.3858	9.37842	2.82	2	2	1.40636	1.29726	1.32491	1.34284	1.15376	0.963218	1.09836	1.07178	0.798142	0.0633948
A2YC52	Putative uncharacterized protein OS=Oryza sativa subsp. indica GN=OsI_22684 PE=3 SV=1 - [A2YC52_ORYSI]	35.2787	6.68311	10.57	3	3	1.05144	1.01649	1.25804	1.10866	0.929797	0.986495	1.07912	0.998471	0.900613	0.395405
A2YCC0	Putative uncharacterized protein OS=Oryza sativa subsp. indica GN=OsI_22756 PE=3 SV=1 - [A2YCC0_ORYSI]	63.1517	5.69385	1.41	3	1	1.09649	1.42204	1.1619	1.22681	1.0759	0.984247	1.13194	1.06403	0.867314	0.323236
A2YCD2	Putative uncharacterized protein OS=Oryza sativa subsp. indica GN=OsI_22771 PE=4 SV=1 - [A2YCD2_ORYSI]	40.4607	4.91943	5.48	2	2	0.915289	0.892468	0.9223	0.910019	1.06043	1.05513	0.932183	1.01591	1.11637	0.153915
A2YCF0	Putative uncharacterized protein OS=Oryza sativa subsp. indica GN=OsI_22787 PE=3 SV=1 - [A2YCF0_ORYSI]	56.4926	7.92822	3.7	17	1	1.05928	1.14542	1.09877	1.10116	0.888298	0.875786	0.923933	0.896006	0.813695	0.0239087
A2YCH5	Cyclin-dependent kinase F-1 OS=Oryza sativa subsp. indica GN=CDKF-1 PE=2 SV=1 - [CDKF1_ORYSI]	52.0244	4.77979	4.8	3	2	1.24061	1.21256	1.30876	1.25398	0.936501	0.971727	1.09566	1.0013	0.798497	0.054112
A2YCI2	Putative uncharacterized protein OS=Oryza sativa subsp. indica GN=OsI_22823 PE=3 SV=1 - [A2YCI2_ORYSI]	24.9839	6.11279	14.11	2	3	0.903917	0.908408	0.920709	0.911011	1.12806	1.07458	1.0264	1.07635	1.18149	0.0371743
A2YCU6	Putative uncharacterized protein OS=Oryza sativa subsp. indica GN=OsI_22937 PE=4 SV=1 - [A2YCU6_ORYSI]	58.3579	6.85889	4.39	3	2	1.21486	1.41234	1.36231	1.32984	1.16419	0.984718	1.14074	1.09655	0.824574	0.121199
A2YD35	Putative uncharacterized protein OS=Oryza sativa subsp. indica GN=OsI_23030 PE=4 SV=1 - [A2YD35_ORYSI]	136.945	6.72705	5.39	6	5	1.04977	0.992655	1.02247	1.02163	0.968656	0.969455	1.05034	0.99615	0.975058	0.582239
A2YDB2	Putative uncharacterized protein OS=Oryza sativa subsp. indica GN=OsI_23102 PE=3 SV=1 - [A2YDB2_ORYSI]	55.637	7.86963	1.98	2	1	0.977753	1.07204	1.30511	1.1183	0.947257	0.976936	1.02881	0.984334	0.880205	0.371765
A2YDN5	Putative uncharacterized protein OS=Oryza sativa subsp. indica GN=OsI_23222 PE=4 SV=1 - [A2YDN5_ORYSI]	52.9526	5.37646	2.27	2	1	1.20249	1.02884	0.89752	1.04295	0.868463	0.843854	0.892522	0.86828	0.832523	0.224888
A2YDT7	Putative uncharacterized protein OS=Oryza sativa subsp. indica GN=OsI_23273 PE=4 SV=1 - [A2YDT7_ORYSI]	17.5881	5.79541	35.98	4	5	1.10988	1.28747	1.06704	1.1548	1.0569	0.933153	0.968378	0.986144	0.853954	0.189526
A2YDY2	60S ribosomal protein L11 OS=Oryza sativa subsp. indica GN=RPL11 PE=2 SV=2 - [RL11_ORYSI]	20.8229	9.92041	21.98	10	1	0.907594	0.85189	0.859743	0.873076	0.982022	1.01357	0.98652	0.994037	1.13855	0.0322418
A2YE35	Putative uncharacterized protein OS=Oryza sativa subsp. indica GN=OsI_23380 PE=4 SV=1 - [A2YE35_ORYSI]	14.6644	6.37939	5.97	5	1	0.918374	0.921183	0.923825	0.921127	1.00352	1.00163	0.948211	0.984454	1.06875	0.0861265
A2YEB4	Serine/threonine-protein phosphatase PP2A-1 catalytic subunit OS=Oryza sativa subsp. indica GN=PP2A1 PE=2 SV=1 - [PP2A1_ORYSI]	35.091	5.021	14.71	1	2	1.01104	1.11926	1.05453	1.06161	0.997065	1.00526	1.13047	1.04426	0.983662	0.82701
A2YEV6	Putative uncharacterized protein OS=Oryza sativa subsp. indica GN=OsI_23651 PE=4 SV=1 - [A2YEV6_ORYSI]	14.067	8.29443	10.45	3	1	1.07948	2.07969	1.54208	1.56708	1.03091	1.0617	1.42579	1.1728	0.748397	0.400933
A2YFJ9	Putative uncharacterized protein OS=Oryza sativa subsp. indica GN=OsI_23881 PE=4 SV=1 - [A2YFJ9_ORYSI]	33.3422	4.90674	2.68	2	1	1.25884	1.63695	1.49064	1.46214	1.23373	1.03068	1.36065	1.20835	0.826426	0.266761
A2YFQ2	Putative uncharacterized protein OS=Oryza sativa subsp. indica GN=OsI_23938 PE=4 SV=1 - [A2YFQ2_ORYSI]	35.7606	7.37158	2.44	2	1	0.950084	0.881135	0.901301	0.91084	0.870045	0.888736	0.92305	0.893944	0.98145	0.652806
A2YFW7	Putative uncharacterized protein OS=Oryza sativa subsp. indica GN=OsI_24012 PE=3 SV=1 - [A2YFW7_ORYSI]	51.7301	6.78564	4.05	58	1	1.14323	1.13624	1.02613	1.10187	0.974536	0.984289	0.966008	0.974944	0.884812	0.0936383
A2YGE4	Putative uncharacterized protein OS=Oryza sativa subsp. indica GN=OsI_24244 PE=4 SV=1 - [A2YGE4_ORYSI]	61.0243	7.23975	6.8	3	3	1.02529	1.02989	1.21465	1.08994	1.00728	0.875224	0.964334	0.948946	0.870638	0.230705
A2YGP6	UDP-sugar pyrophosphorylase OS=Oryza sativa subsp. indica GN=USP PE=3 SV=2 - [USP_ORYSI]	67.4195	6.99072	2.92	4	2	1.00474	0.94919	0.959239	0.971056	0.947868	0.974138	0.951369	0.957792	0.98634	0.631151
A2YH23	Putative uncharacterized protein OS=Oryza sativa subsp. indica GN=OsI_24487 PE=3 SV=1 - [A2YH23_ORYSI]	57.5643	5.69385	13.61	3	4	0.956998	0.959905	1.10413	1.00701	0.96084	0.901626	0.958371	0.940279	0.933733	0.392395
A2YH64	Catalase isozyme B OS=Oryza sativa subsp. indica GN=CATB PE=2 SV=2 - [CATA2_ORYSI]	56.551	7.04932	4.88	2	1	0.891859	0.947249	0.914264	0.917791	1.09659	1.18673	1.15041	1.14458	1.2471	0.022517
A2YH71	Putative uncharacterized protein OS=Oryza sativa subsp. indica GN=OsI_24534 PE=4 SV=1 - [A2YH71_ORYSI]	128.818	5.45264	4.71	2	5	0.968663	0.958221	1.15301	1.02663	1.11669	1.06471	1.20583	1.12908	1.09979	0.365823
A2YHT8	Putative uncharacterized protein OS=Oryza sativa subsp. indica GN=OsI_24760 PE=4 SV=1 - [A2YHT8_ORYSI]	15.5648	4.4624	9.4	3	1	0.713055	0.807424	0.765554	0.762011	1.08419	1.01524	0.990809	1.03008	1.35179	0.025876
A2YI63	Putative uncharacterized protein OS=Oryza sativa subsp. indica GN=OsI_24897 PE=3 SV=1 - [A2YI63_ORYSI]	49.8228	5.68115	4.4	3	2	1.04658	1.20211	1.15688	1.13519	0.99106	0.894317	1.05412	0.979832	0.863144	0.164846
A2YI72	Putative uncharacterized protein OS=Oryza sativa subsp. indica GN=OsI_24908 PE=4 SV=1 - [A2YI72_ORYSI]	82.008	9.29053	26.4	3	19	1.0143	0.99267	0.958389	0.988453	0.948517	0.948408	0.909384	0.935436	0.946364	0.14689
A2YJ67	Putative uncharacterized protein OS=Oryza sativa subsp. indica GN=OsI_25274 PE=3 SV=1 - [A2YJ67_ORYSI]	55.2194	5.63037	3.75	8	2	1.21447	1.46196	1.30312	1.32652	1.11602	0.830266	0.92103	0.955772	0.720513	0.0929577
A2YJC4	Putative uncharacterized protein OS=Oryza sativa subsp. indica GN=OsI_25338 PE=4 SV=1 - [A2YJC4_ORYSI]	118.841	8.06006	2.16	2	2	1.02811	1.07556	1.10652	1.07006	1.04245	1.05836	1.21741	1.10607	1.03365	0.68765
A2YJM7	Putative uncharacterized protein OS=Oryza sativa subsp. indica GN=OsI_25434 PE=4 SV=1 - [A2YJM7_ORYSI]	22.3605	8.26514	9.45	3	2	1.01589	1.11434	1.13664	1.08896	0.772432	0.787377	0.824144	0.794651	0.729736	0.0228076
A2YJY0	Putative uncharacterized protein OS=Oryza sativa subsp. indica GN=OsI_25535 PE=4 SV=1 - [A2YJY0_ORYSI]	24.527	7.54736	15.42	3	3	0.906507	0.881283	0.853763	0.880518	1.01383	1.03803	1.03514	1.029	1.16863	0.016475
A2YKV0	Putative uncharacterized protein OS=Oryza sativa subsp. indica GN=OsI_25843 PE=3 SV=1 - [A2YKV0_ORYSI]	29.9166	7.82568	8.74	3	2	0.99238	1.14033	1.03541	1.05604	1.03837	0.913256	0.887369	0.946332	0.896113	0.271966
A2YKV3	Putative uncharacterized protein OS=Oryza sativa subsp. indica GN=OsI_25847 PE=3 SV=1 - [A2YKV3_ORYSI]	29.6564	7.82568	8.48	2	2	1.03746	1.06079	1.04302	1.04709	0.899169	0.98148	0.877468	0.919372	0.878026	0.069129
A2YKY4	Putative uncharacterized protein OS=Oryza sativa subsp. indica GN=OsI_25875 PE=3 SV=1 - [A2YKY4_ORYSI]	121.336	6.78564	3.33	3	3	0.977501	0.943815	0.976969	0.966095	0.99453	0.99663	1.02632	1.00583	1.04113	0.139231
A2YL37	Putative uncharacterized protein OS=Oryza sativa subsp. indica GN=OsI_25927 PE=4 SV=1 - [A2YL37_ORYSI]	11.384	9.61279	11.93	3	1	0.973146	1.01696	1.01359	1.00123	1.00216	0.935608	0.949925	0.962564	0.96138	0.305434
A2YLB1	Putative uncharacterized protein OS=Oryza sativa subsp. indica GN=OsI_26008 PE=4 SV=1 - [A2YLB1_ORYSI]	116.328	8.74854	1.58	2	2	1.01321	1.10152	1.00618	1.0403	0.947848	0.933829	1.03631	0.972662	0.93498	0.316974
A2YLD6	Putative uncharacterized protein OS=Oryza sativa subsp. indica GN=OsI_26031 PE=4 SV=1 - [A2YLD6_ORYSI]	40.7122	5.87158	2.98	2	1	1.08523	1.34177	1.50946	1.31215	0.932683	1.2781	1.01888	1.07655	0.820449	0.333722
A2YLE2	Putative uncharacterized protein OS=Oryza sativa subsp. indica GN=OsI_26037 PE=3 SV=1 - [A2YLE2_ORYSI]	51.5218	5.5542	5.6	12	3	1.20862	1.23283	1.31712	1.25286	0.824876	0.777443	0.835212	0.81251	0.648526	0.00980588
A2YLE3	Putative uncharacterized protein OS=Oryza sativa subsp. indica GN=OsI_26038 PE=3 SV=1 - [A2YLE3_ORYSI]	52.8907	6.17627	13.86	6	6	1.10542	1.15706	1.22086	1.16111	0.867958	0.913163	0.911435	0.897519	0.772981	0.0236669
A2YLK0	Putative uncharacterized protein OS=Oryza sativa subsp. indica GN=OsI_26097 PE=4 SV=1 - [A2YLK0_ORYSI]	132.456	6.0874	1.26	3	1	1.53201	2.21339	1.37885	1.70808	1.55832	0.951791	1.02831	1.17947	0.690525	0.28476
A2YLX7	Protein LHCP TRANSLOCATION DEFECT OS=Oryza sativa subsp. indica GN=LTD PE=3 SV=1 - [LTD_ORYSI]	18.4882	5.26221	7.56	1	1	1.11916	1.26168	1.17355	1.1848	1.01839	0.996305	1.23373	1.08281	0.913919	0.42383
A2YMK6	Putative uncharacterized protein OS=Oryza sativa subsp. indica GN=OsI_26458 PE=4 SV=1 - [A2YMK6_ORYSI]	34.0382	8.11865	5.67	2	2	0.805507	0.886109	0.845611	0.845742	1.14576	1.08539	1.18971	1.14029	1.34827	0.0203651
A2YMN1	Putative uncharacterized protein OS=Oryza sativa subsp. indica GN=OsI_26482 PE=4 SV=1 - [A2YMN1_ORYSI]	28.7737	6.21436	3.01	3	1	0.977524	1.20833	1.15929	1.11505	0.997722	0.945573	0.970924	0.971406	0.871179	0.216819
A2YMQ6	Putative uncharacterized protein OS=Oryza sativa subsp. indica GN=OsI_26509 PE=4 SV=1 - [A2YMQ6_ORYSI]	46.3551	6.17627	5.62	2	2	0.942855	0.909939	1.02228	0.958358	1.006	1.03343	1.05039	1.02994	1.07469	0.216709
A2YMQ9	Putative uncharacterized protein OS=Oryza sativa subsp. indica GN=OsI_26513 PE=4 SV=1 - [A2YMQ9_ORYSI]	54.4876	6.7417	2.59	3	1	1.04884	0.745975	0.953068	0.915961	0.854663	1.04746	0.97205	0.958058	1.04596	0.79016
A2YMS7	Putative uncharacterized protein OS=Oryza sativa subsp. indica GN=OsI_26532 PE=4 SV=1 - [A2YMS7_ORYSI]	62.3598	7.40088	30.55	9	12	0.966095	0.935976	0.905048	0.935706	0.982725	1.04977	0.981989	1.00483	1.07387	0.15873
A2YMU6	Putative uncharacterized protein OS=Oryza sativa subsp. indica GN=OsI_26551 PE=4 SV=1 - [A2YMU6_ORYSI]	29.5268	9.48096	4.74	1	1	0.88068	1.02751	0.945194	0.951128	0.998769	1.05871	1.19055	1.08268	1.13831	0.242984
A2YNC3	Putative uncharacterized protein OS=Oryza sativa subsp. indica GN=OsI_26734 PE=4 SV=1 - [A2YNC3_ORYSI]	48.3963	8.95361	10.96	3	4	0.944432	0.93278	0.920689	0.932634	1.00332	0.991732	1.02433	1.00646	1.07916	0.0306918
A2YNL0	Putative uncharacterized protein OS=Oryza sativa subsp. indica GN=OsI_26825 PE=4 SV=1 - [A2YNL0_ORYSI]	23.7156	6.20166	16.67	3	1	0.971539	0.932537	0.981107	0.961728	0.985558	1.02928	0.971819	0.995552	1.03517	0.328487
A2YNW1	Putative uncharacterized protein OS=Oryza sativa subsp. indica GN=OsI_26938 PE=4 SV=1 - [A2YNW1_ORYSI]	11.7478	8.06006	19.51	3	2	1.23799	1.45153	1.08954	1.25969	1.22771	0.905478	0.891306	1.00816	0.80033	0.284605
A2YNY6	Putative uncharacterized protein OS=Oryza sativa subsp. indica GN=OsI_26969 PE=3 SV=1 - [A2YNY6_ORYSI]	70.2766	6.354	6.8	60	3	1.09176	0.985312	0.978246	1.01844	0.854685	0.927573	0.85866	0.880306	0.864368	0.101163
A2YP92	Putative uncharacterized protein OS=Oryza sativa subsp. indica GN=OsI_27085 PE=4 SV=1 - [A2YP92_ORYSI]	23.1459	7.79639	23.21	3	3	1.01549	0.98981	0.937546	0.980949	1.01235	1.0413	0.989775	1.01448	1.03418	0.407894
A2YPE3	Putative uncharacterized protein OS=Oryza sativa subsp. indica GN=OsI_27138 PE=4 SV=1 - [A2YPE3_ORYSI]	103.663	8.49951	16.43	14	8	1.01021	0.956232	0.953478	0.973307	0.923736	0.95017	0.917064	0.930323	0.955838	0.210389
A2YPI9	Putative uncharacterized protein OS=Oryza sativa subsp. indica GN=OsI_27180 PE=4 SV=1 - [A2YPI9_ORYSI]	36.4706	8.17725	4.7	3	1	1.12059	1.24987	1.14608	1.17218	1.12354	0.862792	0.929498	0.971943	0.829176	0.176255
A2YPT8	Putative uncharacterized protein OS=Oryza sativa subsp. indica GN=OsI_27290 PE=4 SV=1 - [A2YPT8_ORYSI]	27.3194	8.33838	3.92	4	1	1.1253	1.09445	1.11918	1.11298	1.11482	1.14414	1.14269	1.13388	1.01878	0.308208
A2YPZ9	Putative uncharacterized protein OS=Oryza sativa subsp. indica GN=OsI_27356 PE=4 SV=1 - [A2YPZ9_ORYSI]	69.6542	7.75244	6.88	8	3	0.96906	1.13657	1.07069	1.05877	0.898669	0.959906	1.00292	0.953832	0.900884	0.247547
A2YQC8	Putative uncharacterized protein OS=Oryza sativa subsp. indica GN=OsI_27492 PE=4 SV=1 - [A2YQC8_ORYSI]	43.2391	6.30322	18.87	3	7	0.974282	0.958967	0.938027	0.957092	1.03244	1.04651	0.975599	1.01818	1.06383	0.147481
A2YQF5	Putative uncharacterized protein OS=Oryza sativa subsp. indica GN=OsI_27521 PE=4 SV=1 - [A2YQF5_ORYSI]	22.7889	8.80713	10.27	2	1	1.63124	1.67004	1.69008	1.66379	1.27454	1.04892	1.36259	1.22868	0.738486	0.0526599
A2YQL4	Fructokinase-2 OS=Oryza sativa subsp. indica GN=FRK2 PE=1 SV=2 - [SCRK2_ORYSI]	35.494	5.17334	47.62	1	13	0.986577	0.934382	0.911611	0.94419	0.953699	0.99956	0.890686	0.947982	1.00402	0.950895
A2YQW9	Putative uncharacterized protein OS=Oryza sativa subsp. indica GN=OsI_27695 PE=3 SV=1 - [A2YQW9_ORYSI]	43.2473	8.70459	3.32	3	1	1.00805	1.00473	0.811098	0.941293	0.893843	0.868314	0.868697	0.876951	0.931646	0.503674
A2YS16	Putative uncharacterized protein OS=Oryza sativa subsp. indica GN=OsI_28114 PE=4 SV=1 - [A2YS16_ORYSI]	60.342	5.13525	2.45	2	1	1.14008	1.51142	1.20916	1.28689	1.15897	1.07777	1.19213	1.14296	0.888156	0.413824
A2YSI0	Putative uncharacterized protein OS=Oryza sativa subsp. indica GN=OsI_28283 PE=3 SV=1 - [A2YSI0_ORYSI]	52.4651	5.36377	15.59	2	6	1.04474	1.04308	1.00445	1.03076	1.07306	0.995386	0.97189	1.01345	0.983205	0.724666
A2YSR0	Putative uncharacterized protein OS=Oryza sativa subsp. indica GN=OsI_28357 PE=4 SV=1 - [A2YSR0_ORYSI]	31.9575	6.80029	2.73	1	1	0.865855	0.78477	0.785989	0.812205	1.06873	1.09584	0.994771	1.05311	1.29661	0.0324724
A2YSV1	Putative uncharacterized protein OS=Oryza sativa subsp. indica GN=OsI_28397 PE=4 SV=1 - [A2YSV1_ORYSI]	67.8421	6.01123	4.38	3	2	0.878832	0.820787	0.855196	0.851605	0.95455	0.931979	0.88595	0.92416	1.0852	0.128698
A2YSZ2	Putative uncharacterized protein OS=Oryza sativa subsp. indica GN=OsI_28443 PE=4 SV=1 - [A2YSZ2_ORYSI]	10.9307	8.1626	11.7	3	1	0.93919	0.845494	0.872569	0.885751	0.943399	1.03967	0.912109	0.965059	1.08954	0.280882
A2YTB2	Putative uncharacterized protein OS=Oryza sativa subsp. indica GN=OsI_28556 PE=4 SV=1 - [A2YTB2_ORYSI]	19.2999	8.33838	5.18	2	1	1.02268	1.4621	1.32153	1.26877	1.25582	1.33495	1.33123	1.30733	1.03039	0.84796
A2YTX2	Putative uncharacterized protein OS=Oryza sativa subsp. indica GN=OsI_28779 PE=4 SV=1 - [A2YTX2_ORYSI]	108.384	6.18896	4.55	5	4	1.09128	1.24052	1.04114	1.12431	1.11662	1.03063	1.07914	1.07546	0.956551	0.606035
A2YU12	Putative uncharacterized protein OS=Oryza sativa subsp. indica GN=OsI_28821 PE=3 SV=1 - [A2YU12_ORYSI]	93.3059	7.26904	2.64	155	1	0.931159	0.890378	0.906571	0.909369	1.08136	1.13888	1.0554	1.09188	1.2007	0.0276406
A2YUR3	Putative uncharacterized protein OS=Oryza sativa subsp. indica GN=OsI_29063 PE=4 SV=1 - [A2YUR3_ORYSI]	31.9841	6.16357	2.91	2	1	0.921021	0.841135	0.930292	0.897483	1.01829	1.05135	1.02176	1.03047	1.14817	0.0563645
A2YUX9	Putative uncharacterized protein OS=Oryza sativa subsp. indica GN=OsI_29131 PE=4 SV=1 - [A2YUX9_ORYSI]	53.9328	5.87158	2.04	3	1	1.48174	2.2592	2.85149	2.19748	1.4196	1.34913	2.20043	1.65639	0.753768	0.446056
A2YVE5	Probable histone H2A.3 OS=Oryza sativa subsp. indica GN=OsI_028288 PE=3 SV=1 - [H2A3_ORYSI]	13.9086	10.228	11.94	11	1	0.95315	0.987006	0.977326	0.972494	0.951208	0.907834	0.901366	0.920136	0.946161	0.124457
A2YWQ1	Heat shock protein 81-1 OS=Oryza sativa subsp. indica GN=HSP81-1 PE=2 SV=1 - [HSP81_ORYSI]	80.1438	5.07178	34.05	8	4	0.986535	0.988834	0.920314	0.965228	0.932525	0.955093	0.948493	0.94537	0.979427	0.564954
A2YWW3	Putative uncharacterized protein OS=Oryza sativa subsp. indica GN=OsI_29826 PE=4 SV=1 - [A2YWW3_ORYSI]	35.9429	5.42725	4.35	4	1	1.22733	1.50574	1.10267	1.27858	1.01354	0.643822	0.734941	0.797434	0.623687	0.115278
A2YWY6	Putative uncharacterized protein OS=Oryza sativa subsp. indica GN=OsI_29848 PE=4 SV=1 - [A2YWY6_ORYSI]	62.3043	6.91748	30.56	3	14	0.994041	1.05202	1.04564	1.03057	1.04069	1.03621	1.06466	1.04719	1.01613	0.577379
A2YX04	Squamosa promoter-binding-like protein 15 OS=Oryza sativa subsp. indica GN=SPL15 PE=2 SV=1 - [SPL15_ORYSI]	124.353	7.59131	2.72	1	3	0.913006	1.06507	1.19243	1.05684	1.08625	1.09282	1.1463	1.10846	1.04885	0.673753
A2YX87	Putative uncharacterized protein OS=Oryza sativa subsp. indica GN=OsI_29955 PE=4 SV=1 - [A2YX87_ORYSI]	32.3621	9.75928	11.22	2	2	1.13205	1.13955	1.39562	1.22241	1.03235	1.13433	1.19454	1.12041	0.916558	0.481512
A2YXE6	Putative uncharacterized protein OS=Oryza sativa subsp. indica GN=OsI_30011 PE=4 SV=1 - [A2YXE6_ORYSI]	33.7374	8.85107	2.9	2	1	1.21078	1.77226	1.44458	1.47587	1.16753	1.02124	1.22832	1.13903	0.771767	0.227632
A2YXF9	Putative uncharacterized protein OS=Oryza sativa subsp. indica GN=OsI_30023 PE=4 SV=1 - [A2YXF9_ORYSI]	64.1525	7.53271	5.88	2	4	0.918353	0.797894	0.77744	0.831229	0.973621	1.00667	0.976466	0.985586	1.1857	0.0894795
A2YXH5	Putative uncharacterized protein OS=Oryza sativa subsp. indica GN=OsI_30038 PE=4 SV=1 - [A2YXH5_ORYSI]	13.58	5.57959	8.87	7	1	0.902983	1.00808	1.06722	0.992761	1.01797	1.02155	1.26077	1.1001	1.10812	0.438439
A2YXN4	Putative uncharacterized protein OS=Oryza sativa subsp. indica GN=OsI_30103 PE=4 SV=1 - [A2YXN4_ORYSI]	16.4764	9.49561	12.16	4	1	1.17755	1.61242	1.34467	1.37821	1.37181	0.895595	0.914098	1.0605	0.769475	0.301462
A2YXT1	Putative uncharacterized protein OS=Oryza sativa subsp. indica GN=OsI_30147 PE=4 SV=1 - [A2YXT1_ORYSI]	34.2624	5.59229	10	3	3	1.17399	1.0661	1.14549	1.12853	0.947808	0.963903	0.979773	0.963828	0.854059	0.0460395
A2YXU2	Proteasome subunit alpha type-7-A OS=Oryza sativa subsp. indica GN=OsI_029135 PE=2 SV=2 - [PSA7A_ORYSI]	27.2791	7.43018	15.26	1	1	0.972454	0.877179	0.995367	0.948333	0.924746	1.04919	1.00084	0.991592	1.04562	0.565789
A2YY23	Putative uncharacterized protein OS=Oryza sativa subsp. indica GN=OsI_30244 PE=4 SV=1 - [A2YY23_ORYSI]	46.656	5.46533	12.87	4	3	1.10273	0.929146	0.991185	1.00769	0.853007	0.880182	0.795821	0.843003	0.836573	0.117171
A2YY59	Superoxide dismutase [Cu-Zn] OS=Oryza sativa subsp. indica GN=OsI_30285 PE=3 SV=1 - [A2YY59_ORYSI]	20.5185	6.25244	25.62	3	4	0.944248	0.977403	1.05226	0.991304	1.07175	1.06622	1.09362	1.0772	1.08665	0.14087
A2YYH6	Putative uncharacterized protein OS=Oryza sativa subsp. indica GN=OsI_30401 PE=4 SV=1 - [A2YYH6_ORYSI]	27.6064	5.021	3.63	2	1	0.952437	0.7655	0.853188	0.857042	0.923455	0.912186	0.90537	0.91367	1.06607	0.478713
A2YYM7	Putative uncharacterized protein OS=Oryza sativa subsp. indica GN=OsI_30447 PE=4 SV=1 - [A2YYM7_ORYSI]	136.464	6.88818	16.42	5	2	0.942439	0.999315	0.952964	0.964906	1.02542	0.934605	1.00803	0.989352	1.02533	0.610747
A2YYY9	Putative uncharacterized protein OS=Oryza sativa subsp. indica GN=OsI_30551 PE=4 SV=1 - [A2YYY9_ORYSI]	19.2069	5.74463	7.02	2	1	1.00592	1.09259	1.24805	1.11552	1.01983	1.05947	1.08414	1.05448	0.945281	0.5701
A2YZ05	Putative uncharacterized protein OS=Oryza sativa subsp. indica GN=OsI_30568 PE=4 SV=1 - [A2YZ05_ORYSI]	61.3043	6.49365	1.79	2	1	0.940473	1.03665	1.00372	0.993614	1.06855	1.04224	1.12306	1.07795	1.08488	0.176255
A2YZY5	Putative uncharacterized protein OS=Oryza sativa subsp. indica GN=OsI_30917 PE=3 SV=1 - [A2YZY5_ORYSI]	54.4428	5.13525	1.8	1	1	1.02774	0.973607	0.936327	0.979225	0.854997	0.91294	0.851757	0.873231	0.891758	0.0995174
A2Z024	Putative uncharacterized protein OS=Oryza sativa subsp. indica GN=OsI_30953 PE=3 SV=1 - [A2Z024_ORYSI]	46.6377	7.51807	16.59	159	5	0.987373	0.988156	0.991518	0.989016	0.988691	1.00102	0.938135	0.975949	0.986788	0.642924
A2Z057	Putative uncharacterized protein OS=Oryza sativa subsp. indica GN=OsI_30986 PE=4 SV=1 - [A2Z057_ORYSI]	70.1236	8.88037	3.99	4	2	1.1062	1.34881	1.10222	1.18574	1.04056	0.882981	1.09773	1.00709	0.849332	0.270579
A2Z081	Putative uncharacterized protein OS=Oryza sativa subsp. indica GN=OsI_31011 PE=4 SV=1 - [A2Z081_ORYSI]	18.433	6.07471	16.47	63	1	0.85644	0.868182	0.839696	0.854773	1.03453	1.06367	1.02371	1.04064	1.21744	0.00912182
A2Z0D1	Putative uncharacterized protein OS=Oryza sativa subsp. indica GN=OsI_31052 PE=4 SV=1 - [A2Z0D1_ORYSI]	29.156	7.26904	4.01	3	1	0.868666	0.796103	0.819422	0.828064	1.00523	1.05226	0.942273	0.999921	1.20754	0.0545752
A2Z0M1	Putative uncharacterized protein OS=Oryza sativa subsp. indica GN=OsI_31145 PE=4 SV=1 - [A2Z0M1_ORYSI]	21.5795	6.53662	4.35	3	1	1.00823	1.24442	1.36251	1.20505	0.988929	0.915416	1.20843	1.03759	0.861034	0.407523
A2Z123	Putative uncharacterized protein OS=Oryza sativa subsp. indica GN=OsI_31296 PE=4 SV=1 - [A2Z123_ORYSI]	62.948	8.73389	11.48	6	7	1.03106	1.08698	1.0514	1.05648	0.954298	0.949847	0.962418	0.955521	0.904438	0.0323245
A2Z129	Putative uncharacterized protein OS=Oryza sativa subsp. indica GN=OsI_31301 PE=4 SV=1 - [A2Z129_ORYSI]	37.1783	6.354	5.9	4	2	1.17707	1.38126	1.42162	1.32665	0.997943	0.916569	1.11011	1.00821	0.759965	0.0907697
A2Z1P2	Putative uncharacterized protein OS=Oryza sativa subsp. indica GN=OsI_31526 PE=3 SV=1 - [A2Z1P2_ORYSI]	49.8577	6.771	26.29	3	10	0.989336	0.901807	0.911454	0.934199	0.951484	0.980165	0.937814	0.956488	1.02386	0.616509
A2Z2G1	Putative uncharacterized protein OS=Oryza sativa subsp. indica GN=OsI_31797 PE=3 SV=1 - [A2Z2G1_ORYSI]	80.1637	5.05908	34.05	14	4	0.984674	0.928546	0.913929	0.942383	0.939053	0.978009	0.925756	0.947606	1.00554	0.898105
A2Z2H8	Putative uncharacterized protein OS=Oryza sativa subsp. indica GN=OsI_31816 PE=3 SV=1 - [A2Z2H8_ORYSI]	51.6213	5.87158	2.52	2	1	1.00577	1.46505	1.48978	1.3202	0.952325	1.0539	1.38888	1.1317	0.85722	0.53275
A2Z2U1	Putative uncharacterized protein OS=Oryza sativa subsp. indica GN=OsI_31936 PE=4 SV=1 - [A2Z2U1_ORYSI]	35.9207	8.47021	18.5	3	6	1.0724	1.09908	1.04561	1.07236	0.911258	0.880905	0.908954	0.900372	0.839615	0.0149152
A2Z2V9	Putative uncharacterized protein OS=Oryza sativa subsp. indica GN=OsI_31953 PE=1 SV=1 - [A2Z2V9_ORYSI]	19.598	8.22119	12.36	4	2	0.988768	0.990573	1.00325	0.994197	0.948663	0.880802	0.900596	0.91002	0.915332	0.0651496
A2Z3I9	Proteasome subunit alpha type-7-B OS=Oryza sativa subsp. indica GN=PAD1 PE=2 SV=1 - [PSA7B_ORYSI]	27.1972	7.92822	15.26	1	1	0.982269	0.887481	0.928392	0.932714	0.924744	0.988708	1.00799	0.973814	1.04406	0.453889
A2Z3J5	Putative uncharacterized protein OS=Oryza sativa subsp. indica GN=OsI_32201 PE=4 SV=1 - [A2Z3J5_ORYSI]	61.3923	6.75635	11.32	8	5	0.88667	0.869624	0.867126	0.874473	1.0373	0.991983	0.93754	0.988941	1.1309	0.0698464
A2Z3Q8	Putative uncharacterized protein OS=Oryza sativa subsp. indica GN=OsI_32272 PE=4 SV=1 - [A2Z3Q8_ORYSI]	98.6121	5.45264	0.88	4	1	1.22391	1.80609	1.62091	1.5503	1.09626	0.877894	1.35284	1.109	0.715343	0.215951
A2Z3W4	Putative uncharacterized protein OS=Oryza sativa subsp. indica GN=OsI_32329 PE=4 SV=1 - [A2Z3W4_ORYSI]	94.1989	5.37646	3.96	4	3	1.12093	1.14373	1.09735	1.12067	0.991641	0.926255	0.884156	0.934017	0.833445	0.03769
A2Z3Z8	Putative uncharacterized protein OS=Oryza sativa subsp. indica GN=OsI_32363 PE=3 SV=1 - [A2Z3Z8_ORYSI]	38.4418	5.42725	7.12	2	2	1.33761	1.89723	1.73142	1.65542	1.23838	0.839093	1.11165	1.06304	0.642158	0.117273
A2Z431	Putative uncharacterized protein OS=Oryza sativa subsp. indica GN=OsI_32402 PE=3 SV=1 - [A2Z431_ORYSI]	40.9899	5.31299	3.93	1	1	1.09153	1.12703	1.22062	1.14639	0.867648	0.981641	0.923319	0.924203	0.806183	0.0567459
A2Z436	Putative uncharacterized protein OS=Oryza sativa subsp. indica GN=OsI_32406 PE=4 SV=1 - [A2Z436_ORYSI]	88.5842	8.57275	5.04	2	4	1.03031	1.04401	1.00569	1.02667	0.931418	0.909976	0.978238	0.939877	0.915462	0.074385
A2Z490	Putative uncharacterized protein OS=Oryza sativa subsp. indica GN=OsI_32466 PE=3 SV=1 - [A2Z490_ORYSI]	31.7945	8.20654	10.4	3	3	0.93598	0.879656	0.895846	0.903827	0.984982	1.05287	1.03439	1.02408	1.13305	0.0526936
A2Z4B1	Putative uncharacterized protein OS=Oryza sativa subsp. indica GN=OsI_32491 PE=3 SV=1 - [A2Z4B1_ORYSI]	65.3169	6.81494	9.31	3	3	0.954394	0.923577	0.964364	0.947445	0.987931	1.03032	0.994375	1.00421	1.05991	0.101895
A2Z4G9	Putative uncharacterized protein OS=Oryza sativa subsp. indica GN=OsI_32550 PE=4 SV=1 - [A2Z4G9_ORYSI]	35.6582	5.45264	11.53	8	4	1.14835	1.07385	1.16963	1.13061	0.872278	0.902936	0.965294	0.913503	0.807973	0.0378207
A2Z4K2	Putative uncharacterized protein OS=Oryza sativa subsp. indica GN=OsI_32576 PE=4 SV=1 - [A2Z4K2_ORYSI]	40.2585	5.52881	6.01	2	2	1.11942	1.30743	1.14648	1.19111	0.946509	0.853936	0.96278	0.921075	0.773291	0.0677973
A2Z5S8	Ubiquitin-fold modifier-conjugating enzyme 1 OS=Oryza sativa subsp. indica GN=OsI_33008 PE=3 SV=1 - [UFC1_ORYSI]	20.4514	7.82568	5.41	1	1	1.01258	0.981311	0.917384	0.970425	0.825884	0.913337	0.918155	0.885792	0.912788	0.208813
A2Z5X0	Putative uncharacterized protein OS=Oryza sativa subsp. indica GN=OsI_33044 PE=3 SV=1 - [A2Z5X0_ORYSI]	58.4535	7.00537	4.3	3	2	1.10877	1.27653	1.10922	1.16484	0.984041	0.914799	1.03522	0.97802	0.839617	0.122748
A2Z735	Putative uncharacterized protein OS=Oryza sativa subsp. indica GN=OsI_33509 PE=3 SV=1 - [A2Z735_ORYSI]	46.8049	9.46631	9.81	160	3	0.935919	0.94775	0.928697	0.937455	1.01344	1.02188	1.00576	1.01369	1.08132	0.0121378
A2Z736	Putative uncharacterized protein OS=Oryza sativa subsp. indica GN=OsI_33510 PE=4 SV=1 - [A2Z736_ORYSI]	12.8451	5.78271	15.25	3	1	1.14493	1.37257	1.16315	1.22688	1.06763	1.08619	1.05783	1.07055	0.872577	0.199286
A2Z7A7	Putative uncharacterized protein OS=Oryza sativa subsp. indica GN=OsI_33583 PE=3 SV=1 - [A2Z7A7_ORYSI]	31.0943	4.67822	9.03	2	2	1.04244	1.17589	1.19526	1.13786	0.991045	0.93689	1.1163	1.01475	0.891799	0.271047
A2Z7B3	GDP-mannose 3,5-epimerase 1 OS=Oryza sativa subsp. indica GN=OsI_032456 PE=2 SV=1 - [GME1_ORYSI]	42.7809	6.0874	28.04	3	6	1.09139	1.23637	1.03069	1.11948	1.04821	0.967095	1.01087	1.00873	0.901063	0.275707
A2Z7M1	Putative uncharacterized protein OS=Oryza sativa subsp. indica GN=OsI_33701 PE=3 SV=1 - [A2Z7M1_ORYSI]	34.7143	7.28369	6.36	2	2	1.10949	1.27795	1.12913	1.17219	0.935475	0.86497	0.83421	0.878218	0.749212	0.0479055
A2Z895	Putative uncharacterized protein OS=Oryza sativa subsp. indica GN=OsI_33933 PE=4 SV=1 - [A2Z895_ORYSI]	24.1785	4.58936	6.55	3	1	1.12544	1.54449	1.07876	1.24956	0.98216	0.664706	0.622143	0.756336	0.605281	0.137551
A2Z8F1	Putative uncharacterized protein OS=Oryza sativa subsp. indica GN=OsI_33988 PE=4 SV=1 - [A2Z8F1_ORYSI]	65.7246	9.15869	10.21	5	5	1.09775	1.08537	1.15983	1.11432	0.813388	0.803961	0.809196	0.808848	0.725869	0.00891247
A2Z8F9	Cyanate hydratase OS=Oryza sativa subsp. indica GN=CYN PE=3 SV=1 - [CYNS_ORYSI]	18.5963	5.88428	7.74	1	1	1.14794	1.41997	1.11828	1.22873	0.947472	0.879878	0.864622	0.897324	0.730286	0.0929577
A2Z8X6	Putative uncharacterized protein OS=Oryza sativa subsp. indica GN=OsI_34170 PE=4 SV=1 - [A2Z8X6_ORYSI]	97.1942	6.59521	3.74	5	3	1.03545	0.991791	0.972466	0.999902	0.9282	0.987288	1.05036	0.988616	0.988713	0.851934
A2Z916	Putative uncharacterized protein OS=Oryza sativa subsp. indica GN=OsI_34207 PE=4 SV=1 - [A2Z916_ORYSI]	53.0791	5.24951	11	2	4	1.06846	0.987278	1.01507	1.0236	0.939577	1.00911	0.982818	0.977168	0.954636	0.327712
A2Z9B5	Putative uncharacterized protein OS=Oryza sativa subsp. indica GN=OsI_34311 PE=3 SV=1 - [A2Z9B5_ORYSI]	58.0965	9.14404	10.34	30	2	1.08562	1.12228	1.31786	1.17525	1.02765	1.01012	1.01841	1.01873	0.866815	0.193037
A2Z9B8	Glycine cleavage system H protein, mitochondrial OS=Oryza sativa subsp. indica GN=GDCSH PE=2 SV=1 - [GCSH_ORYSI]	17.3566	5.03369	10.37	1	1	1.04152	1.05279	0.837384	0.977231	1.08645	1.01524	1.16752	1.08974	1.11513	0.364894
A2Z9K1	Putative uncharacterized protein OS=Oryza sativa subsp. indica GN=OsI_34411 PE=4 SV=1 - [A2Z9K1_ORYSI]	25.202	5.24951	8.66	2	2	0.988109	0.921838	0.942271	0.950739	0.944524	1.02726	0.956565	0.976116	1.02669	0.59119
A2Z9M8	Putative uncharacterized protein OS=Oryza sativa subsp. indica GN=OsI_34439 PE=4 SV=1 - [A2Z9M8_ORYSI]	85.5021	7.73779	9.6	9	5	0.966163	1.00455	1.044	1.0049	1.0767	1.16772	1.09899	1.11447	1.10903	0.105344
A2Z9W7	Putative magnesium transporter MRS2-G OS=Oryza sativa subsp. indica GN=MRS2-G PE=3 SV=2 - [MRS2G_ORYSI]	51.5988	7.10791	2.14	2	1	1.04035	0.965343	0.930695	0.978796	0.956388	1.03218	0.972604	0.987057	1.00844	0.891374
A2ZAA6	Putative uncharacterized protein OS=Oryza sativa subsp. indica GN=OsI_34669 PE=3 SV=1 - [A2ZAA6_ORYSI]	22.7831	6.68311	10.73	3	2	0.999601	0.862571	0.926606	0.929593	0.94326	0.932486	0.897814	0.92452	0.994543	0.9391
A2ZAB5	Serine/threonine-protein kinase SAPK3 OS=Oryza sativa subsp. indica GN=SAPK3 PE=1 SV=2 - [SAPK3_ORYSI]	37.8474	5.93506	12.28	2	2	1.02732	1.08021	1.13053	1.07935	0.923392	0.9843	0.921012	0.942901	0.87358	0.0744838
A2ZAG4	Putative uncharacterized protein OS=Oryza sativa subsp. indica GN=OsI_34739 PE=4 SV=1 - [A2ZAG4_ORYSI]	59.1691	5.14795	14.18	3	8	0.97396	0.929542	0.982589	0.96203	1.02619	1.02441	1.05065	1.03375	1.07455	0.0699019
A2ZAI6	Putative uncharacterized protein OS=Oryza sativa subsp. indica GN=OsI_34763 PE=4 SV=1 - [A2ZAI6_ORYSI]	287.456	6.40479	3.12	7	7	0.970615	1.10385	1.06953	1.048	1.03657	1.06341	1.03871	1.04623	0.998313	0.976713
A2ZAS9	Non-specific lipid-transfer protein 3 OS=Oryza sativa subsp. indica GN=LTP110-A PE=2 SV=1 - [NLTP3_ORYSI]	12.1369	8.90967	33.06	1	4	0.672117	0.729557	0.644906	0.682193	1.30092	1.27137	1.2057	1.25933	1.846	0.00811394
A2ZAT2	Non-specific lipid-transfer protein OS=Oryza sativa subsp. indica GN=OsI_34868 PE=3 SV=1 - [A2ZAT2_ORYSI]	11.4609	9.0708	41.53	3	4	0.964188	0.901889	0.91168	0.925919	0.998564	1.01655	0.987498	1.00087	1.08095	0.0828379
A2ZB00	40S ribosomal protein S16 OS=Oryza sativa subsp. indica GN=RPS16A PE=2 SV=1 - [RS16_ORYSI]	16.8082	10.5649	22.15	1	4	0.931325	0.962685	0.993085	0.962365	1.08864	1.10111	1.05938	1.08304	1.1254	0.0371743
A2ZBD6	Putative uncharacterized protein OS=Oryza sativa subsp. indica GN=OsI_35086 PE=3 SV=1 - [A2ZBD6_ORYSI]	54.13	5.73193	4.98	2	2	0.937491	0.907462	0.882337	0.909097	0.888917	0.916334	0.94617	0.91714	1.00885	0.814314
A2ZCG1	Putative uncharacterized protein OS=Oryza sativa subsp. indica GN=OsI_35466 PE=4 SV=1 - [A2ZCG1_ORYSI]	97.0719	5.17334	4.67	2	1	1.06111	0.994733	1.00754	1.02113	0.946143	1.11859	1.3024	1.12238	1.09916	0.510429
A2ZCP0	Methylthioribose-1-phosphate isomerase OS=Oryza sativa subsp. indica GN=OsI_35550 PE=2 SV=1 - [MTNA_ORYSI]	39.4554	5.35107	2.67	3	1	1.20961	0.958086	1.12856	1.09875	0.931157	0.952333	0.927924	0.937138	0.852911	0.192714
A2ZCQ7	60S ribosomal protein L10-1 OS=Oryza sativa subsp. indica GN=SC34 PE=2 SV=2 - [RL101_ORYSI]	25.3303	10.2427	33.04	6	3	0.932541	0.964526	0.988263	0.961777	1.13454	1.04277	1.12563	1.10098	1.14474	0.0627277
A2ZCR2	Putative uncharacterized protein OS=Oryza sativa subsp. indica GN=OsI_35574 PE=3 SV=1 - [A2ZCR2_ORYSI]	85.3285	7.69385	6.04	5	4	0.996597	0.992177	1.01968	1.00282	0.9267	0.939253	0.95779	0.941248	0.938603	0.0452481
A2ZCT9	Putative uncharacterized protein OS=Oryza sativa subsp. indica GN=OsI_35604 PE=4 SV=1 - [A2ZCT9_ORYSI]	7.92275	5.94775	16.9	2	1	1.06122	1.09854	1.2672	1.14232	0.953147	1.03496	1.24875	1.07895	0.944527	0.694244
A2ZCY2	Putative uncharacterized protein OS=Oryza sativa subsp. indica GN=OsI_35645 PE=4 SV=1 - [A2ZCY2_ORYSI]	39.3138	8.25049	2.45	2	1	1.41347	2.27804	1.40939	1.7003	1.22457	0.903204	1.17295	1.10024	0.647087	0.222808
A2ZDV4	Putative uncharacterized protein OS=Oryza sativa subsp. indica GN=OsI_35968 PE=4 SV=1 - [A2ZDV4_ORYSI]	86.6007	6.01123	4.79	3	3	0.979591	0.897704	0.864008	0.913768	0.961357	0.991242	0.956121	0.969573	1.06107	0.31041
A2ZEX7	Chalcone synthase 1 OS=Oryza sativa subsp. indica GN=CHS1 PE=2 SV=1 - [CHS1_ORYSI]	43.2098	6.25244	2.51	2	1	1.09124	0.959442	0.971827	1.0075	0.754888	0.727759	0.729018	0.737222	0.731731	0.0306918
A2ZF46	Putative uncharacterized protein OS=Oryza sativa subsp. indica GN=OsI_36405 PE=4 SV=1 - [A2ZF46_ORYSI]	16.4492	5.59229	13.7	3	2	1.11678	1.38405	1.22883	1.24322	1.14064	0.963129	1.12043	1.07473	0.864475	0.26219
A2ZF62	Putative uncharacterized protein OS=Oryza sativa subsp. indica GN=OsI_36424 PE=3 SV=1 - [A2ZF62_ORYSI]	53.3652	8.23584	9.7	4	3	1.05709	0.899687	0.966929	0.974569	0.943215	0.887177	0.926153	0.918848	0.942826	0.437793
A2ZFC1	Putative uncharacterized protein OS=Oryza sativa subsp. indica GN=OsI_36480 PE=4 SV=1 - [A2ZFC1_ORYSI]	70.4996	6.91748	3.22	3	2	0.996059	1.10302	1.24873	1.11594	0.924848	0.954291	1.17879	1.01931	0.913412	0.543614
A2ZFX4	Putative uncharacterized protein OS=Oryza sativa subsp. indica GN=OsI_36677 PE=3 SV=1 - [A2ZFX4_ORYSI]	52.4729	6.15088	10.2	3	4	1.05941	1.01251	0.989504	1.02047	0.860967	0.873236	0.777332	0.837178	0.820381	0.0448043
A2ZHB1	Putative uncharacterized protein OS=Oryza sativa subsp. indica GN=OsI_37179 PE=4 SV=1 - [A2ZHB1_ORYSI]	82.7409	7.23975	11.46	66	1	1.00168	1.06997	1.25342	1.10836	0.573128	0.734403	1.28969	0.86574	0.781103	0.472863
A2ZHF1	Non-specific lipid-transfer protein 1 OS=Oryza sativa subsp. indica GN=LTP PE=2 SV=1 - [NLTP1_ORYSI]	11.3378	9.33447	37.07	5	3	1.04535	1.0916	1.22362	1.12019	0.893035	0.921315	0.884065	0.899472	0.802963	0.0661608
A2ZHF9	Putative uncharacterized protein OS=Oryza sativa subsp. indica GN=OsI_37230 PE=4 SV=1 - [A2ZHF9_ORYSI]	23.176	4.94482	20.67	6	4	1.0968	1.07317	1.05747	1.07581	0.820184	0.828538	0.844836	0.831186	0.772612	0.00742648
A2ZHH3	Putative uncharacterized protein OS=Oryza sativa subsp. indica GN=OsI_37250 PE=4 SV=1 - [A2ZHH3_ORYSI]	33.5515	8.92432	17.63	2	5	1.11404	1.09302	1.11943	1.10883	1.11391	1.04409	1.12792	1.09531	0.987804	0.734941
A2ZHW7	Putative uncharacterized protein OS=Oryza sativa subsp. indica GN=OsI_37404 PE=3 SV=1 - [A2ZHW7_ORYSI]	101.097	7.02002	2.27	10	1	0.957788	1.12378	1.33603	1.1392	1.00803	1.03639	1.26462	1.10301	0.968236	0.860577
A2ZID5	Putative uncharacterized protein OS=Oryza sativa subsp. indica GN=OsI_37581 PE=3 SV=1 - [A2ZID5_ORYSI]	41.689	5.59229	43.16	3	2	1.144	1.20038	1.0871	1.14383	1.05016	0.906149	0.99482	0.98371	0.860016	0.111348
A2ZIQ2	Putative uncharacterized protein OS=Oryza sativa subsp. indica GN=OsI_37703 PE=4 SV=1 - [A2ZIQ2_ORYSI]	97.3989	7.21045	1.44	3	1	1.14955	1.23351	1.32388	1.23565	0.79057	1.01033	1.10356	0.968153	0.78352	0.147481
A2ZJ03	Putative uncharacterized protein OS=Oryza sativa subsp. indica GN=OsI_37809 PE=3 SV=1 - [A2ZJ03_ORYSI]	23.6044	6.78564	3.77	3	1	1.01535	0.925478	0.9123	0.951043	0.968024	0.991555	0.885973	0.948517	0.997345	0.970959
A2ZJA1	Putative uncharacterized protein OS=Oryza sativa subsp. indica GN=OsI_37900 PE=3 SV=1 - [A2ZJA1_ORYSI]	52.1867	7.04932	4.57	2	2	1.07993	1.18267	0.940245	1.06761	1.15472	1.04972	1.08482	1.09642	1.02698	0.801165
A2ZJB7	Putative uncharacterized protein OS=Oryza sativa subsp. indica GN=OsI_37917 PE=4 SV=1 - [A2ZJB7_ORYSI]	76.1507	5.31299	12.66	4	9	0.945731	0.915346	0.93328	0.931452	1.06195	1.01942	1.03002	1.03713	1.11345	0.0262198
A2ZJC1	Putative uncharacterized protein OS=Oryza sativa subsp. indica GN=OsI_37921 PE=4 SV=1 - [A2ZJC1_ORYSI]	114.306	5.98584	2.6	3	2	1.58188	2.0846	1.82155	1.82934	0.871311	0.789129	1.11214	0.924193	0.505205	0.0421131
A2ZK22	Putative uncharacterized protein OS=Oryza sativa subsp. indica GN=OsI_38175 PE=3 SV=1 - [A2ZK22_ORYSI]	55.0541	5.65576	4.57	3	1	1.09249	1.10288	1.15789	1.11775	0.771241	0.871987	0.834155	0.825794	0.738798	0.0184003
A2ZK88	Putative uncharacterized protein OS=Oryza sativa subsp. indica GN=OsI_38242 PE=4 SV=1 - [A2ZK88_ORYSI]	58.0487	7.78174	4.1	1	1	1.28581	1.39957	0.922955	1.20278	0.960216	1.03494	0.882001	0.959052	0.797364	0.293178
A2ZKG0	Putative uncharacterized protein OS=Oryza sativa subsp. indica GN=OsI_38312 PE=4 SV=1 - [A2ZKG0_ORYSI]	30.7762	7.12256	6.57	2	1	1.10052	1.17463	0.862186	1.04578	0.919062	0.862031	0.812058	0.864384	0.826546	0.247617
A2ZKJ0	Putative uncharacterized protein OS=Oryza sativa subsp. indica GN=OsI_38340 PE=4 SV=1 - [A2ZKJ0_ORYSI]	64.1878	9.01221	2.18	2	1	1.50051	1.30832	1.10989	1.30624	0.832465	0.856106	1.05388	0.91415	0.699833	0.115278
A2ZL14	Putative uncharacterized protein OS=Oryza sativa subsp. indica GN=OsI_38507 PE=3 SV=1 - [A2ZL14_ORYSI]	50.0844	8.79248	4.72	4	2	1.01972	0.976948	0.913691	0.97012	1.0738	1.03497	0.990194	1.03299	1.0648	0.296388
A2ZL97	Putative uncharacterized protein OS=Oryza sativa subsp. indica GN=OsI_38597 PE=4 SV=1 - [A2ZL97_ORYSI]	47.8305	5.77002	2.49	2	1	1.45388	1.95978	1.56878	1.66081	1.29119	0.863963	1.16575	1.10697	0.666521	0.12634
A2ZLJ0	Putative uncharacterized protein OS=Oryza sativa subsp. indica GN=OsI_38687 PE=4 SV=1 - [A2ZLJ0_ORYSI]	16.9406	5.05908	7.59	3	1	0.955724	0.824553	0.940097	0.906791	1.12386	1.06629	0.981503	1.05722	1.16589	0.143453
A2ZLJ4	Putative uncharacterized protein OS=Oryza sativa subsp. indica GN=OsI_38691 PE=3 SV=1 - [A2ZLJ4_ORYSI]	16.6772	4.99561	5.7	4	1	1.08304	0.987252	0.992747	1.02101	1.06215	1.11731	0.99592	1.05846	1.03668	0.583581
A2ZLM3	Putative uncharacterized protein OS=Oryza sativa subsp. indica GN=OsI_38721 PE=3 SV=1 - [A2ZLM3_ORYSI]	21.9874	7.47412	39.9	9	2	1.04099	0.925265	0.877215	0.947823	1.00977	1.07351	0.922818	1.00203	1.05719	0.570759
A2ZLP6	Putative uncharacterized protein OS=Oryza sativa subsp. indica GN=OsI_38742 PE=4 SV=1 - [A2ZLP6_ORYSI]	21.9765	5.40186	11.82	3	2	0.961707	0.955118	0.884512	0.933779	0.969907	1.03521	0.962948	0.989355	1.05952	0.286626
A2ZLQ0	Putative uncharacterized protein OS=Oryza sativa subsp. indica GN=OsI_38746 PE=4 SV=1 - [A2ZLQ0_ORYSI]	127.845	7.34229	1.13	3	1	1.14765	1.00542	1.18372	1.11226	0.791096	0.838963	0.90492	0.844993	0.759706	0.0621205
A2ZLT1	Putative uncharacterized protein OS=Oryza sativa subsp. indica GN=OsI_38775 PE=4 SV=1 - [A2ZLT1_ORYSI]	84.5807	4.77979	6.43	6	4	1.02332	0.944056	1.01115	0.992842	0.991462	0.964928	0.989101	0.98183	0.988909	0.777656
A2ZLU3	Putative uncharacterized protein OS=Oryza sativa subsp. indica GN=OsI_38787 PE=4 SV=1 - [A2ZLU3_ORYSI]	23.8268	6.29053	11.59	2	2	0.8973	0.961761	1.08659	0.981884	0.939602	0.907859	0.984117	0.943859	0.961274	0.664915
A2ZLX9	Putative uncharacterized protein OS=Oryza sativa subsp. indica GN=OsI_38835 PE=3 SV=1 - [A2ZLX9_ORYSI]	72.5216	7.35693	3.07	35	2	0.927072	0.914245	0.938959	0.926759	0.872402	0.958688	0.969413	0.933501	1.00728	0.888063
A2ZM40	Putative uncharacterized protein OS=Oryza sativa subsp. indica GN=OsI_38898 PE=4 SV=1 - [A2ZM40_ORYSI]	78.4721	8.83643	1.29	2	1	0.977528	0.905904	0.925842	0.936425	0.95545	1.07383	1.02999	1.01976	1.08899	0.210231
A2ZM45	Putative uncharacterized protein OS=Oryza sativa subsp. indica GN=OsI_38903 PE=4 SV=1 - [A2ZM45_ORYSI]	69.6089	5.59229	5.02	3	2	1.05363	1.42508	0.890148	1.12295	0.690686	0.728258	0.803927	0.740957	0.659829	0.165892
A2ZM62	Putative uncharacterized protein OS=Oryza sativa subsp. indica GN=OsI_38919 PE=3 SV=1 - [A2ZM62_ORYSI]	111.012	5.94775	6.18	8	4	1.10111	1.01654	1.22501	1.11422	1.01872	0.94634	1.02703	0.997363	0.895122	0.258167
A2ZN20	Putative uncharacterized protein OS=Oryza sativa subsp. indica GN=OsI_39235 PE=4 SV=1 - [A2ZN20_ORYSI]	16.0623	6.7417	45.96	14	3	0.979542	1.06966	0.968191	1.0058	0.884539	1.05104	0.866728	0.934102	0.928718	0.466507
A2ZN62	Putative uncharacterized protein OS=Oryza sativa subsp. indica GN=OsI_39275 PE=4 SV=1 - [A2ZN62_ORYSI]	62.6435	9.23193	3.32	4	2	1.21803	1.14794	1.23815	1.20137	0.734076	0.706993	0.654967	0.698679	0.581567	0.00834157
A2ZN77	Sucrose transport protein SUT2 OS=Oryza sativa subsp. indica GN=SUT2 PE=2 SV=2 - [SUT2_ORYSI]	53.147	8.89502	7.78	5	3	1.1497	1.31256	1.27778	1.24668	1.01979	1.0337	1.06486	1.03945	0.833775	0.0661608
A2ZNR3	Putative uncharacterized protein OS=Oryza sativa subsp. japonica GN=OsJ_00196 PE=3 SV=1 - [A2ZNR3_ORYSJ]	17.0418	4.67822	8.07	3	1	1.00913	1.14271	1.02376	1.05853	1.0954	0.830006	1.18547	1.03696	0.979618	0.902284
A2ZPI1	Putative uncharacterized protein OS=Oryza sativa subsp. japonica GN=OsJ_00460 PE=4 SV=1 - [A2ZPI1_ORYSJ]	13.7091	5.26221	8.03	1	1	1.01453	0.946563	0.992419	0.984504	1.04233	1.11022	1.096	1.08285	1.09989	0.089287
A2ZQ91	Putative uncharacterized protein OS=Oryza sativa subsp. japonica GN=OsJ_00732 PE=4 SV=1 - [A2ZQ91_ORYSJ]	45.7572	9.45166	8.93	3	1	0.953974	0.82521	1.05019	0.943125	0.950665	1.01053	0.926733	0.962643	1.0207	0.853767
A2ZR53	Putative uncharacterized protein OS=Oryza sativa subsp. japonica GN=OsJ_01050 PE=3 SV=1 - [A2ZR53_ORYSJ]	106.013	5.90967	2.22	3	2	1.02221	0.928906	1.05271	1.00128	1.02728	0.965407	1.08001	1.02423	1.02293	0.756344
A2ZS26	Putative uncharacterized protein OS=Oryza sativa subsp. japonica GN=OsJ_01389 PE=3 SV=1 - [A2ZS26_ORYSJ]	131.279	8.25049	11.28	13	8	0.960394	0.916084	0.974711	0.950396	1.03967	0.997187	1.01972	1.01886	1.07204	0.0999675
A2ZSP3	Putative uncharacterized protein OS=Oryza sativa subsp. japonica GN=OsJ_01605 PE=3 SV=1 - [A2ZSP3_ORYSJ]	49.767	6.27783	5.14	3	2	0.870689	0.875908	0.835596	0.860731	1.16759	1.16821	1.1301	1.1553	1.34223	0.00785206
A2ZSU8	Putative uncharacterized protein OS=Oryza sativa subsp. japonica GN=OsJ_01668 PE=4 SV=1 - [A2ZSU8_ORYSJ]	85.423	6.52197	3.2	2	2	1.27144	1.28833	1.19158	1.25045	1.09261	0.996807	1.14058	1.07667	0.861023	0.0919017
A2ZTZ7	Putative uncharacterized protein OS=Oryza sativa subsp. japonica GN=OsJ_02079 PE=4 SV=1 - [A2ZTZ7_ORYSJ]	26.148	5.56689	2.88	3	1	0.966571	0.916704	0.912762	0.932012	0.911263	0.893121	0.799672	0.868019	0.931338	0.284605
A2ZUJ9	Putative uncharacterized protein OS=Oryza sativa subsp. japonica GN=OsJ_02285 PE=4 SV=1 - [A2ZUJ9_ORYSJ]	28.6254	5.80811	16.6	5	4	0.915121	1.0677	0.849561	0.944127	1.10079	0.991511	1.03308	1.04179	1.10345	0.365823
A2ZUM2	Putative uncharacterized protein OS=Oryza sativa subsp. japonica GN=OsJ_02309 PE=4 SV=1 - [A2ZUM2_ORYSJ]	29.9106	10.3745	9.28	2	2	0.821121	1.13928	0.87595	0.94545	1.21909	1.12484	1.18025	1.17473	1.2425	0.180989
A2ZVA3	Putative uncharacterized protein OS=Oryza sativa subsp. japonica GN=OsJ_02565 PE=4 SV=1 - [A2ZVA3_ORYSJ]	156.524	7.09326	5.98	19	3	0.676893	0.713395	0.629956	0.673415	1.22163	1.36362	1.22557	1.27027	1.88632	0.0103776
A2ZVD7	Putative uncharacterized protein OS=Oryza sativa subsp. japonica GN=OsJ_02601 PE=4 SV=1 - [A2ZVD7_ORYSJ]	32.801	5.03369	20.61	4	4	1.05548	1.32897	1.18915	1.1912	0.915956	0.911058	0.938353	0.921789	0.773832	0.0903735
A2ZVI7	cDNA, clone: J100088L22, full insert sequence OS=Oryza sativa subsp. japonica GN=OsJ_02652 PE=2 SV=1 - [A2ZVI7_ORYSJ]	58.7027	6.50732	21.24	5	4	0.972366	0.994019	1.02381	0.996732	1.04899	1.03307	1.0493	1.04379	1.04721	0.114575
A2ZWD3	Putative uncharacterized protein OS=Oryza sativa subsp. japonica GN=OsJ_02950 PE=4 SV=1 - [A2ZWD3_ORYSJ]	22.5246	8.646	8.89	2	2	0.872205	0.902126	0.817819	0.86405	1.11735	1.10417	1.00031	1.07394	1.24292	0.0497508
A2ZWK1	Putative uncharacterized protein OS=Oryza sativa subsp. japonica GN=OsJ_03018 PE=4 SV=1 - [A2ZWK1_ORYSJ]	44.0776	8.30908	4.49	2	1	1.76731	1.31183	1.28137	1.4535	1.03197	0.815328	1.00686	0.951386	0.654547	0.116347
A2ZXD8	40S ribosomal protein S24 OS=Oryza sativa subsp. japonica GN=OsJ_03304 PE=3 SV=1 - [A2ZXD8_ORYSJ]	14.1829	10.5503	19.35	2	2	0.940314	1.02686	1	0.989058	1.04425	1.10084	1.06916	1.07142	1.08327	0.132312
A2ZXL3	Putative uncharacterized protein OS=Oryza sativa subsp. japonica GN=OsJ_03377 PE=4 SV=1 - [A2ZXL3_ORYSJ]	28.257	8.35303	18.97	5	4	1.03341	0.952795	0.971673	0.985959	0.919614	0.992329	0.89938	0.937108	0.950453	0.380088
A2ZXW2	Putative uncharacterized protein OS=Oryza sativa subsp. japonica GN=OsJ_03474 PE=4 SV=1 - [A2ZXW2_ORYSJ]	39.5959	5.04639	9.01	3	3	1.22356	1.48039	1.26325	1.3224	0.898378	0.990563	0.91283	0.933924	0.706234	0.0526599
A2ZZ12	Putative uncharacterized protein OS=Oryza sativa subsp. japonica GN=OsJ_03885 PE=3 SV=1 - [A2ZZ12_ORYSJ]	11.3728	8.45557	10.68	11	1	0.929456	0.842535	0.931331	0.901107	0.991464	0.982976	0.937518	0.970653	1.07718	0.208813
A2ZZZ5	Putative uncharacterized protein OS=Oryza sativa subsp. japonica GN=OsJ_04216 PE=4 SV=1 - [A2ZZZ5_ORYSJ]	72.3488	8.71924	1.43	3	1	1.04469	1.21436	1.32051	1.19319	0.93635	0.989208	1.11157	1.01238	0.848464	0.235569
A3A0D4	Putative uncharacterized protein OS=Oryza sativa subsp. japonica GN=OsJ_04352 PE=4 SV=1 - [A3A0D4_ORYSJ]	73.5142	8.93896	3.89	3	2	0.864333	0.951746	1.04815	0.954743	0.838335	0.98174	0.997597	0.939224	0.983745	0.889243
A3A0I1	Putative uncharacterized protein OS=Oryza sativa subsp. japonica GN=OsJ_04401 PE=3 SV=1 - [A3A0I1_ORYSJ]	34.3055	9.08545	26.58	3	1	0.898792	0.976634	0.934969	0.936798	1.07929	1.04711	1.01968	1.04869	1.11944	0.069129
A3A0W3	Putative uncharacterized protein OS=Oryza sativa subsp. japonica GN=OsJ_04535 PE=4 SV=1 - [A3A0W3_ORYSJ]	29.6226	10.3599	8.99	2	1	1.82553	1.4347	1.81924	1.69316	1.17175	0.524127	1.73299	1.14296	0.675044	0.329525
A3A0W6	Putative uncharacterized protein OS=Oryza sativa subsp. japonica GN=OsJ_04538 PE=4 SV=1 - [A3A0W6_ORYSJ]	96.2849	5.47803	1.47	3	1	1.22529	1.93793	1.39776	1.52033	1.24475	0.901193	0.970503	1.03882	0.683284	0.215485
A3A130	Putative uncharacterized protein OS=Oryza sativa subsp. japonica GN=OsJ_04600 PE=4 SV=1 - [A3A130_ORYSJ]	169.324	6.25244	0.98	2	1	1.36412	1.72837	1.54164	1.54471	1.38994	0.798707	1.1363	1.10832	0.717491	0.192394
A3A285	Putative uncharacterized protein OS=Oryza sativa subsp. japonica GN=OsJ_05029 PE=3 SV=1 - [A3A285_ORYSJ]	62.2085	5.69385	1.78	5	1	1.01174	1.03044	0.98981	1.01066	0.912768	0.988212	0.991281	0.964087	0.953915	0.285494
A3A2Y2	Putative uncharacterized protein OS=Oryza sativa subsp. japonica GN=OsJ_05302 PE=3 SV=1 - [A3A2Y2_ORYSJ]	12.378	11.2681	11.21	4	1	1.16566	1.22858	1.29764	1.23063	1.07685	1.21227	1.15056	1.14656	0.931688	0.312933
A3A2Y3	Putative uncharacterized protein OS=Oryza sativa subsp. japonica GN=OsJ_05303 PE=4 SV=1 - [A3A2Y3_ORYSJ]	135.387	5.52881	1.14	2	1	0.856824	1.0934	0.990471	0.980232	0.997055	0.899894	0.896061	0.931003	0.949779	0.658712
A3A4D6	Putative uncharacterized protein OS=Oryza sativa subsp. japonica GN=OsJ_05837 PE=4 SV=1 - [A3A4D6_ORYSJ]	31.9308	7.10791	7.59	3	2	1.13614	1.18567	1.23294	1.18492	1.42296	1.13109	1.18442	1.24616	1.05168	0.656058
A3A4E0	Os02g0208500 protein OS=Oryza sativa subsp. japonica GN=Os02g0208500 PE=4 SV=1 - [A3A4E0_ORYSJ]	6.96883	5.73193	13.33	1	1	0.952057	0.977812	0.948552	0.959474	1.00872	0.979077	0.96226	0.983352	1.02489	0.335428
A3A4V2	Putative uncharacterized protein OS=Oryza sativa subsp. japonica GN=OsJ_05995 PE=3 SV=1 - [A3A4V2_ORYSJ]	25.7922	8.92432	4.94	2	1	0.862245	0.920092	1.06225	0.948196	0.959676	0.913651	1.02611	0.966479	1.01928	0.859241
A3A4X5	Putative uncharacterized protein OS=Oryza sativa subsp. japonica GN=OsJ_06022 PE=3 SV=1 - [A3A4X5_ORYSJ]	29.0526	6.96143	10.28	4	2	1.15988	1.32692	1.20051	1.2291	1.1659	0.974639	1.02389	1.05481	0.858194	0.176255
A3A4Y3	Putative uncharacterized protein OS=Oryza sativa subsp. japonica GN=OsJ_06030 PE=3 SV=1 - [A3A4Y3_ORYSJ]	27.6425	5.2749	8.56	3	2	0.965202	1.09513	1.18397	1.08143	1.07286	1.00454	1.11069	1.0627	0.982674	0.860657
A3A5A7	Putative uncharacterized protein OS=Oryza sativa subsp. japonica GN=OsJ_06159 PE=4 SV=1 - [A3A5A7_ORYSJ]	152.64	6.31592	2.38	6	3	1.14587	1.2417	1.05041	1.14599	0.980816	1.00522	1.00372	0.996585	0.869626	0.135113
A3A9Z4	Putative uncharacterized protein OS=Oryza sativa subsp. japonica GN=OsJ_07873 PE=3 SV=1 - [A3A9Z4_ORYSJ]	28.3463	6.04932	12.6	6	4	1.15015	1.15812	1.08187	1.13005	0.820187	0.785864	0.731661	0.779237	0.689562	0.0133763
A3AAG5	Putative uncharacterized protein OS=Oryza sativa subsp. japonica GN=OsJ_08055 PE=4 SV=1 - [A3AAG5_ORYSJ]	33.5387	5.42725	4.58	2	1	1.09269	1.08186	1.3232	1.16592	0.955689	0.960623	1.11876	1.01169	0.867721	0.293365
A3AB41	Putative uncharacterized protein OS=Oryza sativa subsp. japonica GN=OsJ_08291 PE=4 SV=1 - [A3AB41_ORYSJ]	25.3386	10.3306	5.35	3	1	0.989375	1.0891	1.10299	1.06049	1.05327	1.12036	1.1506	1.10808	1.04487	0.481003
A3ABM0	Putative uncharacterized protein OS=Oryza sativa subsp. japonica GN=OsJ_08480 PE=3 SV=1 - [A3ABM0_ORYSJ]	17.7473	6.53662	25	4	4	0.988182	0.910967	0.952862	0.95067	0.885571	0.975804	0.968295	0.943223	0.992167	0.89287
A3ABR0	Putative uncharacterized protein OS=Oryza sativa subsp. japonica GN=OsJ_08520 PE=4 SV=1 - [A3ABR0_ORYSJ]	25.5834	5.8335	14.66	4	3	0.993948	0.940474	0.943843	0.959422	1.02559	1.0809	1.0025	1.03633	1.08016	0.137315
A3ACC3	Putative uncharacterized protein OS=Oryza sativa subsp. japonica GN=OsJ_08742 PE=4 SV=1 - [A3ACC3_ORYSJ]	60.7662	7.82568	12.82	3	5	0.945942	0.865522	0.894995	0.902153	0.990902	1.02489	0.988331	1.00137	1.10998	0.0737779
A3ACG9	Putative uncharacterized protein OS=Oryza sativa subsp. japonica GN=OsJ_08790 PE=4 SV=1 - [A3ACG9_ORYSJ]	100.311	6.12549	3.6	3	3	0.987652	1.26144	1.01514	1.08808	0.94312	1.04311	0.935923	0.974051	0.895204	0.411108
A3ACK1	Putative uncharacterized protein OS=Oryza sativa subsp. japonica GN=OsJ_08829 PE=4 SV=1 - [A3ACK1_ORYSJ]	33.8645	9.84717	5.26	3	1	1.37251	1.60781	3.84881	2.27638	1.37219	1.00068	1.47239	1.28175	0.563067	0.403765
A3AD02	Putative uncharacterized protein OS=Oryza sativa subsp. japonica GN=OsJ_08991 PE=4 SV=1 - [A3AD02_ORYSJ]	75.9335	8.38232	1.69	2	1	0.955837	0.852804	0.887523	0.898721	0.953688	1.02764	1.05564	1.01232	1.1264	0.137551
A3ADQ4	Putative uncharacterized protein OS=Oryza sativa subsp. japonica GN=OsJ_09260 PE=4 SV=1 - [A3ADQ4_ORYSJ]	40.3634	9.94971	23.47	4	8	0.828599	0.780173	0.810033	0.806268	1.07909	1.10475	1.0722	1.08535	1.34614	0.00785206
A3ADU2	Putative uncharacterized protein OS=Oryza sativa subsp. japonica GN=OsJ_09304 PE=4 SV=1 - [A3ADU2_ORYSJ]	59.3643	6.43018	42.37	2	11	1.00635	0.980878	0.986469	0.991232	0.985583	0.995731	0.981693	0.987669	0.996405	0.786711
A3AE87	Putative uncharacterized protein OS=Oryza sativa subsp. japonica GN=OsJ_09454 PE=4 SV=1 - [A3AE87_ORYSJ]	43.589	8.92432	2.96	3	1	0.913092	0.885937	0.94346	0.914163	0.955352	1.07935	1.08344	1.03938	1.13698	0.127535
A3AEQ7	Putative uncharacterized protein OS=Oryza sativa subsp. japonica GN=OsJ_09639 PE=4 SV=1 - [A3AEQ7_ORYSJ]	31.4574	6.69775	4.05	2	1	1.26518	1.5366	1.29286	1.36488	1.10751	0.731618	1.01921	0.952779	0.698068	0.11892
A3AFM8	Putative uncharacterized protein OS=Oryza sativa subsp. japonica GN=OsJ_09979 PE=4 SV=1 - [A3AFM8_ORYSJ]	103.668	5.80811	2.39	4	1	1.00294	0.854824	0.949407	0.935724	0.751341	0.854325	0.731749	0.779138	0.832659	0.131988
A3AGN3	Putative uncharacterized protein OS=Oryza sativa subsp. japonica GN=OsJ_10362 PE=4 SV=1 - [A3AGN3_ORYSJ]	146.49	6.3667	11.33	5	8	1.00761	0.996472	0.945482	0.983188	1.01468	1.00552	0.97272	0.99764	1.0147	0.669416
A3AHY0	Putative uncharacterized protein OS=Oryza sativa subsp. japonica GN=OsJ_10847 PE=4 SV=1 - [A3AHY0_ORYSJ]	118.707	5.64307	4.45	5	5	1.1287	1.13159	1.17867	1.14632	0.933054	0.980981	1.06249	0.992175	0.865531	0.0747735
A3AHY5	Putative uncharacterized protein OS=Oryza sativa subsp. japonica GN=OsJ_10853 PE=4 SV=1 - [A3AHY5_ORYSJ]	158.854	8.27979	1.07	3	1	1.17909	0.938917	1.0047	1.0409	0.89644	1.00739	0.906693	0.936841	0.900028	0.383061
A3AIT4	Putative uncharacterized protein OS=Oryza sativa subsp. japonica GN=OsJ_11161 PE=4 SV=1 - [A3AIT4_ORYSJ]	90.026	6.12549	5.66	4	3	1.13639	1.1317	1.37463	1.21424	0.99665	1.08939	1.14255	1.0762	0.886313	0.318021
A3AIX2	Putative uncharacterized protein OS=Oryza sativa subsp. japonica GN=OsJ_11198 PE=4 SV=1 - [A3AIX2_ORYSJ]	43.1472	5.42725	3.46	5	1	1.09663	1.11482	0.946144	1.05253	1.09415	0.943328	1.15036	1.06261	1.00958	0.938104
A3AJH2	Putative uncharacterized protein OS=Oryza sativa subsp. japonica GN=OsJ_11409 PE=3 SV=1 - [A3AJH2_ORYSJ]	71.5771	7.07861	1.55	3	1	0.943901	1.21864	1.12256	1.09503	0.988784	0.863861	0.965534	0.939393	0.857867	0.26545
A3AJS7	Putative uncharacterized protein OS=Oryza sativa subsp. japonica GN=OsJ_11513 PE=4 SV=1 - [A3AJS7_ORYSJ]	90.6272	7.40088	1.25	3	1	1.57989	2.11537	1.79809	1.83112	0.831759	0.786998	0.943905	0.854221	0.466503	0.0323245
A3ALM5	Putative uncharacterized protein OS=Oryza sativa subsp. japonica GN=OsJ_12186 PE=4 SV=1 - [A3ALM5_ORYSJ]	17.6525	11.854	8.88	1	1	0.901812	0.84753	0.887025	0.878789	0.99826	0.93811	1.04709	0.994487	1.13166	0.0958786
A3AMT5	Putative uncharacterized protein OS=Oryza sativa subsp. japonica GN=OsJ_12612 PE=3 SV=1 - [A3AMT5_ORYSJ]	65.8347	8.104	7.69	5	5	0.990049	1.02274	1.08147	1.03142	1.08507	0.992431	1.03842	1.03864	1.007	0.90098
A3ANA0	Putative uncharacterized protein OS=Oryza sativa subsp. japonica GN=OsJ_12810 PE=3 SV=1 - [A3ANA0_ORYSJ]	49.7407	4.86865	43.02	7	2	1.06903	0.992274	0.97899	1.01343	0.984771	1.03413	0.967044	0.995315	0.982124	0.722471
A3ANF6	Putative uncharacterized protein OS=Oryza sativa subsp. japonica GN=OsJ_12879 PE=4 SV=1 - [A3ANF6_ORYSJ]	66.0024	5.65576	2.5	12	1	1.02029	1.18766	0.966491	1.05815	1.0792	1.11003	1.05972	1.08298	1.02347	0.807291
A3AQL3	Putative uncharacterized protein OS=Oryza sativa subsp. japonica GN=OsJ_13676 PE=4 SV=1 - [A3AQL3_ORYSJ]	45.7458	9.26123	11.08	71	4	0.914251	0.828004	0.965709	0.902655	1.04915	1.08639	1.06919	1.06824	1.18345	0.0677973
A3AR30	Putative uncharacterized protein OS=Oryza sativa subsp. japonica GN=OsJ_13827 PE=3 SV=1 - [A3AR30_ORYSJ]	41.4987	6.88818	3.43	5	1	1.10742	1.05368	1.09411	1.08507	1.02616	1.18934	0.963947	1.05982	0.976726	0.806721
A3ARP8	Putative uncharacterized protein OS=Oryza sativa subsp. japonica GN=OsJ_14046 PE=4 SV=1 - [A3ARP8_ORYSJ]	34.2774	6.65381	3.13	3	1	1.053	1.15375	1.30808	1.17161	1.05361	0.976561	1.14809	1.05942	0.904243	0.398728
A3ARV5	Putative uncharacterized protein OS=Oryza sativa subsp. japonica GN=OsJ_14101 PE=4 SV=1 - [A3ARV5_ORYSJ]	25.5109	5.84619	4.64	3	1	1.24026	1.51268	1.20584	1.31959	1.02546	0.783039	1.09709	0.96853	0.733961	0.141965
A3AU96	Putative uncharacterized protein OS=Oryza sativa subsp. japonica GN=OsJ_14959 PE=4 SV=1 - [A3AU96_ORYSJ]	34.3027	5.94775	3.27	6	1	0.916589	0.976932	0.890688	0.92807	0.988595	0.852325	1.05954	0.96682	1.04175	0.692476
A3AUT9	Putative uncharacterized protein OS=Oryza sativa subsp. japonica GN=OsJ_15175 PE=4 SV=1 - [A3AUT9_ORYSJ]	27.2276	5.8208	3.17	2	1	1.14188	1.6521	1.72547	1.50648	1.06917	0.800873	1.20221	1.02408	0.679785	0.186703
A3AV21	Putative uncharacterized protein OS=Oryza sativa subsp. japonica GN=OsJ_15259 PE=4 SV=1 - [A3AV21_ORYSJ]	62.439	7.45947	23.25	2	12	0.963966	0.87745	0.912178	0.917865	1.00655	1.02225	0.974769	1.00119	1.09078	0.118495
A3AVM8	Putative uncharacterized protein OS=Oryza sativa subsp. japonica GN=OsJ_15493 PE=4 SV=1 - [A3AVM8_ORYSJ]	44.3048	6.26514	4.94	2	2	0.969668	1.32454	1.049	1.1144	0.941174	0.901401	0.918371	0.920315	0.825837	0.254764
A3AX85	Putative uncharacterized protein OS=Oryza sativa subsp. japonica GN=OsJ_16095 PE=4 SV=1 - [A3AX85_ORYSJ]	109.128	5.2876	8.14	9	7	0.950916	0.958719	0.954713	0.954783	1.00087	1.01871	0.970459	0.99668	1.04388	0.116211
A3AXG7	Putative uncharacterized protein OS=Oryza sativa subsp. japonica GN=OsJ_16186 PE=4 SV=1 - [A3AXG7_ORYSJ]	123.608	6.37939	1.7	5	2	0.989517	1.21091	1.13732	1.11258	1.0313	0.974145	1.13918	1.04821	0.94214	0.58566
A3AXV0	Putative uncharacterized protein OS=Oryza sativa subsp. japonica GN=OsJ_16336 PE=4 SV=1 - [A3AXV0_ORYSJ]	39.0697	6.78564	3.01	5	1	1.10461	1.32547	1.11152	1.18053	1.04306	0.980223	1.04599	1.02309	0.866635	0.205701
A3AY29	Putative uncharacterized protein OS=Oryza sativa subsp. japonica GN=OsJ_16424 PE=4 SV=1 - [A3AY29_ORYSJ]	75.027	9.18799	1.71	4	1	0.713789	0.735581	0.868148	0.772506	1.1471	1.1652	1.22587	1.17939	1.52671	0.0210796
A3B7K2	L-lactate dehydrogenase OS=Oryza sativa subsp. japonica GN=OsJ_19824 PE=3 SV=1 - [A3B7K2_ORYSJ]	35.7252	8.76318	3.59	4	1	1.12334	1.11745	1.23865	1.15981	0.99927	0.981507	1.04806	1.00961	0.870496	0.0902632
A3B7K5	Putative uncharacterized protein OS=Oryza sativa subsp. japonica GN=OsJ_19827 PE=3 SV=1 - [A3B7K5_ORYSJ]	44.9171	5.42725	2.42	4	1	0.860882	0.902491	0.790829	0.851401	1.15394	1.24171	1.12723	1.17429	1.37925	0.0262406
A3B8G2	Putative uncharacterized protein OS=Oryza sativa subsp. japonica GN=OsJ_20149 PE=4 SV=1 - [A3B8G2_ORYSJ]	55.8572	7.25439	6.4	24	3	1.03052	1.11765	1.3994	1.18252	1.01295	1.0605	1.04349	1.03898	0.878613	0.391841
A3B973	Putative uncharacterized protein OS=Oryza sativa subsp. japonica GN=OsJ_20424 PE=3 SV=1 - [A3B973_ORYSJ]	46.654	7.78174	22.54	4	9	0.981778	1.03087	1.03637	1.01634	1.00004	0.972997	0.982697	0.985245	0.969405	0.290633
A3B999	3-oxoacyl-[acyl-carrier-protein] synthase OS=Oryza sativa subsp. japonica GN=OsJ_20447 PE=3 SV=1 - [A3B999_ORYSJ]	44.8908	7.50342	3.05	2	1	0.895301	0.893166	1.07432	0.954262	1.06797	1.1272	1.22223	1.13913	1.19373	0.15443
A3B9Z0	Putative uncharacterized protein OS=Oryza sativa subsp. japonica GN=OsJ_20707 PE=4 SV=1 - [A3B9Z0_ORYSJ]	21.7134	9.5542	11.5	6	2	1.09089	1.08303	1.11491	1.09628	1.00044	1.03959	1.08571	1.04191	0.950411	0.209456
A3BAC7	Putative uncharacterized protein OS=Oryza sativa subsp. japonica GN=OsJ_20851 PE=4 SV=1 - [A3BAC7_ORYSJ]	21.1739	9.26123	19.5	2	4	0.916387	0.831762	0.883882	0.877344	0.983903	1.05948	0.967587	1.00366	1.14397	0.0915647
A3BAT4	Putative uncharacterized protein OS=Oryza sativa subsp. japonica GN=OsJ_21016 PE=4 SV=1 - [A3BAT4_ORYSJ]	52.2072	9.37842	7.31	57	3	1.06391	1.13355	0.984713	1.06072	0.991381	0.994985	0.977864	0.988077	0.931511	0.279925
A3BAW2	Putative uncharacterized protein OS=Oryza sativa subsp. japonica GN=OsJ_21038 PE=3 SV=1 - [A3BAW2_ORYSJ]	53.3062	7.50342	2.48	3	1	1.31043	1.88007	1.54649	1.579	1.317	0.895406	1.07996	1.09746	0.695033	0.168512
A3BCS7	Putative uncharacterized protein OS=Oryza sativa subsp. japonica GN=OsJ_21705 PE=3 SV=1 - [A3BCS7_ORYSJ]	59.1535	6.01123	11.78	2	6	0.987039	0.921789	0.914848	0.941225	0.992917	1.01011	0.933528	0.978852	1.03998	0.436193
A3BCW2	Putative uncharacterized protein OS=Oryza sativa subsp. japonica GN=OsJ_21738 PE=4 SV=1 - [A3BCW2_ORYSJ]	81.1927	7.97217	3.66	3	1	1.07105	1.198	1.04477	1.10461	1.10994	0.935712	1.02697	1.02421	0.927215	0.431588
A3BCZ3	Putative uncharacterized protein OS=Oryza sativa subsp. japonica GN=OsJ_21768 PE=3 SV=1 - [A3BCZ3_ORYSJ]	76.94	7.29834	1.45	3	1	0.947323	0.988685	1.03785	0.991286	1.095	1.11501	1.14009	1.1167	1.12652	0.0598132
A3BDQ3	Putative uncharacterized protein OS=Oryza sativa subsp. japonica GN=OsJ_22032 PE=4 SV=1 - [A3BDQ3_ORYSJ]	23.6726	9.26123	3.45	2	1	0.926462	0.972556	0.947469	0.948829	1.081	1.01386	1.05334	1.0494	1.10599	0.0601407
A3BEA5	Putative uncharacterized protein OS=Oryza sativa subsp. japonica GN=OsJ_22244 PE=4 SV=1 - [A3BEA5_ORYSJ]	59.5776	4.89404	3.2	8	1	1.07804	1.12676	1.13932	1.11471	1.09778	1.02417	1.01507	1.04567	0.93807	0.196191
A3BFA0	Peptidyl-prolyl cis-trans isomerase OS=Oryza sativa subsp. japonica GN=OsJ_22614 PE=3 SV=1 - [A3BFA0_ORYSJ]	21.6612	9.26123	39.22	11	7	0.937558	0.819745	0.825169	0.860824	0.990952	0.996968	0.926268	0.971396	1.12845	0.153092
A3BI11	Zinc transporter 8 OS=Oryza sativa subsp. japonica GN=ZIP8 PE=2 SV=1 - [ZIP8_ORYSJ]	40.2308	6.80029	3.33	1	1	1.03152	0.923116	0.999596	0.984744	0.948732	1.00837	0.983256	0.980119	0.995304	0.936442
A3BKR4	Putative uncharacterized protein OS=Oryza sativa subsp. japonica GN=OsJ_24599 PE=3 SV=1 - [A3BKR4_ORYSJ]	68.0249	6.40479	8.49	59	4	0.943236	1.00874	1.12762	1.02653	1.12802	1.15486	1.09597	1.12628	1.09717	0.262089
A3BKU8	Putative uncharacterized protein OS=Oryza sativa subsp. japonica GN=OsJ_24632 PE=4 SV=1 - [A3BKU8_ORYSJ]	22.5803	9.80322	26.76	2	4	0.932016	0.942958	0.874524	0.916499	1.06735	1.02737	1.02597	1.04023	1.135	0.0459758
A3BL52	Putative uncharacterized protein OS=Oryza sativa subsp. japonica GN=OsJ_24737 PE=4 SV=1 - [A3BL52_ORYSJ]	23.8083	8.01611	8.33	3	2	1.2934	1.41648	1.68447	1.46478	1.00925	1.00765	1.73649	1.25113	0.85414	0.585493
A3BM51	Putative uncharacterized protein OS=Oryza sativa subsp. japonica GN=OsJ_25107 PE=3 SV=1 - [A3BM51_ORYSJ]	16.0058	11.0337	19.18	2	2	1.07211	1.14392	1.44441	1.22015	1.17846	1.09433	1.27879	1.18386	0.97026	0.85014
A3BMI4	Putative uncharacterized protein OS=Oryza sativa subsp. japonica GN=OsJ_25250 PE=3 SV=1 - [A3BMI4_ORYSJ]	24.4325	8.27979	10.6	2	3	0.892439	0.853768	0.79349	0.846566	1.05222	1.04169	1.0055	1.03314	1.22039	0.0348248
A3BMM4	Putative uncharacterized protein OS=Oryza sativa subsp. japonica GN=OsJ_25290 PE=4 SV=1 - [A3BMM4_ORYSJ]	64.3951	5.84619	5.05	3	2	1.18657	1.26751	1.16623	1.20677	1.04076	0.874729	0.99842	0.971303	0.804878	0.0668382
A3BMQ3	Putative uncharacterized protein OS=Oryza sativa subsp. japonica GN=OsJ_25321 PE=4 SV=1 - [A3BMQ3_ORYSJ]	33.2621	8.48486	10.61	3	3	1.1082	1.26214	1.08928	1.15321	0.994308	0.823906	0.904453	0.907556	0.786984	0.0929577
A3BNY4	Putative uncharacterized protein OS=Oryza sativa subsp. japonica GN=OsJ_25780 PE=4 SV=1 - [A3BNY4_ORYSJ]	41.6664	8.26514	6.2	3	2	1.2419	1.55439	1.30478	1.36702	1.29897	0.914175	1.02336	1.07883	0.789186	0.227817
A3BP16	Putative uncharacterized protein OS=Oryza sativa subsp. japonica GN=OsJ_25816 PE=4 SV=1 - [A3BP16_ORYSJ]	63.6341	6.82959	15.96	3	9	0.937136	0.884778	0.875787	0.899234	0.980613	1.02106	0.985155	0.995609	1.10718	0.062197
A3BQ30	Putative uncharacterized protein OS=Oryza sativa subsp. japonica GN=OsJ_26206 PE=3 SV=1 - [A3BQ30_ORYSJ]	39.2665	5.70654	5.14	10	2	1.01167	1.02784	0.973038	1.00418	1.08442	1.02547	1.03547	1.04845	1.04409	0.251171
A3BQM3	Putative uncharacterized protein OS=Oryza sativa subsp. japonica GN=OsJ_26407 PE=4 SV=1 - [A3BQM3_ORYSJ]	9.71223	6.59521	20.88	2	1	1.16013	1.70127	1.30878	1.39006	0.943972	0.83567	0.936298	0.905313	0.651276	0.116218
A3BR71	Putative uncharacterized protein OS=Oryza sativa subsp. japonica GN=OsJ_26620 PE=4 SV=1 - [A3BR71_ORYSJ]	12.4305	6.17627	9.82	3	1	1.0095	0.964018	0.967365	0.980294	0.924231	0.919485	0.89404	0.912585	0.93093	0.0698293
A3BRA1	Putative uncharacterized protein OS=Oryza sativa subsp. japonica GN=OsJ_26651 PE=4 SV=1 - [A3BRA1_ORYSJ]	19.2196	8.63135	5	2	1	1.03154	1.03494	1.06039	1.04229	1.07744	1.09593	1.05263	1.07533	1.0317	0.198465
A3BRV6	Putative uncharacterized protein OS=Oryza sativa subsp. japonica GN=OsJ_26868 PE=4 SV=1 - [A3BRV6_ORYSJ]	41.1034	7.23975	19.64	2	7	0.890942	0.908324	0.899765	0.899677	1.11638	1.11222	1.05709	1.09523	1.21736	0.0133763
A3BTA5	Putative uncharacterized protein OS=Oryza sativa subsp. japonica GN=OsJ_27378 PE=4 SV=1 - [A3BTA5_ORYSJ]	23.4143	9.5542	9.38	3	1	1.20383	1.1895	1.34079	1.24471	1.10042	1.32511	1.29165	1.23906	0.995463	0.968176
A3BUC4	Putative uncharacterized protein OS=Oryza sativa subsp. japonica GN=OsJ_27754 PE=4 SV=1 - [A3BUC4_ORYSJ]	14.4524	5.56689	6.38	3	1	0.685467	0.683398	0.679733	0.682866	1.39806	1.29099	1.30663	1.33189	1.95045	0.00742648
A3BW58	Putative uncharacterized protein OS=Oryza sativa subsp. japonica GN=OsJ_28414 PE=3 SV=1 - [A3BW58_ORYSJ]	58.9323	7.15186	23.19	6	12	1.00899	0.987182	1.01269	1.00295	0.979529	1.02711	1.03513	1.01392	1.01094	0.699273
A3BXL8	PDR20 OS=Oryza sativa subsp. japonica GN=OsJ_28928 PE=2 SV=1 - [A3BXL8_ORYSJ]	162.661	7.02002	12.24	21	14	0.93232	0.898066	0.930958	0.920448	1.00492	1.00765	1.00766	1.00674	1.09375	0.0206653
A3BXT8	Putative uncharacterized protein OS=Oryza sativa subsp. japonica GN=OsJ_29002 PE=3 SV=1 - [A3BXT8_ORYSJ]	41.537	9.11475	9.81	7	4	0.992128	1.03552	1.00294	1.0102	1.01928	1.0213	1.01952	1.02003	1.00974	0.606035
A3C0C6	Peptidyl-prolyl cis-trans isomerase OS=Oryza sativa subsp. japonica GN=Os09g0501850 PE=2 SV=1 - [A3C0C6_ORYSJ]	16.2804	5.37646	8.44	1	1	1.04123	1.12773	1.09303	1.08733	0.98046	0.949889	1.03221	0.98752	0.908206	0.119792
A3C0D1	Putative uncharacterized protein OS=Oryza sativa subsp. japonica GN=OsJ_29912 PE=4 SV=1 - [A3C0D1_ORYSJ]	46.4493	9.87646	4.66	3	1	1.19422	1.27552	1.03438	1.16804	1.0057	0.659316	0.753318	0.806111	0.69014	0.119149
A3C0D8	Putative uncharacterized protein OS=Oryza sativa subsp. japonica GN=OsJ_29920 PE=4 SV=1 - [A3C0D8_ORYSJ]	116.341	7.1958	3.39	8	3	1.05909	0.986263	1.08649	1.04395	0.957954	0.917595	0.961105	0.945551	0.905746	0.113744
A3C0M8	Putative uncharacterized protein OS=Oryza sativa subsp. japonica GN=OsJ_30013 PE=4 SV=1 - [A3C0M8_ORYSJ]	34.3969	6.45557	4.44	4	1	0.726477	0.981203	0.844746	0.850809	1.01594	0.869523	0.881948	0.92247	1.08423	0.574956
A3C0Z2	Triosephosphate isomerase OS=Oryza sativa subsp. japonica GN=OsJ_30136 PE=3 SV=1 - [A3C0Z2_ORYSJ]	25.9935	8.52881	16.73	3	3	0.95568	0.888941	0.95958	0.934734	1.01065	1.04666	1.00317	1.02016	1.09139	0.0988976
A3C132	Putative uncharacterized protein OS=Oryza sativa subsp. japonica GN=OsJ_30180 PE=3 SV=1 - [A3C132_ORYSJ]	26.8953	8.71924	6.27	2	1	0.995368	0.93925	0.890709	0.941776	0.924947	0.991163	0.953074	0.956395	1.01552	0.785216
A3C1M1	Putative uncharacterized protein OS=Oryza sativa subsp. japonica GN=OsJ_30386 PE=4 SV=1 - [A3C1M1_ORYSJ]	41.2729	7.95752	7.42	3	2	0.933268	1.74507	2.95093	1.87642	1.28792	1.08	1.74787	1.37193	0.731141	0.577379
A3C1N8	Putative uncharacterized protein OS=Oryza sativa subsp. japonica GN=OsJ_30405 PE=4 SV=1 - [A3C1N8_ORYSJ]	11.3152	10.3599	30.69	9	3	0.933601	0.881051	0.898083	0.904245	1.01335	1.02411	1.05071	1.02939	1.1384	0.0284448
A3C2E7	Putative uncharacterized protein OS=Oryza sativa subsp. japonica GN=OsJ_30679 PE=3 SV=1 - [A3C2E7_ORYSJ]	51.1073	8.45557	2.33	3	1	1.37317	1.77573	1.48194	1.54361	1.56465	1.05725	1.13458	1.25216	0.811188	0.331913
A3C2J5	Putative uncharacterized protein OS=Oryza sativa subsp. japonica GN=OsJ_30729 PE=4 SV=1 - [A3C2J5_ORYSJ]	52.6082	8.39697	6	2	2	1.13786	1.30111	1.12475	1.18791	1.1613	1.05038	1.1392	1.11696	0.940276	0.466008
A3C6B8	Putative uncharacterized protein OS=Oryza sativa subsp. japonica GN=OsJ_32103 PE=4 SV=1 - [A3C6B8_ORYSJ]	22.5318	5.33838	11.27	4	2	1.25862	1.35882	1.30034	1.30593	0.851483	0.81202	0.886565	0.850023	0.650896	0.00912182
A3C6H0	Putative uncharacterized protein OS=Oryza sativa subsp. japonica GN=OsJ_32158 PE=3 SV=1 - [A3C6H0_ORYSJ]	31.6822	8.22119	4.35	2	1	0.989366	0.934083	0.897907	0.940452	1.03305	1.13572	1.02596	1.06491	1.13234	0.124989
A3C6Q9	Putative uncharacterized protein OS=Oryza sativa subsp. japonica GN=OsJ_32247 PE=4 SV=1 - [A3C6Q9_ORYSJ]	25.6984	5.75732	8.05	8	1	1.02517	0.997842	1.04442	1.02248	0.942365	0.978268	0.966897	0.96251	0.941351	0.0855965
A3C6V9	Putative uncharacterized protein OS=Oryza sativa subsp. japonica GN=OsJ_32294 PE=4 SV=1 - [A3C6V9_ORYSJ]	40.8185	8.48486	3.06	7	1	0.924521	0.825568	0.831984	0.860691	1.03467	1.04718	1.03713	1.03966	1.20794	0.0371743
A3C6X2	Putative uncharacterized protein OS=Oryza sativa subsp. japonica GN=OsJ_32307 PE=4 SV=1 - [A3C6X2_ORYSJ]	82.8427	8.86572	9.13	3	6	1.2782	1.38391	1.4406	1.36757	0.97673	0.852247	0.813201	0.880726	0.644008	0.024144
A3C7L4	Putative uncharacterized protein OS=Oryza sativa subsp. japonica GN=OsJ_32575 PE=4 SV=1 - [A3C7L4_ORYSJ]	34.6416	6.52197	3.25	4	1	1.03672	0.944943	0.978126	0.986596	0.912759	0.913673	0.876238	0.90089	0.913129	0.118125
A3C7S0	Putative uncharacterized protein OS=Oryza sativa subsp. japonica GN=OsJ_32634 PE=4 SV=1 - [A3C7S0_ORYSJ]	95.6688	8.44092	7.27	9	6	0.805047	0.775663	0.845424	0.808711	1.22976	1.23685	1.17851	1.21504	1.50244	0.00811394
A3C906	Putative uncharacterized protein OS=Oryza sativa subsp. japonica GN=OsJ_33105 PE=4 SV=1 - [A3C906_ORYSJ]	51.6368	10.272	4.09	2	1	0.710511	1.13631	1.05971	0.968844	1.18806	1.34229	1.4632	1.33118	1.37399	0.165826
A3C9V8	Putative uncharacterized protein OS=Oryza sativa subsp. japonica GN=OsJ_33421 PE=4 SV=1 - [A3C9V8_ORYSJ]	115.815	7.66455	0.78	2	1	0.804014	0.763061	0.759028	0.775368	1.07711	1.1587	1.05922	1.09834	1.41655	0.0145101
A3C9W7	Putative uncharacterized protein OS=Oryza sativa subsp. japonica GN=OsJ_33431 PE=4 SV=1 - [A3C9W7_ORYSJ]	101.441	7.37158	3.5	22	3	0.902393	0.76577	0.820546	0.82957	0.953272	1.08755	0.972174	1.00433	1.21067	0.110265
A3CA11	Putative uncharacterized protein OS=Oryza sativa subsp. japonica GN=OsJ_33469 PE=4 SV=1 - [A3CA11_ORYSJ]	100.096	5.98584	2.04	3	1	1.2087	1.6344	0.979939	1.27435	1.11757	0.63555	0.731527	0.828216	0.649914	0.24466
A3CB05	Serine hydroxymethyltransferase OS=Oryza sativa subsp. japonica GN=OsJ_33805 PE=3 SV=1 - [A3CB05_ORYSJ]	48.969	7.45947	19.24	10	7	1.00383	1.00574	1.12406	1.04454	1.01904	1.07992	1.05953	1.05283	1.00793	0.90098
A3CBT7	Putative uncharacterized protein OS=Oryza sativa subsp. japonica GN=OsJ_34077 PE=4 SV=1 - [A3CBT7_ORYSJ]	42.5108	7.62061	6.25	4	2	1.52259	1.78726	1.49795	1.6026	1.11177	0.796179	1.04271	0.983553	0.613723	0.0513569
A3CE45	Putative uncharacterized protein OS=Oryza sativa subsp. japonica GN=OsJ_34910 PE=4 SV=1 - [A3CE45_ORYSJ]	193.239	5.38916	28.22	8	44	0.938254	0.929743	0.933655	0.933884	1.01915	1.02967	0.99149	1.01344	1.08518	0.0259524
A3CF48	Putative uncharacterized protein OS=Oryza sativa subsp. japonica GN=OsJ_35287 PE=4 SV=1 - [A3CF48_ORYSJ]	45.4667	5.60498	1.96	2	1	1.23034	1.22335	0.738763	1.06415	0.761479	0.891139	0.771836	0.808151	0.759433	0.316974
A3CGG9	Putative uncharacterized protein OS=Oryza sativa subsp. japonica GN=OsJ_35780 PE=4 SV=1 - [A3CGG9_ORYSJ]	89.5623	6.7124	3.8	5	2	1.07718	0.898596	0.972493	0.982756	0.971569	0.974467	0.993442	0.979826	0.997018	0.970959
A3CI90	Putative uncharacterized protein OS=Oryza sativa subsp. japonica GN=OsJ_36426 PE=4 SV=1 - [A3CI90_ORYSJ]	89.9331	8.89502	3.3	2	1	0.83669	0.58125	0.687006	0.701649	0.573545	1.10157	0.360045	0.678387	0.966847	0.950412
A3CII5	Putative uncharacterized protein OS=Oryza sativa subsp. japonica GN=OsJ_36537 PE=4 SV=1 - [A3CII5_ORYSJ]	7.07073	7.44482	14.06	3	1	0.907278	0.909061	0.890417	0.902252	1.03883	1.07061	1.10668	1.07204	1.18818	0.0179419
A3CJV0	Putative uncharacterized protein OS=Oryza sativa subsp. japonica GN=OsJ_37020 PE=4 SV=1 - [A3CJV0_ORYSJ]	72.0754	5.70654	10.98	3	5	0.844739	0.88629	0.88217	0.871066	1.05225	1.06668	1.02136	1.04676	1.2017	0.0150604
A3QQQ3	UDP-glucose pyrophosphorylase OS=Oryza sativa subsp. indica GN=UGP PE=2 SV=1 - [A3QQQ3_ORYSI]	51.6202	5.59229	30.49	8	13	1.02139	0.951368	0.968947	0.980568	0.936946	0.947376	0.93041	0.938244	0.956837	0.223869
A3REN3	Catalase OS=Oryza sativa subsp. indica GN=CatA PE=2 SV=2 - [A3REN3_ORYSI]	56.6812	7.09326	23.78	6	8	0.937336	0.913817	0.917467	0.922873	1.08448	1.0864	1.06796	1.07961	1.16984	0.00785206
A6MZE1	60S ribosomal protein L36 (Fragment) OS=Oryza sativa subsp. indica PE=2 SV=1 - [A6MZE1_ORYSI]	12.5252	11.4292	16.22	2	1	0.87124	0.732453	0.746609	0.783434	1.04977	1.07905	0.953731	1.02752	1.31156	0.0621205
A6MZH2	Bowman-Birk type bran trypsin inhibitor (Fragment) OS=Oryza sativa subsp. indica PE=2 SV=1 - [A6MZH2_ORYSI]	24.203	5.78271	30.88	9	6	0.916177	0.997434	0.964171	0.959261	1.04926	1.04947	1.10626	1.06833	1.1137	0.0802542
A6MZK6	Tetraspanin family protein (Fragment) OS=Oryza sativa subsp. indica PE=2 SV=1 - [A6MZK6_ORYSI]	2.89041	6.39209	48	3	1	1.07626	1.16927	1.5715	1.27234	1.08771	1.04435	1.3261	1.15272	0.905982	0.640566
A6MZL6	50S ribosomal protein l19 (Fragment) OS=Oryza sativa subsp. indica PE=2 SV=1 - [A6MZL6_ORYSI]	20.8263	9.0708	4.28	5	1	0.950117	0.882232	0.894505	0.908951	0.977558	1.02523	0.982148	0.994979	1.09464	0.0929876
A6MZM2	Protein translation factor SUI1 homolog OS=Oryza sativa subsp. indica GN=GOS2 PE=2 SV=1 - [SUI1_ORYSI]	12.7236	8.79248	7.83	7	1	1.01068	0.935897	1.00858	0.985052	0.907471	0.950317	0.902206	0.919998	0.933959	0.180989
A6MZM7	40S ribosomal protein S14 (Fragment) OS=Oryza sativa subsp. indica PE=2 SV=1 - [A6MZM7_ORYSI]	15.7223	10.1987	47.59	4	5	1.00788	1.02315	0.968499	0.999843	1.11112	1.02205	0.994457	1.04254	1.04271	0.454971
A6MZN1	60S acidic ribosomal protein p2b (Fragment) OS=Oryza sativa subsp. indica PE=2 SV=1 - [A6MZN1_ORYSI]	9.27756	4.25928	61.11	4	3	0.991827	0.946981	1.0529	0.997236	1.03818	1.09498	1.05197	1.06171	1.06465	0.24646
A6MZP6	Putative uncharacterized protein (Fragment) OS=Oryza sativa subsp. indica PE=2 SV=1 - [A6MZP6_ORYSI]	14.5235	9.05615	13.74	4	2	0.980423	0.92248	0.999413	0.967439	0.933198	0.953635	0.955258	0.947364	0.979249	0.570759
A6MZQ0	40S ribosomal protein S26 (Fragment) OS=Oryza sativa subsp. indica PE=2 SV=1 - [A6MZQ0_ORYSI]	10.9097	11.1802	55.56	4	3	1.02312	1.00211	0.995555	1.00693	1.00366	0.962892	0.974639	0.980397	0.973651	0.252176
A6MZR4	Ferredoxin--nadp reductase, leaf isozyme (Fragment) OS=Oryza sativa subsp. indica PE=2 SV=1 - [A6MZR4_ORYSI]	25.2508	9.05615	5.06	5	1	0.976133	0.902533	0.874921	0.917862	1.15856	1.14978	1.27355	1.19396	1.30081	0.0374362
A6MZX1	Homocysteine s-methyltransferase 3 (Fragment) OS=Oryza sativa subsp. indica PE=2 SV=1 - [A6MZX1_ORYSI]	12.8366	8.26514	10.08	4	1	1.09186	1.09743	1.25744	1.14891	0.971857	0.83669	1.06205	0.956866	0.832846	0.180064
A6MZZ5	Membrane steroid-binding protein 1 (Fragment) OS=Oryza sativa subsp. indica PE=2 SV=1 - [A6MZZ5_ORYSI]	18.5962	4.51318	20.23	7	3	1.10902	1.21144	1.03878	1.11975	1.07552	1.06076	1.15812	1.09813	0.980698	0.804224
A6N001	Eukaryotic translation initiation factor 3, subunit 1 alpha (Fragment) OS=Oryza sativa subsp. indica PE=2 SV=1 - [A6N001_ORYSI]	16.9286	5.35107	9.93	3	1	1.01285	0.91376	1.00334	0.97665	1.18165	1.10559	1.11816	1.13513	1.16227	0.0664556
A6N016	ATP dependent RNA helicase dpb5 (Fragment) OS=Oryza sativa subsp. indica PE=2 SV=1 - [A6N016_ORYSI]	10.7623	5.22412	10.87	3	1	0.97904	0.918469	0.932284	0.943264	0.905933	0.941209	0.860733	0.902625	0.956916	0.362613
A6N017	30S ribosomal protein S1 (Fragment) OS=Oryza sativa subsp. indica PE=2 SV=1 - [A6N017_ORYSI]	23.215	5.10986	4.61	5	1	0.852576	0.888138	1.24969	0.996801	1.12258	1.08943	1.1742	1.12874	1.13236	0.48627
A6N081	Regulator of ribonuclease activity a (Fragment) OS=Oryza sativa subsp. indica PE=2 SV=1 - [A6N081_ORYSI]	17.9392	5.88428	22.75	3	1	1.08396	1.04025	1.05588	1.06003	0.842704	0.805768	0.850058	0.832843	0.785679	0.00940242
A6N098	Gpi-anchored protein (Fragment) OS=Oryza sativa subsp. indica PE=2 SV=1 - [A6N098_ORYSI]	14.529	7.53271	21.97	3	3	0.827592	0.836844	0.819729	0.828055	1.18153	1.17643	1.13674	1.1649	1.40679	0.00627954
A6N0A1	60S ribosomal protein l28 (Fragment) OS=Oryza sativa subsp. indica PE=2 SV=1 - [A6N0A1_ORYSI]	14.687	10.4624	41.22	6	1	1.18259	1.05526	0.989181	1.07568	1.05784	1.56453	1.23544	1.28594	1.19547	0.375867
A6N0C7	Polyubiquitin containing 7 ubiquitin monomers (Fragment) OS=Oryza sativa subsp. indica PE=2 SV=1 - [A6N0C7_ORYSI]	22.6271	8.27979	62.19	16	1	1.08227	0.958244	0.901122	0.980545	1.13924	1.27919	1.10138	1.17327	1.19655	0.147481
A6N0D1	Extracellular ribonuclease le (Fragment) OS=Oryza sativa subsp. indica PE=2 SV=1 - [A6N0D1_ORYSI]	6.36113	5.2876	16.07	5	1	1.30219	1.56537	2.036	1.63452	1.03592	0.939526	1.78314	1.25286	0.766501	0.449082
A6N0H8	Abscisic stress ripening protein 2 (Fragment) OS=Oryza sativa subsp. indica PE=2 SV=1 - [A6N0H8_ORYSI]	12.3221	6.80029	15.32	2	2	1.10411	1.3486	1.02381	1.15884	0.942315	0.861072	0.912563	0.905317	0.781227	0.148335
A6N0I8	Elongation factor 1-alpha (Fragment) OS=Oryza sativa subsp. indica PE=2 SV=1 - [A6N0I8_ORYSI]	5.35698	10.0962	44.9	1	1	1.01403	0.808214	0.990763	0.937669	0.972364	0.884064	1.08821	0.981546	1.04679	0.734464
A6N0M9	Nucleoside diphosphate kinase 1 OS=Oryza sativa subsp. indica GN=NDKR PE=1 SV=1 - [NDK1_ORYSI]	16.8346	6.80029	22.82	3	3	1.16897	1.09425	1.1223	1.12851	0.824108	0.793984	0.806055	0.808049	0.716034	0.0084531
A6N0Q9	60S ribosomal protein l22-2 (Fragment) OS=Oryza sativa subsp. indica PE=2 SV=1 - [A6N0Q9_ORYSI]	12.0803	8.89502	42.86	2	2	0.978563	1.02994	0.951368	0.986624	1.0648	1.04656	0.978178	1.02985	1.04381	0.405808
A6N0S9	Succinyl-coa ligase alpha-chain 2 (Fragment) OS=Oryza sativa subsp. indica PE=2 SV=1 - [A6N0S9_ORYSI]	3.39378	6.50732	38.71	3	1	0.841644	0.701138	0.801096	0.781293	1.06696	1.06146	1.04827	1.0589	1.35531	0.0282336
A6N150	Ribonuclease 3 OS=Oryza sativa subsp. indica PE=2 SV=1 - [A6N150_ORYSI]	27.9026	5.88428	27.53	5	6	0.954838	0.842084	0.873295	0.890072	0.978277	1.07056	1.03085	1.02656	1.15335	0.100422
A6N179	Charged multivesicular body protein 1b (Fragment) OS=Oryza sativa subsp. indica PE=2 SV=1 - [A6N179_ORYSI]	17.4247	5.23682	6.29	2	1	1.01862	0.999454	1.06476	1.02761	1.01769	1.04976	1.07114	1.0462	1.01809	0.608666
A6N196	Ubiquitin-conjugating enzyme family protein (Fragment) OS=Oryza sativa subsp. indica PE=2 SV=1 - [A6N196_ORYSI]	14.302	6.93213	12.8	2	1	1.04251	1.19489	0.968508	1.06864	0.97268	0.760146	0.849284	0.860703	0.805422	0.175527
A6N1A8	Serine-glyoxylate aminotransferase (Fragment) OS=Oryza sativa subsp. indica PE=2 SV=1 - [A6N1A8_ORYSI]	21.8722	5.5542	23.23	2	3	1.11353	1.19055	1.17615	1.16008	1.07243	0.998859	1.02476	1.03202	0.88961	0.0669632
A6N1B9	Cbs domain protein (Fragment) OS=Oryza sativa subsp. indica PE=2 SV=1 - [A6N1B9_ORYSI]	15.6061	8.14795	6.38	6	1	0.825933	0.83206	0.870358	0.842784	1.20865	1.27426	1.2001	1.22767	1.45668	0.00834157
A6N1E5	Aspartate-semialdehyde dehydrogenase (Fragment) OS=Oryza sativa subsp. indica PE=2 SV=1 - [A6N1E5_ORYSI]	9.96015	4.70361	12.22	3	1	1.02593	1.02216	1.04355	1.03055	0.998891	1.04548	1.16057	1.06831	1.03665	0.593587
A6N1F5	Chloroplast 29 kDa ribonucleoprotein (Fragment) OS=Oryza sativa subsp. indica PE=2 SV=1 - [A6N1F5_ORYSI]	22.1687	4.53857	4.39	5	1	0.960089	1.29886	1.15842	1.13912	0.903607	1.11991	1.2988	1.10744	0.972186	0.889904
A6N1F8	Isopentenyl pyrophosphate: dimethyllallyl pyrophosphate isomerase (Fragment) OS=Oryza sativa subsp. indica PE=2 SV=1 - [A6N1F8_ORYSI]	23.388	5.80811	20.9	6	4	1.01661	0.957359	1.00827	0.99408	0.947588	0.943178	0.910673	0.933813	0.939374	0.128873
A6N1G6	Ribulose bisphosphate carboxylase small chain (Fragment) OS=Oryza sativa subsp. indica PE=2 SV=1 - [A6N1G6_ORYSI]	12.0251	8.26514	65.05	32	9	0.89942	0.837995	0.832927	0.856781	1.02351	1.04965	0.990183	1.02111	1.1918	0.0324696
A6N1I2	ATP-dependent clp protease proteolytic subunit (Fragment) OS=Oryza sativa subsp. indica PE=2 SV=1 - [A6N1I2_ORYSI]	8.50614	4.66553	12.99	4	1	0.977733	0.960158	0.992441	0.976777	0.966042	0.938189	0.950397	0.951543	0.974165	0.210389
A6N1J2	Catalytic ligase (Fragment) OS=Oryza sativa subsp. indica PE=2 SV=1 - [A6N1J2_ORYSI]	30.4988	4.99561	3.89	6	1	1.11413	1.11336	1.06225	1.09658	1.25738	1.30749	1.17816	1.24768	1.13779	0.078378
A6N1L3	Oxygen-evolving enhancer protein 1 (Fragment) OS=Oryza sativa subsp. indica PE=2 SV=1 - [A6N1L3_ORYSI]	18.9897	4.84326	9.55	4	1	0.944667	0.968399	0.807571	0.906879	1.22384	1.31743	1.36684	1.3027	1.43647	0.0322418
A6N1N6	1-acyl-sn-glycerol-3-phosphate acyltransferase zeta (Fragment) OS=Oryza sativa subsp. indica PE=2 SV=1 - [A6N1N6_ORYSI]	14.0342	8.6167	15.83	2	2	1.01218	0.930318	0.959793	0.96743	0.978291	1.0388	0.946547	0.987879	1.02114	0.703883
A6N1Q5	Putative uncharacterized protein (Fragment) OS=Oryza sativa subsp. indica PE=2 SV=1 - [A6N1Q5_ORYSI]	13.6391	6.58057	46.83	5	5	0.997665	0.914785	0.908891	0.940447	0.888154	0.944973	0.910909	0.914679	0.9726	0.593587
A6N1Q6	Pyrimidine-specific ribonucleoside hydrolase riha (Fragment) OS=Oryza sativa subsp. indica PE=2 SV=1 - [A6N1Q6_ORYSI]	28.443	6.04932	7.52	4	2	0.944187	0.964108	0.990004	0.9661	1.06353	1.16779	0.96467	1.06533	1.10271	0.285422
B1NEV4	Putative ribosomal protein S14 OS=Oryza sativa subsp. japonica PE=2 SV=1 - [B1NEV4_ORYSJ]	16.2116	10.4478	15.89	1	1	0.883629	0.871766	1.03906	0.931485	0.957242	1.04501	0.993623	0.998625	1.07208	0.44523
B1NY92	Sphingosine 1-phosphate lyase OS=Oryza sativa subsp. japonica PE=2 SV=1 - [B1NY92_ORYSJ]	45.7119	9.08545	7.55	3	3	0.914648	0.908892	0.865768	0.896436	1.07594	1.04152	0.99711	1.03819	1.15813	0.0424351
B2M117	Ribonucleoside-diphosphate reductase OS=Oryza sativa subsp. japonica GN=RnrL1 PE=2 SV=1 - [B2M117_ORYSJ]	91.5311	7.40088	1.11	3	1	0.990884	0.93336	1.22979	1.05134	0.974763	0.911284	1.09609	0.994046	0.945499	0.714444
B3GCK7	Mitogen activated protein kinase 6 OS=Oryza sativa subsp. indica GN=MPK6 PE=2 SV=1 - [B3GCK7_ORYSI]	42.2882	5.84619	4.08	4	1	1.25875	1.13289	1.12294	1.17153	0.791166	1.04676	1.24601	1.02798	0.877469	0.481175
B4X9S6	RING-HC protein 1 (Fragment) OS=Oryza sativa subsp. japonica PE=2 SV=1 - [B4X9S6_ORYSJ]	46.3778	6.75635	3.67	3	1	1.08623	1.49587	1.65296	1.41169	1.10755	1.12234	1.18779	1.13923	0.806997	0.298549
B5UBC0	NBS-LRR class disease resistance protein OS=Oryza sativa subsp. japonica GN=Pikm2-TS PE=2 SV=1 - [B5UBC0_ORYSJ]	114.5	8.39697	5.09	14	5	0.977111	0.992772	0.939487	0.96979	1.00217	1.07151	1.03078	1.03482	1.06706	0.147023
B7E2T1	(RAP Annotation release2) Peptidase C12 OS=Oryza sativa subsp. japonica PE=2 SV=1 - [B7E2T1_ORYSJ]	31.6242	5.8335	3.96	2	1	0.957366	0.903346	0.937876	0.932863	0.97211	0.976599	1.01586	0.98819	1.05931	0.138643
B7E4J4	cDNA clone:006-305-B07, full insert sequence OS=Oryza sativa subsp. japonica PE=2 SV=1 - [B7E4J4_ORYSJ]	35.347	6.96143	42.01	6	13	1.0067	1.11146	0.939511	1.01922	1.08994	1.04301	1.03589	1.05628	1.03636	0.630633
B7E588	Serine hydroxymethyltransferase OS=Oryza sativa subsp. japonica PE=2 SV=1 - [B7E588_ORYSJ]	46.7098	8.67529	24.36	7	10	0.885094	0.883247	0.874416	0.880919	1.08994	1.08552	1.05885	1.0781	1.22384	0.00742648
B7E5F1	Carbonic anhydrase OS=Oryza sativa subsp. japonica PE=2 SV=1 - [B7E5F1_ORYSJ]	22.1473	6.66846	36.63	5	6	0.945471	0.916102	0.906767	0.92278	0.966284	0.975307	0.923058	0.954883	1.03479	0.294653
B7E640	cDNA clone:006-212-H08, full insert sequence OS=Oryza sativa subsp. japonica PE=2 SV=1 - [B7E640_ORYSJ]	45.0754	8.44092	22.96	6	2	1.1292	0.982782	0.991966	1.03465	1.02967	0.939129	1.01643	0.995076	0.961752	0.623389
B7E741	cDNA clone:001-043-A08, full insert sequence OS=Oryza sativa subsp. japonica PE=2 SV=1 - [B7E741_ORYSJ]	39.4881	9.5835	10.83	6	3	1.0452	0.895231	1.01707	0.985834	0.947841	0.998997	0.962002	0.969613	0.983547	0.82173
B7E764	cDNA clone:001-044-F07, full insert sequence OS=Oryza sativa subsp. japonica PE=2 SV=1 - [B7E764_ORYSJ]	23.0262	4.58936	14.95	7	3	0.965161	1.05432	0.936279	0.985253	1.00531	0.990443	1.00136	0.999038	1.01399	0.796639
B7E8Y8	cDNA clone:001-119-H04, full insert sequence OS=Oryza sativa subsp. japonica PE=2 SV=1 - [B7E8Y8_ORYSJ]	35.1155	6.55127	7.14	2	2	0.988983	0.89604	0.908885	0.931303	0.990406	0.972278	0.946389	0.969691	1.04122	0.413919
B7E905	Os09g0501100 protein OS=Oryza sativa subsp. japonica GN=Os09g0501100 PE=2 SV=1 - [B7E905_ORYSJ]	15.7206	10.5796	28.57	6	1	1.14312	1.37077	1.25167	1.25519	1.1465	0.918501	1.0052	1.0234	0.815337	0.153092
B7EAG5	cDNA clone:J013001N20, full insert sequence OS=Oryza sativa subsp. japonica PE=2 SV=1 - [B7EAG5_ORYSJ]	38.8373	6.91748	7.16	3	1	1.04759	1.13198	1.05614	1.07857	1.00363	0.944954	0.972481	0.973688	0.902759	0.0939742
B7EB21	cDNA clone:J013028F13, full insert sequence OS=Oryza sativa subsp. japonica PE=2 SV=1 - [B7EB21_ORYSJ]	23.7591	8.00146	21.03	4	4	1.01102	1.04315	0.984087	1.01275	0.944004	0.976949	1.01164	0.977531	0.965222	0.365771
B7EB35	Expressed protein OS=Oryza sativa subsp. japonica GN=LOC_Os12g08564 PE=4 SV=1 - [B7EB35_ORYSJ]	13.3862	9.12939	5.88	2	1	1.0125	0.863505	0.789943	0.888649	0.86446	1.09368	0.958521	0.97222	1.09404	0.541788
B7EB72	cDNA clone:J013035L06, full insert sequence OS=Oryza sativa subsp. japonica PE=2 SV=1 - [B7EB72_ORYSJ]	31.8595	4.7417	4.21	3	1	0.993058	1.15127	1.12331	1.08921	1.09709	1.16578	1.29248	1.18512	1.08805	0.392447
B7EBJ5	Oxidoreductase, short chain dehydrogenase/reductase family protein, expressed OS=Oryza sativa subsp. japonica GN=LOC_Os11g07922 PE=2 SV=1 - [B7EBJ5_ORYSJ]	13.859	7.06396	7.03	5	1	0.785368	0.854511	0.89723	0.845703	0.53845	0.493917	0.544508	0.525625	0.621524	0.0163001
B7EC46	(Rice Genome Annotation Project) OsWAK10a - OsWAK receptor-like cytoplasmic kinase OS=Oryza sativa subsp. japonica PE=2 SV=1 - [B7EC46_ORYSJ]	38.8816	5.56689	8.62	26	2	0.935823	0.98834	0.990771	0.971645	0.952244	1.02715	0.977466	0.98562	1.01438	0.737393
B7EF01	cDNA clone:001-017-C03, full insert sequence OS=Oryza sativa subsp. japonica PE=2 SV=1 - [B7EF01_ORYSJ]	31.3335	9.15869	6.38	7	2	0.952851	0.871873	0.877058	0.900594	0.950284	0.992487	0.942596	0.961789	1.06795	0.215613
B7EF14	cDNA clone:J013156I11, full insert sequence OS=Oryza sativa subsp. japonica PE=2 SV=1 - [B7EF14_ORYSJ]	21.6543	8.99756	12.37	5	2	1.00105	1	0.994892	0.998647	0.994627	1.02008	1.00105	1.00525	1.00661	0.568105
B7EHA8	cDNA clone:J023045B01, full insert sequence OS=Oryza sativa subsp. japonica PE=2 SV=1 - [B7EHA8_ORYSJ]	49.3959	9.31982	15.01	4	4	1.15959	1.16517	1.17448	1.16641	0.870595	0.814759	0.866105	0.850486	0.729147	0.00775723
B7EJR0	Proteasome subunit beta type OS=Oryza sativa subsp. japonica PE=2 SV=1 - [B7EJR0_ORYSJ]	24.2982	8.22119	27.23	5	5	1.04027	1.05907	1.0819	1.06041	1.00237	0.977173	1.04936	1.00963	0.952114	0.205701
B7ELQ3	cDNA clone:J033010L17, full insert sequence OS=Oryza sativa subsp. japonica PE=2 SV=1 - [B7ELQ3_ORYSJ]	24.4882	6.68311	5.73	4	1	0.884442	0.84537	0.843194	0.857669	1.00817	1.05084	0.999897	1.01964	1.18885	0.0197912
B7ER70	cDNA clone:J023145D07, full insert sequence OS=Oryza sativa subsp. japonica PE=2 SV=1 - [B7ER70_ORYSJ]	44.7404	8.60205	22.96	4	2	1.00052	1.02242	0.985255	1.00273	0.95106	0.925589	0.978083	0.951577	0.948985	0.129207
B7ES13	cDNA clone:J033054L18, full insert sequence OS=Oryza sativa subsp. japonica PE=2 SV=1 - [B7ES13_ORYSJ]	13.9249	5.51611	9.52	4	2	1.01928	0.958714	1.06499	1.01433	0.957594	1.0076	0.971643	0.978946	0.965117	0.481175
B7EV74	cDNA clone:J033147A19, full insert sequence OS=Oryza sativa subsp. japonica PE=2 SV=1 - [B7EV74_ORYSJ]	69.0668	7.6792	1.48	3	1	0.986739	0.921901	0.912189	0.940276	0.964101	1.08317	1.00052	1.01593	1.08046	0.255546
B7F039	cDNA clone:002-124-H06, full insert sequence OS=Oryza sativa subsp. japonica PE=2 SV=1 - [B7F039_ORYSJ]	20.3532	5.47803	8.38	3	1	0.89769	0.768755	1.03273	0.899725	1.02396	0.888857	0.957988	0.956935	1.06359	0.648702
B7F3Z8	cDNA clone:J013116H24, full insert sequence OS=Oryza sativa subsp. japonica PE=2 SV=1 - [B7F3Z8_ORYSJ]	48.9091	8.1333	4.96	2	1	1.20898	1.5816	1.7127	1.50109	0.957755	0.767742	1.0817	0.935732	0.623367	0.0993234
B7F6N8	cDNA clone:J023050N04, full insert sequence OS=Oryza sativa subsp. japonica PE=2 SV=1 - [B7F6N8_ORYSJ]	55.979	6.53662	5.53	4	1	0.694948	0.786185	0.792158	0.757764	1.12896	1.29216	1.18236	1.20116	1.58514	0.0203651
B7F9M5	Os09g0350900 protein OS=Oryza sativa subsp. japonica GN=Os09g0350900 PE=2 SV=1 - [B7F9M5_ORYSJ]	74.9898	5.65576	6.07	64	2	0.956062	0.87926	0.842325	0.892549	0.922619	0.902053	0.851909	0.892194	0.999602	0.993935
B7F9R7	Ribosomal protein OS=Oryza sativa subsp. japonica PE=2 SV=1 - [B7F9R7_ORYSJ]	24.6092	9.81787	25.93	6	1	0.978018	0.80038	0.813825	0.864074	1.02132	1.01241	1.01257	1.01543	1.17517	0.137551
B7FA01	cDNA, clone: J100024I19, full insert sequence OS=Oryza sativa subsp. japonica PE=2 SV=1 - [B7FA01_ORYSJ]	17.4257	6.72705	6.41	1	1	0.864182	0.833713	0.769895	0.822597	0.9772	0.89785	0.961009	0.945353	1.14923	0.0929876
B7FAF4	cDNA, clone: J100068H15, full insert sequence OS=Oryza sativa subsp. japonica GN=OsJ_23313 PE=2 SV=1 - [B7FAF4_ORYSJ]	49.5801	5.69385	6.15	5	2	1.02717	0.953066	1.08908	1.02311	0.935245	1.08395	0.989522	1.00291	0.980257	0.817293
B7FAL9	cDNA, clone: J100085D05, full insert sequence OS=Oryza sativa subsp. japonica PE=4 SV=1 - [B7FAL9_ORYSJ]	12.4483	9.27588	8.41	3	1	0.988364	0.855421	0.927098	0.923628	1.04621	1.07712	0.920086	1.01447	1.09836	0.329525
B7SDE4	60S ribosomal protein L5 OS=Oryza sativa subsp. japonica GN=OsJ_04400 PE=2 SV=1 - [B7SDE4_ORYSJ]	34.7157	9.1001	26.32	2	1	0.903036	0.852564	0.881631	0.879077	1.04631	1.09041	1.00678	1.04783	1.19197	0.0324696
B8A6J9	Putative uncharacterized protein OS=Oryza sativa subsp. indica GN=OsI_00791 PE=4 SV=1 - [B8A6J9_ORYSI]	70.8491	9.27588	5.85	11	1	0.820614	0.869497	0.910766	0.866959	0.981953	1.03285	1.04867	1.02116	1.17786	0.0508687
B8A6V4	Putative uncharacterized protein OS=Oryza sativa subsp. indica GN=OsI_03121 PE=4 SV=1 - [B8A6V4_ORYSI]	72.7239	6.25244	23.02	3	12	0.990502	0.996184	0.983111	0.989932	0.983486	1.03642	0.960994	0.993633	1.00374	0.915939
B8A706	Putative uncharacterized protein OS=Oryza sativa subsp. indica GN=OsI_04625 PE=4 SV=1 - [B8A706_ORYSI]	73.7771	9.24658	4.83	6	3	1.14476	0.832333	1.03818	1.00509	0.953465	1.05241	0.974543	0.993473	0.988441	0.9391
B8A708	Putative uncharacterized protein OS=Oryza sativa subsp. indica GN=OsI_04522 PE=4 SV=1 - [B8A708_ORYSI]	52.2983	5.50342	2.04	3	1	1.2316	1.48272	1.27162	1.32865	1.03386	0.738976	0.843409	0.872082	0.656368	0.069129
B8A717	Putative uncharacterized protein OS=Oryza sativa subsp. indica GN=OsI_04642 PE=4 SV=1 - [B8A717_ORYSI]	23.5624	5.63037	5.5	3	1	1.02521	1.10668	1.29744	1.14311	1.04987	1.07097	1.08835	1.06973	0.935807	0.539164
B8A738	Putative uncharacterized protein OS=Oryza sativa subsp. indica GN=OsI_01645 PE=3 SV=1 - [B8A738_ORYSI]	57.0883	8.5874	11.82	12	3	0.898965	0.898298	0.943213	0.913492	1.02691	1.04696	0.995256	1.02304	1.11992	0.0421146
B8A753	Putative uncharacterized protein OS=Oryza sativa subsp. indica GN=OsI_01672 PE=3 SV=1 - [B8A753_ORYSI]	37.6897	6.66846	11.48	43	2	1.04244	1.21841	1.41868	1.22651	1.19098	1.13199	1.20783	1.17693	0.959579	0.763054
B8A773	60S ribosomal protein L18a OS=Oryza sativa subsp. indica GN=OsI_03189 PE=3 SV=1 - [B8A773_ORYSI]	21.3723	10.5503	24.16	4	1	0.979313	0.954398	0.941106	0.958272	1.06215	0.987419	0.882382	0.977317	1.01987	0.811116
B8A790	Putative uncharacterized protein OS=Oryza sativa subsp. indica GN=OsI_03222 PE=4 SV=1 - [B8A790_ORYSI]	197.889	9.49561	5.98	10	9	0.926388	0.869956	0.864157	0.886834	0.978019	1.01824	1.01329	1.00318	1.1312	0.0455272
B8A797	Putative uncharacterized protein OS=Oryza sativa subsp. indica GN=OsI_03230 PE=3 SV=1 - [B8A797_ORYSI]	15.8862	5.5542	26.76	2	3	0.952914	0.988218	1.00277	0.981301	1.0107	0.978009	0.976955	0.988555	1.00739	0.794335
B8A7B9	Serine/threonine-protein kinase OS=Oryza sativa subsp. indica GN=OsI_04702 PE=3 SV=1 - [B8A7B9_ORYSI]	90.569	6.45557	3.16	164	1	1.04278	1.0854	1.03164	1.05327	1.05719	1.00181	1.04181	1.0336	0.981325	0.565382
B8A7D2	Putative uncharacterized protein OS=Oryza sativa subsp. indica GN=OsI_04735 PE=4 SV=1 - [B8A7D2_ORYSI]	37.2841	7.6792	4.14	4	1	1.09213	1.03663	1.13717	1.08864	0.906149	0.94279	0.880835	0.909925	0.835834	0.0416015
B8A7L3	Putative uncharacterized protein OS=Oryza sativa subsp. indica GN=OsI_03279 PE=4 SV=1 - [B8A7L3_ORYSI]	68.0804	6.31592	7.63	3	2	0.885985	0.887799	0.978463	0.917416	0.812395	0.930828	0.854529	0.865917	0.943866	0.449082
B8A7Q9	Putative uncharacterized protein OS=Oryza sativa subsp. indica GN=OsI_04798 PE=3 SV=1 - [B8A7Q9_ORYSI]	40.4737	6.85889	14.36	9	1	0.997454	0.778087	1.13436	0.969967	0.850658	1.00711	1.10163	0.986466	1.01701	0.934782
B8A7T6	Putative uncharacterized protein OS=Oryza sativa subsp. indica GN=OsI_04842 PE=4 SV=1 - [B8A7T6_ORYSI]	93.0242	7.2251	1.56	2	1	0.98397	0.865414	1.08608	0.978488	1.06766	0.974998	0.977448	1.0067	1.02883	0.79016
B8A802	Serine/threonine-protein phosphatase OS=Oryza sativa subsp. indica GN=OsI_03347 PE=3 SV=1 - [B8A802_ORYSI]	34.77	5.2876	12.21	2	3	1.04451	1.00465	1.05234	1.03383	0.907724	0.926559	0.936285	0.923523	0.893299	0.028943
B8A885	Putative uncharacterized protein OS=Oryza sativa subsp. indica GN=OsI_01951 PE=3 SV=1 - [B8A885_ORYSI]	82.9298	7.38623	7.17	5	1	0.956019	0.983191	0.901174	0.946795	1.20424	1.06157	1.08975	1.11852	1.18138	0.087918
B8A8A3	Putative uncharacterized protein OS=Oryza sativa subsp. indica GN=OsI_01994 PE=3 SV=1 - [B8A8A3_ORYSI]	54.5042	6.22705	1.96	3	1	1.03917	0.884058	0.905821	0.943016	0.970566	0.957047	0.967849	0.965154	1.02348	0.758656
B8A8C9	Phospholipase A1-II 5 OS=Oryza sativa subsp. indica GN=OsI_03470 PE=3 SV=1 - [PLA5_ORYSI]	50.3625	6.97607	18.49	2	8	0.974523	0.955065	0.957138	0.962242	0.978347	0.996878	0.974164	0.98313	1.02171	0.182125
B8A8F5	Putative uncharacterized protein OS=Oryza sativa subsp. indica GN=OsI_04970 PE=4 SV=1 - [B8A8F5_ORYSI]	62.7022	7.59131	2.16	3	1	1.01061	1.30244	1.31401	1.20902	0.918423	0.694738	0.974306	0.862489	0.713379	0.137551
B8A8F9	Putative uncharacterized protein OS=Oryza sativa subsp. indica GN=OsI_04988 PE=3 SV=1 - [B8A8F9_ORYSI]	21.331	9.99365	4.1	2	1	0.860108	0.771996	0.79067	0.807591	1.04959	1.10585	1.07751	1.07765	1.3344	0.0168042
B8A8N0	Putative uncharacterized protein OS=Oryza sativa subsp. indica GN=OsI_02106 PE=3 SV=1 - [B8A8N0_ORYSI]	60.7294	6.354	22.36	2	1	1.23788	1.21896	1.31689	1.25791	0.828118	0.796228	0.854689	0.826345	0.656919	0.00912182
B8A8U7	Putative uncharacterized protein OS=Oryza sativa subsp. indica GN=OsI_05032 PE=4 SV=1 - [B8A8U7_ORYSI]	49.083	5.97314	5.63	3	2	1.19152	1.34566	1.22552	1.25423	1.13562	0.907219	0.991839	1.01156	0.806516	0.113744
B8A8V6	Putative uncharacterized protein OS=Oryza sativa subsp. indica GN=OsI_05115 PE=4 SV=1 - [B8A8V6_ORYSI]	65.559	8.54346	1.74	2	1	1.03971	1.95368	1.24223	1.41187	1.22339	0.797925	1.07322	1.03151	0.730598	0.400473
B8A926	Putative uncharacterized protein OS=Oryza sativa subsp. indica GN=OsI_03576 PE=3 SV=1 - [B8A926_ORYSI]	134.473	8.57275	3.57	3	4	0.988167	0.972073	0.991213	0.983818	0.932938	1.10023	1.02524	1.01947	1.03624	0.617339
B8A9G0	Putative uncharacterized protein OS=Oryza sativa subsp. indica GN=OsI_03745 PE=3 SV=1 - [B8A9G0_ORYSI]	71.5244	7.69385	6.3	43	2	1.12159	1.02575	1.10516	1.08417	0.930138	0.866776	0.974035	0.92365	0.851944	0.0751943
B8A9J6	Putative uncharacterized protein OS=Oryza sativa subsp. indica GN=OsI_05287 PE=4 SV=1 - [B8A9J6_ORYSI]	67.8594	5.79541	9.95	4	5	1.04277	1.15587	1.07129	1.08998	0.982499	0.934755	0.969811	0.962355	0.882913	0.0868725
B8A9Z2	Putative uncharacterized protein OS=Oryza sativa subsp. indica GN=OsI_05426 PE=4 SV=1 - [B8A9Z2_ORYSI]	192.462	6.66846	5.07	8	2	0.937519	0.872123	0.886352	0.898665	1.04854	0.990818	0.965973	1.00178	1.11474	0.0953347
B8AA09	Putative uncharacterized protein OS=Oryza sativa subsp. indica GN=OsI_02372 PE=4 SV=1 - [B8AA09_ORYSI]	39.0371	7.10791	4.07	4	1	1.15154	1.05395	1.16376	1.12308	1.0011	1.11288	1.19532	1.1031	0.982207	0.841365
B8AA41	Putative uncharacterized protein OS=Oryza sativa subsp. indica GN=OsI_03855 PE=4 SV=1 - [B8AA41_ORYSI]	37.5354	6.97607	2.88	4	1	0.992882	0.931052	1.01721	0.980381	0.892929	0.970814	0.891414	0.918386	0.936764	0.276613
B8AA60	Putative uncharacterized protein OS=Oryza sativa subsp. indica GN=OsI_03915 PE=3 SV=1 - [B8AA60_ORYSI]	54.7379	9.24658	9.07	4	4	0.987259	0.970077	1.00373	0.987022	0.939613	1.00228	0.962155	0.968016	0.980744	0.533005
B8AAB1	Putative uncharacterized protein OS=Oryza sativa subsp. indica GN=OsI_02466 PE=4 SV=1 - [B8AAB1_ORYSI]	11.5627	5.31299	12.26	3	1	0.969923	1.01224	0.904309	0.962157	0.909712	0.916029	0.959944	0.928562	0.965083	0.515747
B8AAN6	Putative uncharacterized protein OS=Oryza sativa subsp. indica GN=OsI_00953 PE=4 SV=1 - [B8AAN6_ORYSI]	40.9722	5.38916	2.11	2	1	1.02565	0.944674	1.01775	0.996025	0.892906	0.8835	0.8542	0.876869	0.880368	0.0616661
B8AAP3	Putative uncharacterized protein OS=Oryza sativa subsp. indica GN=OsI_02530 PE=4 SV=1 - [B8AAP3_ORYSI]	123.488	7.48877	1.07	3	1	0.984499	1.1125	1.06591	1.0543	1.12114	1.01359	1.03643	1.05705	1.00261	0.970959
B8AAS8	Putative uncharacterized protein OS=Oryza sativa subsp. indica GN=OsI_02526 PE=4 SV=1 - [B8AAS8_ORYSI]	90.4142	6.20166	11.54	7	10	0.965667	0.990402	0.960736	0.972268	1.07046	1.03932	1.03553	1.04844	1.07834	0.0404135
B8AAV9	Putative uncharacterized protein OS=Oryza sativa subsp. indica GN=OsI_04088 PE=3 SV=1 - [B8AAV9_ORYSI]	46.6528	7.72314	8.91	3	1	0.978529	0.889601	0.989579	0.95257	0.991823	1.0457	1.00559	1.01437	1.06488	0.266482
B8AB01	Putative uncharacterized protein OS=Oryza sativa subsp. indica GN=OsI_01001 PE=3 SV=1 - [B8AB01_ORYSI]	50.8104	5.84619	7.04	4	3	1.07503	1.00985	1.03792	1.04093	0.881284	0.908247	0.902203	0.897245	0.861962	0.02493
B8AB94	Putative uncharacterized protein OS=Oryza sativa subsp. indica GN=OsI_04182 PE=4 SV=1 - [B8AB94_ORYSI]	48.5558	6.31592	3.36	2	1	0.961075	1.11432	0.984406	1.01993	0.822064	0.656209	0.747603	0.741959	0.727458	0.064679
B8ABA7	Putative uncharacterized protein OS=Oryza sativa subsp. indica GN=OsI_04213 PE=4 SV=1 - [B8ABA7_ORYSI]	60.7239	5.60498	22.72	5	6	1.01911	0.952171	0.958817	0.976699	0.899906	0.925536	0.879779	0.90174	0.923253	0.112972
B8ABB7	Putative uncharacterized protein OS=Oryza sativa subsp. indica GN=OsI_04229 PE=4 SV=1 - [B8ABB7_ORYSI]	89.6	7.91357	4	3	3	1.0232	0.942004	1.03409	0.999765	0.961643	1.04098	0.91854	0.973721	0.97395	0.703904
B8ABF6	Putative uncharacterized protein OS=Oryza sativa subsp. indica GN=OsI_01122 PE=4 SV=1 - [B8ABF6_ORYSI]	75.3094	6.04932	4.6	2	3	1.04822	1.27053	1.01689	1.11188	1.01757	0.989008	0.994618	1.0004	0.899736	0.357279
B8ABJ9	Putative uncharacterized protein OS=Oryza sativa subsp. indica GN=OsI_02797 PE=4 SV=1 - [B8ABJ9_ORYSI]	70.5941	7.51807	27.63	9	13	0.97255	1.00726	0.967534	0.982448	1.02032	1.03133	1.0028	1.01815	1.03634	0.163828
B8ABN5	Putative uncharacterized protein OS=Oryza sativa subsp. indica GN=OsI_04311 PE=4 SV=1 - [B8ABN5_ORYSI]	61.0091	6.65381	5.26	9	2	0.880544	0.950687	0.850351	0.893861	1.04395	1.09958	1.03558	1.0597	1.18554	0.0517021
B8ABP0	Putative uncharacterized protein OS=Oryza sativa subsp. indica GN=OsI_04317 PE=4 SV=1 - [B8ABP0_ORYSI]	20.6473	6.32861	6.42	2	1	1.09629	1.03175	1.31105	1.14636	0.944663	1	1.07063	1.0051	0.876771	0.313486
B8ABQ5	Putative uncharacterized protein OS=Oryza sativa subsp. indica GN=OsI_04351 PE=4 SV=1 - [B8ABQ5_ORYSI]	24.6105	7.54736	10.55	17	1	0.913865	0.793416	0.84008	0.84912	0.937212	1.05844	0.992994	0.996215	1.17323	0.114595
B8ABW1	Putative uncharacterized protein OS=Oryza sativa subsp. indica GN=OsI_02873 PE=4 SV=1 - [B8ABW1_ORYSI]	103.667	6.46826	6.49	4	6	1.0017	1.00339	1.03105	1.01205	0.998435	1.00008	0.977881	0.992132	0.980322	0.280665
B8ABY1	Putative uncharacterized protein OS=Oryza sativa subsp. indica GN=OsI_02909 PE=3 SV=1 - [B8ABY1_ORYSI]	43.9798	6.45557	5.72	2	2	1.15982	1.45701	1.38499	1.33394	1.22946	1.14795	1.258	1.2118	0.908439	0.391629
B8AC38	Aldo-keto reductase OS=Oryza sativa subsp. indica GN=AKR2 PE=2 SV=1 - [B8AC38_ORYSI]	34.4798	6.85889	8.04	9	1	1.0855	1.01725	0.966559	1.0231	0.853641	0.849845	0.80672	0.836735	0.817841	0.0452481
B8AC87	Putative uncharacterized protein OS=Oryza sativa subsp. indica GN=OsI_01329 PE=4 SV=1 - [B8AC87_ORYSI]	52.8314	4.83057	4.54	2	2	0.985683	0.933541	0.99197	0.970398	0.980093	0.986599	0.977808	0.9815	1.01144	0.688921
B8ACF1	Putative uncharacterized protein OS=Oryza sativa subsp. indica GN=OsI_04454 PE=4 SV=1 - [B8ACF1_ORYSI]	23.4731	6.0874	11.11	2	3	1.00606	1.01431	0.956881	0.992417	1.05399	1.08695	0.993211	1.04472	1.0527	0.298704
B8ACH2	Putative uncharacterized protein OS=Oryza sativa subsp. indica GN=OsI_04495 PE=4 SV=1 - [B8ACH2_ORYSI]	72.529	9.5542	1.18	2	1	1.07089	3.22851	1.7224	2.00727	1.30346	1.04455	1.3689	1.23897	0.617242	0.420773
B8ACP2	Putative uncharacterized protein OS=Oryza sativa subsp. indica GN=OsI_00847 PE=4 SV=1 - [B8ACP2_ORYSI]	64.8422	8.04541	2.1	2	1	1.9617	1.7881	1.1981	1.6493	1.60446	0.791157	0.895253	1.09696	0.665104	0.297258
B8ACU1	Putative uncharacterized protein OS=Oryza sativa subsp. indica GN=OsI_00070 PE=4 SV=1 - [B8ACU1_ORYSI]	91.17	6.25244	1.32	3	1	1.09572	1.32488	1.39881	1.27314	1.00722	1.02093	1.09033	1.03949	0.816482	0.154454
B8ACV4	Putative uncharacterized protein OS=Oryza sativa subsp. indica GN=OsI_00091 PE=3 SV=1 - [B8ACV4_ORYSI]	42.9344	8.646	3.13	2	1	0.901826	0.757377	1.18209	0.947098	1.29085	1.44215	1.30647	1.34649	1.4217	0.112972
B8ACV5	Putative uncharacterized protein OS=Oryza sativa subsp. indica GN=OsI_00092 PE=3 SV=1 - [B8ACV5_ORYSI]	72.7698	7.41553	5.3	10	1	0.873321	0.954141	0.801359	0.876274	0.963512	1.02133	1.03726	1.00737	1.1496	0.137551
B8ACZ5	Putative uncharacterized protein OS=Oryza sativa subsp. indica GN=OsI_00169 PE=4 SV=1 - [B8ACZ5_ORYSI]	113.799	9.33447	7	3	6	0.947885	0.929566	0.937484	0.938312	0.960717	0.991527	0.964557	0.972267	1.03619	0.106718
B8ADH7	Phospholipase D OS=Oryza sativa subsp. indica GN=OsI_00588 PE=3 SV=1 - [B8ADH7_ORYSI]	92.1601	6.06201	23.89	8	13	1.06052	1.05943	1.04734	1.05576	0.955304	0.93358	0.926582	0.938489	0.88892	0.00940242
B8ADJ1	Ubiquitin carboxyl-terminal hydrolase OS=Oryza sativa subsp. indica GN=OsI_00623 PE=3 SV=1 - [B8ADJ1_ORYSI]	88.5007	5.31299	4.41	2	3	1.13683	1.0757	1.19098	1.1345	0.981485	0.89464	0.927141	0.934422	0.82364	0.0485337
B8ADL6	Putative uncharacterized protein OS=Oryza sativa subsp. indica GN=OsI_00665 PE=4 SV=1 - [B8ADL6_ORYSI]	336.74	5.77002	0.4	2	1	1.10437	1.36667	1.21713	1.22939	1.14911	1.02752	1.13393	1.10352	0.897616	0.329042
B8ADM6	Putative uncharacterized protein OS=Oryza sativa subsp. indica GN=OsI_00686 PE=3 SV=1 - [B8ADM6_ORYSI]	89.8511	6.55127	4.15	3	4	1.00182	1.01018	1.09982	1.03727	0.933503	1.0027	0.920636	0.95228	0.91806	0.202973
B8ADN7	Putative uncharacterized protein OS=Oryza sativa subsp. indica GN=OsI_00705 PE=4 SV=1 - [B8ADN7_ORYSI]	127.362	7.09326	1.18	3	1	1.26231	1.46934	1.22441	1.31869	1.08054	0.837197	0.881726	0.933154	0.707639	0.0799346
B8ADP2	Putative uncharacterized protein OS=Oryza sativa subsp. indica GN=OsI_00718 PE=4 SV=1 - [B8ADP2_ORYSI]	36.1766	5.97314	2.71	2	1	1.10147	1.25405	1.44002	1.26518	0.913228	0.879222	1.14518	0.97921	0.773969	0.184891
B8ADR9	Putative uncharacterized protein OS=Oryza sativa subsp. indica GN=OsI_06236 PE=4 SV=1 - [B8ADR9_ORYSI]	47.0886	5.93506	12.82	2	5	1.0319	1.10334	1.10861	1.08128	0.93156	0.892844	0.903324	0.909243	0.840892	0.0306918
B8ADW1	Putative uncharacterized protein OS=Oryza sativa subsp. indica GN=OsI_06321 PE=4 SV=1 - [B8ADW1_ORYSI]	162.544	6.94678	4.37	19	2	1.31895	1.55652	1.54018	1.47188	1.27944	1.03175	1.79256	1.36792	0.929365	0.767553
B8ADW8	Putative uncharacterized protein OS=Oryza sativa subsp. indica GN=OsI_06329 PE=4 SV=1 - [B8ADW8_ORYSI]	101.374	5.10986	14.27	6	6	0.932284	0.969731	0.953304	0.951773	0.97898	0.968215	0.989766	0.978987	1.02859	0.191427
B8ADZ2	Putative uncharacterized protein OS=Oryza sativa subsp. indica GN=OsI_07693 PE=3 SV=1 - [B8ADZ2_ORYSI]	24.8448	7.09326	9.33	5	2	1.06527	1.2046	1.06144	1.11044	0.991643	0.879591	0.954309	0.941848	0.848178	0.116219
B8AE35	Putative uncharacterized protein OS=Oryza sativa subsp. indica GN=OsI_09255 PE=4 SV=1 - [B8AE35_ORYSI]	87.3727	5.10986	2.58	3	2	1.03251	0.975911	1.0425	1.01697	0.948572	0.950514	1.0274	0.975495	0.959214	0.401017
B8AEF0	Putative uncharacterized protein OS=Oryza sativa subsp. indica GN=OsI_09342 PE=4 SV=1 - [B8AEF0_ORYSI]	100.42	6.41748	2.06	4	1	1.12135	1.41398	1.69655	1.41063	1.19933	1.07119	1.19721	1.15591	0.81943	0.327225
B8AEF1	Putative uncharacterized protein OS=Oryza sativa subsp. indica GN=OsI_09347 PE=4 SV=1 - [B8AEF1_ORYSI]	34.2771	6.15088	15.55	3	5	1.11561	1.03866	1.19919	1.11782	0.94135	0.824388	0.955791	0.907176	0.811559	0.0907651
B8AEF3	Putative uncharacterized protein OS=Oryza sativa subsp. indica GN=OsI_09350 PE=4 SV=1 - [B8AEF3_ORYSI]	36.3904	7.45947	3.74	4	1	1.0772	0.938224	0.906885	0.974103	0.849031	0.981403	0.954801	0.928412	0.953094	0.635754
B8AEK1	Putative uncharacterized protein OS=Oryza sativa subsp. indica GN=OsI_06468 PE=4 SV=1 - [B8AEK1_ORYSI]	115.073	6.75635	5.22	163	3	1.08063	1.22328	1.04167	1.11519	1.12508	1.03303	1.09077	1.08296	0.971096	0.722471
B8AEN2	Putative uncharacterized protein OS=Oryza sativa subsp. indica GN=OsI_07821 PE=4 SV=1 - [B8AEN2_ORYSI]	50.8752	4.86865	1.92	3	1	0.917307	0.847141	0.727263	0.83057	0.91652	0.976107	0.9427	0.945109	1.1379	0.221921
B8AER9	Putative uncharacterized protein OS=Oryza sativa subsp. indica GN=OsI_07907 PE=4 SV=1 - [B8AER9_ORYSI]	25.4363	4.70361	20.18	2	5	0.899401	0.821206	0.83417	0.851592	1.00764	1.02538	0.956317	0.996446	1.1701	0.0531471
B8AES5	Homoserine dehydrogenase OS=Oryza sativa subsp. indica GN=OsI_07919 PE=3 SV=1 - [B8AES5_ORYSI]	40.631	6.18896	8.85	3	3	1.10998	1.04366	1.02437	1.05934	0.911072	0.904072	0.892467	0.902537	0.851983	0.0331747
B8AEU8	Putative uncharacterized protein OS=Oryza sativa subsp. indica GN=OsI_09449 PE=4 SV=1 - [B8AEU8_ORYSI]	41.983	7.86963	3.73	2	1	0.956309	1.36528	1.03553	1.11904	0.869632	0.60422	0.736741	0.736864	0.658479	0.14067
B8AF40	Putative uncharacterized protein OS=Oryza sativa subsp. indica GN=OsI_08009 PE=4 SV=1 - [B8AF40_ORYSI]	45.8924	8.04541	6.72	4	2	1.06837	1.10256	1.14867	1.10653	0.971512	1.14525	1.00646	1.04107	0.940843	0.444216
B8AF56	Putative uncharacterized protein OS=Oryza sativa subsp. indica GN=OsI_09516 PE=4 SV=1 - [B8AF56_ORYSI]	19.4651	9.30518	7.82	2	1	1.02555	1.17593	1.0197	1.07373	0.936026	0.958647	0.880787	0.925153	0.861628	0.137551
B8AF64	Putative uncharacterized protein OS=Oryza sativa subsp. indica GN=OsI_09535 PE=4 SV=1 - [B8AF64_ORYSI]	90.8344	7.04932	1.1	2	1	0.986573	0.912497	0.845323	0.914798	1.05294	1.03821	1.04331	1.04482	1.14213	0.100955
B8AF79	Putative uncharacterized protein OS=Oryza sativa subsp. indica GN=OsI_09548 PE=4 SV=1 - [B8AF79_ORYSI]	87.9959	5.31299	0.74	1	1	0.875269	0.938675	0.894657	0.902867	1.10217	1.06231	1.01537	1.05995	1.17398	0.044852
B8AFB0	Putative uncharacterized protein OS=Oryza sativa subsp. indica GN=OsI_06653 PE=4 SV=1 - [B8AFB0_ORYSI]	30.1802	6.69775	2.47	5	1	0.848507	1.10524	1.10221	1.01865	1.17712	1.26286	1.27131	1.2371	1.21444	0.15873
B8AFN7	Putative uncharacterized protein OS=Oryza sativa subsp. indica GN=OsI_06722 PE=3 SV=1 - [B8AFN7_ORYSI]	78.5094	9.0415	5.23	4	4	0.866447	0.84507	0.897059	0.869525	1.08115	1.11448	1.09738	1.09767	1.26238	0.00912182
B8AFW5	Putative uncharacterized protein OS=Oryza sativa subsp. indica GN=OsI_06843 PE=4 SV=1 - [B8AFW5_ORYSI]	45.7772	7.62061	2.24	3	1	1.36763	1.64677	1.12857	1.38099	1.34518	0.770764	0.940196	1.01871	0.737669	0.298354
B8AFZ8	Putative uncharacterized protein OS=Oryza sativa subsp. indica GN=OsI_08237 PE=3 SV=1 - [B8AFZ8_ORYSI]	55.0505	8.49951	7.25	6	3	0.915933	0.936759	0.968934	0.940542	0.950328	1.00334	1.01863	0.990766	1.0534	0.225915
B8AGF0	Putative uncharacterized protein OS=Oryza sativa subsp. indica GN=OsI_08429 PE=4 SV=1 - [B8AGF0_ORYSI]	118.584	9.42236	3.56	9	3	0.999786	1.37728	1.16419	1.18042	1.03704	0.928639	1.04916	1.00495	0.851347	0.319516
B8AGP7	Putative uncharacterized protein OS=Oryza sativa subsp. indica GN=OsI_08473 PE=3 SV=1 - [B8AGP7_ORYSI]	48.4225	7.18115	6.59	2	3	0.973619	0.880224	0.873377	0.909073	0.90565	1.03405	0.937453	0.959051	1.05498	0.498674
B8AGR5	Putative uncharacterized protein OS=Oryza sativa subsp. indica GN=OsI_08509 PE=3 SV=1 - [B8AGR5_ORYSI]	60.8101	6.31592	14.03	5	8	0.994757	0.934317	0.971383	0.966819	0.947978	0.981945	0.944367	0.958097	0.990978	0.784884
B8AGS8	Putative uncharacterized protein OS=Oryza sativa subsp. indica GN=OsI_08537 PE=4 SV=1 - [B8AGS8_ORYSI]	48.617	5.36377	2.03	2	1	1.15176	1.11177	1.21553	1.15969	0.943825	0.875848	0.928163	0.915945	0.789821	0.0276406
B8AGT3	Putative uncharacterized protein OS=Oryza sativa subsp. indica GN=OsI_08465 PE=4 SV=1 - [B8AGT3_ORYSI]	34.5174	6.25244	9	2	2	0.929947	0.856138	0.852301	0.879462	0.889151	0.926579	0.877266	0.897665	1.0207	0.674274
B8AGT9	Putative uncharacterized protein OS=Oryza sativa subsp. indica GN=OsI_08549 PE=3 SV=1 - [B8AGT9_ORYSI]	138.899	9.26123	3.88	3	3	0.808598	0.807582	0.72655	0.78091	1.22686	1.1877	1.17755	1.19737	1.5333	0.00871139
B8AGX3	Putative uncharacterized protein OS=Oryza sativa subsp. indica GN=OsI_05499 PE=4 SV=1 - [B8AGX3_ORYSI]	40.2444	9.77393	4.8	2	2	1.16419	1.28958	1.41549	1.28975	0.935061	1.05584	1.27752	1.08947	0.844715	0.293616
B8AH21	Putative uncharacterized protein OS=Oryza sativa subsp. indica GN=OsI_05724 PE=4 SV=1 - [B8AH21_ORYSI]	331.927	4.09424	1.83	4	4	1.12431	1.13501	1.04313	1.10082	0.998668	1.02223	1.22524	1.08205	0.982948	0.871805
B8AHE2	Putative uncharacterized protein OS=Oryza sativa subsp. indica GN=OsI_05787 PE=4 SV=1 - [B8AHE2_ORYSI]	65.6421	5.5542	1.87	4	1	1.01416	0.966448	1.01475	0.998453	0.925722	0.96808	0.954167	0.949323	0.950794	0.15873
B8AHF2	Putative uncharacterized protein OS=Oryza sativa subsp. indica GN=OsI_05805 PE=4 SV=1 - [B8AHF2_ORYSI]	109.3	6.354	0.9	2	1	1.07284	1.54692	1.21419	1.27798	0.944858	0.875368	0.967514	0.929247	0.72712	0.157259
B8AHJ2	Putative uncharacterized protein OS=Oryza sativa subsp. indica GN=OsI_07162 PE=4 SV=1 - [B8AHJ2_ORYSI]	109.587	7.15186	2.07	2	2	0.989135	1.12748	1.02019	1.0456	1.03016	1.0628	1.06452	1.05249	1.00659	0.918018
B8AHK7	Putative uncharacterized protein OS=Oryza sativa subsp. indica GN=OsI_07179 PE=4 SV=1 - [B8AHK7_ORYSI]	52.2457	5.2876	4.45	3	1	1.07291	0.924426	1.10243	1.03326	1.13113	1.16359	1.20305	1.16592	1.1284	0.180643
B8AHL6	Putative uncharacterized protein OS=Oryza sativa subsp. indica GN=OsI_08681 PE=3 SV=1 - [B8AHL6_ORYSI]	36.0957	6.78564	5.54	2	1	0.902324	1.02493	1.01197	0.979741	0.942401	1.09011	1.03262	1.02171	1.04284	0.620811
B8AHM8	Putative uncharacterized protein OS=Oryza sativa subsp. indica GN=OsI_08713 PE=3 SV=1 - [B8AHM8_ORYSI]	41.4931	9.77393	12.57	3	2	0.899153	0.813187	0.880397	0.864246	1.04771	1.08079	1.03773	1.05541	1.22119	0.0284734
B8AHN8	Putative uncharacterized protein OS=Oryza sativa subsp. indica GN=OsI_08745 PE=4 SV=1 - [B8AHN8_ORYSI]	126.772	5.66846	3.61	3	4	0.949978	0.909416	0.98461	0.948001	0.934558	0.957003	1.00493	0.965497	1.01846	0.694848
B8AHT3	Putative uncharacterized protein OS=Oryza sativa subsp. indica GN=OsI_05876 PE=4 SV=1 - [B8AHT3_ORYSI]	9.81114	5.05908	11.83	8	1	0.932024	0.88678	0.93223	0.917011	0.968509	1.05908	0.949645	0.992411	1.08222	0.210771
B8AI01	Putative uncharacterized protein OS=Oryza sativa subsp. indica GN=OsI_07270 PE=4 SV=1 - [B8AI01_ORYSI]	67.6328	5.78271	6	4	3	0.989921	0.957628	0.918588	0.955379	0.982959	0.997855	0.981771	0.987528	1.03365	0.320329
B8AI48	Putative uncharacterized protein OS=Oryza sativa subsp. indica GN=OsI_08871 PE=4 SV=1 - [B8AI48_ORYSI]	52.7275	8.51416	3.72	2	1	0.421178	1.28344	0.535862	0.746827	0.629829	0.386951	0.606487	0.541089	0.724518	0.617339
B8AI85	Putative uncharacterized protein OS=Oryza sativa subsp. indica GN=OsI_05981 PE=3 SV=1 - [B8AI85_ORYSI]	41.2863	7.04932	10.27	171	1	0.939655	0.876177	0.999566	0.938466	0.949072	0.945284	1.08655	0.993635	1.05879	0.522215
B8AII1	Putative uncharacterized protein OS=Oryza sativa subsp. indica GN=OsI_06012 PE=3 SV=1 - [B8AII1_ORYSI]	38.3967	7.38623	6.42	2	2	0.97957	1.11028	1.14972	1.07986	1.00289	1.06917	1.10584	1.0593	0.980964	0.817293
B8AIJ5	Putative uncharacterized protein OS=Oryza sativa subsp. indica GN=OsI_06041 PE=4 SV=1 - [B8AIJ5_ORYSI]	35.8994	4.93213	4.44	3	1	1.62116	1.77708	2.22488	1.87437	1.29706	1.32376	1.78918	1.47	0.784262	0.28049
B8AIL1	Putative uncharacterized protein OS=Oryza sativa subsp. indica GN=OsI_06067 PE=4 SV=1 - [B8AIL1_ORYSI]	76.8281	5.93506	5.5	4	3	0.937697	0.851804	0.887952	0.892484	0.999381	1.05174	1.03136	1.02749	1.15127	0.0517021
B8AIW8	Putative uncharacterized protein OS=Oryza sativa subsp. indica GN=OsI_06098 PE=3 SV=1 - [B8AIW8_ORYSI]	39.088	5.59229	10.42	3	3	1.06155	1.17034	1.0827	1.10486	1.06804	1.04727	1.27945	1.13159	1.02419	0.824733
B8AJA5	Putative uncharacterized protein OS=Oryza sativa subsp. indica GN=OsI_06139 PE=3 SV=1 - [B8AJA5_ORYSI]	57.6152	7.25439	2.11	3	1	1.14853	1.17706	1.29587	1.20715	1.06594	0.968365	0.993249	1.00918	0.836004	0.0775509
B8AJF0	Putative uncharacterized protein OS=Oryza sativa subsp. indica GN=OsI_07634 PE=4 SV=1 - [B8AJF0_ORYSI]	47.7274	5.63037	16.52	3	3	0.972557	1.08208	0.999964	1.0182	0.947031	1.00027	1.03121	0.992837	0.97509	0.675346
B8AJJ5	Putative uncharacterized protein OS=Oryza sativa subsp. indica GN=OsI_09120 PE=4 SV=1 - [B8AJJ5_ORYSI]	41.3834	7.29834	2.86	2	1	0.966645	0.879927	0.904101	0.916891	0.692923	0.832171	0.716511	0.747202	0.81493	0.0907651
B8AJN4	Putative uncharacterized protein OS=Oryza sativa subsp. indica GN=OsI_10576 PE=4 SV=1 - [B8AJN4_ORYSI]	79.9547	5.92236	4.5	3	3	1.03605	1.14777	0.946286	1.04337	1.04802	1.13577	1.09753	1.09377	1.04831	0.585954
B8AK12	Putative uncharacterized protein OS=Oryza sativa subsp. indica GN=OsI_10738 PE=4 SV=1 - [B8AK12_ORYSI]	197.483	5.71924	3.24	4	4	1.10369	1.42245	1.35482	1.29365	1.12324	0.950499	1.07086	1.0482	0.810263	0.182543
B8AK24	Putative uncharacterized protein OS=Oryza sativa subsp. indica GN=OsI_10758 PE=3 SV=1 - [B8AK24_ORYSI]	47.9564	5.46533	39.55	12	1	0.922005	0.90606	0.918148	0.915404	0.969812	1.05479	0.920919	0.98184	1.07258	0.277584
B8AK25	Putative uncharacterized protein OS=Oryza sativa subsp. indica GN=OsI_10759 PE=4 SV=1 - [B8AK25_ORYSI]	46.6865	9.17334	2.47	2	1	1.47647	1.87698	1.24596	1.53314	1.68813	1.01185	0.975685	1.22522	0.79916	0.479508
B8AKA5	Chorismate synthase OS=Oryza sativa subsp. indica GN=OsI_10797 PE=3 SV=1 - [B8AKA5_ORYSI]	46.9228	7.97217	2.97	2	1	1.04312	1.08869	1.24652	1.12611	1.05698	1.00739	1.05821	1.04086	0.924297	0.371912
B8AKL0	Glucose-6-phosphate isomerase OS=Oryza sativa subsp. indica GN=OsI_13718 PE=3 SV=1 - [B8AKL0_ORYSI]	62.5835	7.45947	12.7	2	1	1.00554	1.37199	1.07266	1.15006	1.03031	0.90696	0.936828	0.958033	0.833026	0.293588
B8AKM5	Putative uncharacterized protein OS=Oryza sativa subsp. indica GN=OsI_10868 PE=4 SV=1 - [B8AKM5_ORYSI]	111.065	5.38916	7.73	6	7	0.947007	0.895824	0.904936	0.915922	0.991155	1.03539	0.97029	0.998945	1.09064	0.0929577
B8AKN2	Enolase OS=Oryza sativa subsp. indica GN=OsI_10877 PE=3 SV=1 - [B8AKN2_ORYSI]	51.5211	5.41455	2.09	2	1	1.19867	1.48253	1.82438	1.50186	1.05935	1.09583	1.43176	1.19565	0.796111	0.34799
B8AKU1	Putative uncharacterized protein OS=Oryza sativa subsp. indica GN=OsI_12278 PE=4 SV=1 - [B8AKU1_ORYSI]	37.5566	7.88428	6.85	3	2	1.36271	1.74113	1.27484	1.45956	1.45849	0.905997	0.951375	1.10529	0.757274	0.308366
B8AKW9	Putative uncharacterized protein OS=Oryza sativa subsp. indica GN=OsI_13786 PE=4 SV=1 - [B8AKW9_ORYSI]	40.2465	7.15186	3.71	2	1	1.23789	1.47613	1.17193	1.29532	1.16119	0.806859	0.901309	0.956453	0.738393	0.159699
B8AKX6	Peroxisomal (S)-2-hydroxy-acid oxidase GLO1 OS=Oryza sativa subsp. indica GN=GLO1 PE=3 SV=1 - [GLO1_ORYSI]	40.3581	8.47021	18.7	4	4	1.02823	0.850264	0.816208	0.898234	0.948688	0.948985	0.920432	0.939368	1.04579	0.674529
B8AKY0	Putative uncharacterized protein OS=Oryza sativa subsp. indica GN=OsI_13809 PE=4 SV=1 - [B8AKY0_ORYSI]	22.7363	7.63525	5.45	2	1	1.10606	1.21415	1.24543	1.18855	1.0689	1.05408	0.94206	1.02168	0.859604	0.119947
B8AL50	Putative uncharacterized protein OS=Oryza sativa subsp. indica GN=OsI_12343 PE=4 SV=1 - [B8AL50_ORYSI]	47.563	5.96045	11.76	4	5	1.01066	1.0808	0.935589	1.00902	1.05811	0.953856	0.981691	0.997886	0.988969	0.888375
B8ALA2	Putative uncharacterized protein OS=Oryza sativa subsp. indica GN=OsI_13882 PE=4 SV=1 - [B8ALA2_ORYSI]	13.0972	4.729	11.11	3	1	1.01445	1.08385	0.880955	0.993085	1.32836	1.02321	0.961607	1.10439	1.11208	0.553021
B8ALK1	Putative uncharacterized protein OS=Oryza sativa subsp. indica GN=OsI_11081 PE=4 SV=1 - [B8ALK1_ORYSI]	34.9456	7.32764	2.21	4	1	0.991884	1.04298	0.994385	1.00975	1.09885	1.0345	1.01159	1.04831	1.03819	0.401776
B8ALL8	Asparagine synthetase OS=Oryza sativa subsp. indica GN=OsI_11112 PE=4 SV=1 - [B8ALL8_ORYSI]	65.6996	6.20166	7.63	3	4	0.682217	0.63943	0.590386	0.637344	1.29981	1.44376	1.36491	1.36949	2.14875	0.00811394
B8ALY9	Putative uncharacterized protein OS=Oryza sativa subsp. indica GN=OsI_09791 PE=4 SV=1 - [B8ALY9_ORYSI]	30.09	6.45557	7.66	2	1	0.987133	1.02298	1.02748	1.01253	0.92228	1.14103	0.898606	0.987305	0.975087	0.828174
B8AM03	Putative uncharacterized protein OS=Oryza sativa subsp. indica GN=OsI_11143 PE=4 SV=1 - [B8AM03_ORYSI]	28.5305	6.03662	7.03	4	2	0.944909	0.888539	0.715135	0.849528	0.756351	0.731299	0.793738	0.760463	0.895159	0.401776
B8AM24	Putative uncharacterized protein OS=Oryza sativa subsp. indica GN=OsI_11183 PE=3 SV=1 - [B8AM24_ORYSI]	49.8413	8.104	1.94	2	1	0.878931	0.711222	0.779335	0.789829	1.00911	1.05798	0.96463	1.01057	1.27948	0.0684359
B8AM35	Putative uncharacterized protein OS=Oryza sativa subsp. indica GN=OsI_11197 PE=4 SV=1 - [B8AM35_ORYSI]	37.515	5.36377	7.14	10	3	0.800205	0.721776	0.728225	0.750069	0.962897	0.972529	1.01199	0.982472	1.30984	0.0191078
B8AM45	Putative uncharacterized protein OS=Oryza sativa subsp. indica GN=OsI_12514 PE=4 SV=1 - [B8AM45_ORYSI]	29.4557	7.89893	5.32	3	1	1.04598	1.02308	1.25422	1.10776	0.875873	0.835223	0.989318	0.900138	0.812575	0.162144
B8AMJ1	Putative uncharacterized protein OS=Oryza sativa subsp. indica GN=OsI_12612 PE=3 SV=1 - [B8AMJ1_ORYSI]	94.0348	6.06201	2.88	3	1	1.01201	0.967999	0.989007	0.989672	0.993146	1.05857	1.02616	1.02596	1.03667	0.298899
B8AMN4	Putative uncharacterized protein OS=Oryza sativa subsp. indica GN=OsI_12679 PE=4 SV=1 - [B8AMN4_ORYSI]	94.3608	5.2749	10.13	7	7	0.910265	0.853013	0.860751	0.874676	0.978227	1.00911	0.94185	0.976396	1.11629	0.0709935
B8AMQ0	Putative uncharacterized protein OS=Oryza sativa subsp. indica GN=OsI_14142 PE=4 SV=1 - [B8AMQ0_ORYSI]	49.2261	8.5874	7.45	3	2	1.14047	1.34756	1.12383	1.20395	1.15787	0.931563	0.795119	0.961517	0.798633	0.234737
B8AMS8	Putative uncharacterized protein OS=Oryza sativa subsp. indica GN=OsI_14122 PE=3 SV=1 - [B8AMS8_ORYSI]	63.7194	8.71924	4.62	2	2	1.21998	1.59202	1.48479	1.43226	1.11234	1.12356	1.61646	1.28412	0.896567	0.611454
B8AMT5	Putative uncharacterized protein OS=Oryza sativa subsp. indica GN=OsI_14214 PE=4 SV=1 - [B8AMT5_ORYSI]	67.6256	5.2749	3.24	5	2	1.06447	1.01779	0.934259	1.00551	0.976965	0.998733	0.97267	0.982789	0.977407	0.694244
B8AMV1	Putative uncharacterized protein OS=Oryza sativa subsp. indica GN=OsI_09936 PE=4 SV=1 - [B8AMV1_ORYSI]	65.8783	9.05615	3.67	3	1	0.885924	1.02934	0.995091	0.970118	1.10378	1.07259	1.04856	1.07498	1.10809	0.177623
B8AND8	Putative uncharacterized protein OS=Oryza sativa subsp. indica GN=OsI_10057 PE=4 SV=1 - [B8AND8_ORYSI]	94.034	5.26221	2.44	5	2	1.05788	1.06988	1.20646	1.11141	0.915647	0.942702	1.05815	0.972166	0.874717	0.195106
B8ANE5	Putative uncharacterized protein OS=Oryza sativa subsp. indica GN=OsI_11349 PE=4 SV=1 - [B8ANE5_ORYSI]	77.1644	5.8335	3.98	2	3	1.00199	0.827673	0.911417	0.913693	1.03052	1.00462	1.14371	1.05962	1.15971	0.186703
B8ANF6	Putative uncharacterized protein OS=Oryza sativa subsp. indica GN=OsI_11374 PE=4 SV=1 - [B8ANF6_ORYSI]	16.7435	5.40186	4.17	3	1	1.14308	1.80669	1.80234	1.58404	1.2596	1.12831	1.60117	1.32969	0.839433	0.507049
B8ANG4	Putative uncharacterized protein OS=Oryza sativa subsp. indica GN=OsI_11389 PE=4 SV=1 - [B8ANG4_ORYSI]	124.943	6.63916	5	6	5	0.897095	0.942956	0.962596	0.934216	1.06617	1.03969	1.13046	1.07877	1.15474	0.0577228
B8ANH1	Putative uncharacterized protein OS=Oryza sativa subsp. indica GN=OsI_11399 PE=4 SV=1 - [B8ANH1_ORYSI]	197.985	6.11279	2.85	4	5	0.932445	0.896755	0.929114	0.919438	1.00039	1.02181	1.03298	1.01839	1.10763	0.0276406
B8ANN3	Putative uncharacterized protein OS=Oryza sativa subsp. indica GN=OsI_14326 PE=4 SV=1 - [B8ANN3_ORYSI]	83.4781	6.18896	2.65	2	2	1.14149	1.09311	1.16022	1.13161	0.966516	0.92375	1.02537	0.971879	0.858848	0.0544802
B8ANQ0	Putative uncharacterized protein OS=Oryza sativa subsp. indica GN=OsI_14352 PE=4 SV=1 - [B8ANQ0_ORYSI]	50.5867	7.85498	20.32	8	9	0.949565	0.923991	0.952094	0.941883	0.992055	1.02461	0.977157	0.997941	1.05952	0.0913938
B8ANR6	Putative uncharacterized protein OS=Oryza sativa subsp. indica GN=OsI_14395 PE=4 SV=1 - [B8ANR6_ORYSI]	16.6008	6.32861	12.93	2	2	0.94253	0.937798	0.87471	0.918346	0.951262	1.01594	0.947959	0.97172	1.05812	0.271479
B8ANY8	Putative uncharacterized protein OS=Oryza sativa subsp. indica GN=OsI_11431 PE=3 SV=1 - [B8ANY8_ORYSI]	96.2298	6.46826	9.29	20	4	0.925429	0.968142	0.900035	0.931202	0.990154	1.02283	0.971331	0.994772	1.06827	0.146078
B8AP06	Putative uncharacterized protein OS=Oryza sativa subsp. indica GN=OsI_11473 PE=3 SV=1 - [B8AP06_ORYSI]	40.0256	5.59229	2.47	2	1	0.95226	0.914498	1.029	0.965253	0.918621	0.868149	0.994541	0.927104	0.960478	0.599811
B8AP14	Putative uncharacterized protein OS=Oryza sativa subsp. indica GN=OsI_11410 PE=3 SV=1 - [B8AP14_ORYSI]	106.656	7.15186	6.15	18	3	0.928514	0.904517	0.896334	0.909788	0.953933	1.00498	0.955466	0.97146	1.06779	0.0998463
B8APC4	Putative uncharacterized protein OS=Oryza sativa subsp. indica GN=OsI_10163 PE=4 SV=1 - [B8APC4_ORYSI]	17.7759	7.1958	10.73	3	1	0.952463	1.23651	1.11659	1.10185	1.21903	1.13137	1.81695	1.38912	1.26071	0.401776
B8APL1	Putative uncharacterized protein OS=Oryza sativa subsp. indica GN=OsI_13067 PE=4 SV=1 - [B8APL1_ORYSI]	182.386	8.89502	6.26	19	7	0.987353	0.95753	0.979796	0.974893	1.00383	1.01081	0.964745	0.993128	1.0187	0.463939
B8AQ29	Putative uncharacterized protein OS=Oryza sativa subsp. indica GN=OsI_10373 PE=4 SV=1 - [B8AQ29_ORYSI]	70.7647	8.95361	2.12	2	1	1.04725	1.37991	1.16306	1.19674	0.86707	0.67109	0.811544	0.783235	0.654474	0.0786778
B8AQA0	Putative uncharacterized protein OS=Oryza sativa subsp. indica GN=OsI_13187 PE=3 SV=1 - [B8AQA0_ORYSI]	63.0425	7.1665	12.15	7	8	0.863421	0.865537	0.866566	0.865175	1.04742	1.06065	1.01259	1.04022	1.20232	0.00940242
B8AQM4	Putative uncharacterized protein OS=Oryza sativa subsp. indica GN=OsI_11876 PE=4 SV=1 - [B8AQM4_ORYSI]	38.5883	5.57959	8.19	2	1	1.21681	1.01808	1.15446	1.12978	1.04067	1.04839	0.996783	1.02861	0.910453	0.282564
B8AQQ2	Putative uncharacterized protein OS=Oryza sativa subsp. indica GN=OsI_13319 PE=3 SV=1 - [B8AQQ2_ORYSI]	53.5971	5.49072	20.83	12	7	1.07956	1.00143	0.960257	1.01375	0.890945	0.910887	0.849992	0.883941	0.871953	0.0939742
B8AQQ8	Adenylyl cyclase-associated protein OS=Oryza sativa subsp. indica GN=OsI_13337 PE=3 SV=1 - [B8AQQ8_ORYSI]	49.8484	8.06006	7.22	8	3	1.02315	1.00294	0.975923	1.00067	0.914675	1.02224	0.963411	0.966775	0.966127	0.496709
B8AQV9	Putative uncharacterized protein OS=Oryza sativa subsp. indica GN=OsI_10500 PE=4 SV=1 - [B8AQV9_ORYSI]	28.7819	6.99072	3.05	3	1	0.894343	0.857394	0.81086	0.854199	0.936239	0.915684	0.893857	0.91526	1.07148	0.180414
B8ARA0	Putative uncharacterized protein OS=Oryza sativa subsp. indica GN=OsI_16505 PE=4 SV=1 - [B8ARA0_ORYSI]	83.2992	8.45557	10.38	8	8	0.980255	0.991043	0.964707	0.978668	0.939484	0.935615	0.956472	0.943857	0.96443	0.0855965
B8ARB3	Putative uncharacterized protein OS=Oryza sativa subsp. indica GN=OsI_16530 PE=4 SV=1 - [B8ARB3_ORYSI]	127.514	6.81494	2.74	5	3	1.05966	0.972591	1.02218	1.01814	0.927868	0.963506	1.00523	0.965535	0.948329	0.307681
B8ARK5	Putative uncharacterized protein OS=Oryza sativa subsp. indica GN=OsI_15138 PE=4 SV=1 - [B8ARK5_ORYSI]	22.7389	6.91748	15.79	2	3	0.937142	0.846856	0.812582	0.865527	0.918975	0.971403	0.930487	0.940288	1.08638	0.243875
B8ARW3	CASP-like protein OsI_15195 OS=Oryza sativa subsp. indica GN=OsI_15195 PE=2 SV=1 - [CSPLA_ORYSI]	22.1173	7.6499	11.48	1	2	1.08593	1.11627	1.1264	1.10953	1.10331	0.975901	1.14553	1.07491	0.968798	0.651972
B8ARZ6	Putative uncharacterized protein OS=Oryza sativa subsp. indica GN=OsI_15258 PE=4 SV=1 - [B8ARZ6_ORYSI]	88.6292	9.34912	1	1	1	0.979657	0.945393	0.960502	0.961851	0.948779	0.967825	0.970301	0.962302	1.00047	0.979808
B8AS56	Putative uncharacterized protein OS=Oryza sativa subsp. indica GN=OsI_18064 PE=3 SV=1 - [B8AS56_ORYSI]	23.5548	5.5415	27.7	5	3	0.964111	0.956641	1.01524	0.978664	1.03073	1.03971	0.982142	1.01753	1.03971	0.319845
B8ASU6	T-complex protein 1 subunit alpha OS=Oryza sativa subsp. indica GN=OsI_16908 PE=3 SV=1 - [B8ASU6_ORYSI]	59.1812	6.21436	13.58	2	7	0.974414	0.916947	0.930988	0.940783	0.964247	0.957489	0.926243	0.949326	1.00908	0.784884
B8AT03	Putative uncharacterized protein OS=Oryza sativa subsp. indica GN=OsI_15574 PE=3 SV=1 - [B8AT03_ORYSI]	13.4499	11.2681	28.57	8	4	0.922884	0.870421	0.829488	0.874264	0.996819	0.97971	0.913077	0.963202	1.10173	0.162176
B8AT51	SPX domain-containing membrane protein OsI_17046 OS=Oryza sativa subsp. indica GN=OsI_17046 PE=3 SV=1 - [SPXM2_ORYSI]	77.4812	6.3667	1.29	1	1	0.997424	0.995983	0.992338	0.995248	0.829551	1.01571	0.996572	0.947278	0.9518	0.579532
B8AT93	Putative uncharacterized protein OS=Oryza sativa subsp. indica GN=OsI_15692 PE=4 SV=1 - [B8AT93_ORYSI]	7.77897	4.66553	14.86	3	1	0.969144	0.950763	1.11504	1.01165	1.02166	0.992479	1.03363	1.01592	1.00422	0.960096
B8ATN5	Putative uncharacterized protein OS=Oryza sativa subsp. indica GN=OsI_15807 PE=4 SV=1 - [B8ATN5_ORYSI]	27.0078	8.86572	5.74	6	1	1.21869	1.93634	3.84912	2.33472	1.27573	1.06837	1.47268	1.27226	0.544931	0.371413
B8ATR4	Putative uncharacterized protein OS=Oryza sativa subsp. indica GN=OsI_15904 PE=4 SV=1 - [B8ATR4_ORYSI]	31.2569	4.61475	8.31	5	2	1.30544	1.20392	1.21833	1.24256	0.790603	0.58424	0.748463	0.707769	0.569604	0.0210796
B8ATU6	Putative uncharacterized protein OS=Oryza sativa subsp. indica GN=OsI_17299 PE=4 SV=1 - [B8ATU6_ORYSI]	51.6094	9.42236	18.88	3	5	0.927293	0.874186	1.09264	0.964706	1.0448	1.04311	1.09857	1.06216	1.10102	0.344033
B8ATY0	Putative uncharacterized protein OS=Oryza sativa subsp. indica GN=OsI_14495 PE=4 SV=1 - [B8ATY0_ORYSI]	30.5077	4.88135	4.09	3	1	1.11439	1.18125	1.34332	1.21299	1.16762	1.15507	1.2749	1.1992	0.988631	0.908129
B8AU20	Putative uncharacterized protein OS=Oryza sativa subsp. indica GN=OsI_15990 PE=4 SV=1 - [B8AU20_ORYSI]	69.4564	7.92822	4.87	62	2	1.1402	1.35069	1.27879	1.25656	0.977979	0.936795	0.986912	0.967229	0.769743	0.053197
B8AU53	Putative uncharacterized protein OS=Oryza sativa subsp. indica GN=OsI_17377 PE=4 SV=1 - [B8AU53_ORYSI]	84.6982	8.04541	1.32	2	1	0.967553	0.966442	0.895003	0.942999	0.917174	1.01412	0.927111	0.952802	1.01039	0.867891
B8AU76	Putative uncharacterized protein OS=Oryza sativa subsp. indica GN=OsI_17411 PE=4 SV=1 - [B8AU76_ORYSI]	211.765	7.28369	9.43	173	1	0.974041	0.896274	0.963894	0.944736	0.936412	0.951902	0.965953	0.951422	1.00708	0.863777
B8AUC2	Putative uncharacterized protein OS=Oryza sativa subsp. indica GN=OsI_16037 PE=4 SV=1 - [B8AUC2_ORYSI]	36.9148	8.85107	8.96	16	3	1.10695	1.09942	1.14176	1.11604	0.850008	0.930217	0.904879	0.895035	0.801971	0.0184003
B8AUD6	Putative uncharacterized protein OS=Oryza sativa subsp. indica GN=OsI_16082 PE=4 SV=1 - [B8AUD6_ORYSI]	21.1095	6.39209	8.56	2	1	1.29211	1.18031	1.11736	1.19659	0.959824	0.877482	0.889884	0.909063	0.75971	0.0447209
B8AUM3	Putative uncharacterized protein OS=Oryza sativa subsp. indica GN=OsI_14701 PE=4 SV=1 - [B8AUM3_ORYSI]	65.9898	6.23975	19.21	9	9	0.985289	0.946548	0.941825	0.957887	1.02795	1.04153	1.04112	1.03687	1.08245	0.0377996
B8AUP6	Putative uncharacterized protein OS=Oryza sativa subsp. indica GN=OsI_16146 PE=4 SV=1 - [B8AUP6_ORYSI]	14.7458	9.56885	11.03	4	1	1.47215	1.63058	1.25361	1.45211	1.16799	0.83387	0.901915	0.967925	0.666563	0.0971639
B8AUQ3	Putative uncharacterized protein OS=Oryza sativa subsp. indica GN=OsI_16157 PE=3 SV=1 - [B8AUQ3_ORYSI]	135.424	8.52881	2.64	7	1	1.12298	1.59034	1.20705	1.30679	1.33306	1.07613	1.16238	1.19052	0.911029	0.623541
B8AV59	Putative uncharacterized protein OS=Oryza sativa subsp. indica GN=OsI_16214 PE=4 SV=1 - [B8AV59_ORYSI]	17.444	8.83643	13.04	4	2	1.40837	2.03874	1.55211	1.66641	1.06001	0.923869	1.18789	1.05726	0.634453	0.114595
B8AVK3	Putative uncharacterized protein OS=Oryza sativa subsp. indica GN=OsI_17694 PE=3 SV=1 - [B8AVK3_ORYSI]	50.1259	5.2749	13.97	6	5	1.16001	1.17463	1.05045	1.12836	1.13291	0.987798	1.04544	1.05538	0.935322	0.395268
B8AVT0	Glucose-6-phosphate 1-dehydrogenase OS=Oryza sativa subsp. indica GN=OsI_16377 PE=3 SV=1 - [B8AVT0_ORYSI]	53.9257	7.29834	13.32	5	7	1.00048	0.942671	0.918229	0.953793	0.861333	0.899658	0.860254	0.873748	0.916077	0.118495
B8AVY2	Putative uncharacterized protein OS=Oryza sativa subsp. indica GN=OsI_17792 PE=4 SV=1 - [B8AVY2_ORYSI]	58.3458	8.47021	6.38	3	3	1.19996	1.44969	1.49201	1.38055	1.08966	1.02207	1.17811	1.09661	0.794329	0.12588
B8AWC7	Putative uncharacterized protein OS=Oryza sativa subsp. indica GN=OsI_19395 PE=3 SV=1 - [B8AWC7_ORYSI]	103.607	8.06006	2.12	3	1	0.973037	0.981947	1.1169	1.02396	1.07632	1.05046	1.07519	1.06732	1.04235	0.533005
B8AWG8	Putative uncharacterized protein OS=Oryza sativa subsp. indica GN=OsI_20926 PE=3 SV=1 - [B8AWG8_ORYSI]	68.6409	7.78174	36.62	5	20	0.970448	0.981905	0.948141	0.966831	1.02785	1.02181	1.01881	1.02282	1.05791	0.0377996
B8AWH0	Putative uncharacterized protein OS=Oryza sativa subsp. indica GN=OsI_20931 PE=3 SV=1 - [B8AWH0_ORYSI]	57.1676	5.73193	20.91	3	1	1.08675	1.08983	1.09735	1.09131	0.999147	1.00333	1.05212	1.0182	0.933006	0.0612598
B8AWH1	Putative uncharacterized protein OS=Oryza sativa subsp. indica GN=OsI_20936 PE=4 SV=1 - [B8AWH1_ORYSI]	57.4178	5.66846	2.47	2	1	1.2233	1.72777	1.41928	1.45678	1.30341	0.885531	1.07656	1.0885	0.747194	0.227461
B8AWI5	Putative uncharacterized protein OS=Oryza sativa subsp. indica GN=OsI_18075 PE=4 SV=1 - [B8AWI5_ORYSI]	125.86	6.31592	1.77	5	1	1.04312	1.51833	0.889464	1.1503	1.18367	1.00378	0.952244	1.04656	0.909815	0.726519
B8AWJ6	Putative uncharacterized protein OS=Oryza sativa subsp. indica GN=OsI_18092 PE=4 SV=1 - [B8AWJ6_ORYSI]	20.8142	9.75928	5.73	3	1	1.01778	0.987337	0.986225	0.997114	1.09233	1.08947	1.04438	1.07539	1.07851	0.0621802
B8AWK5	Putative uncharacterized protein OS=Oryza sativa subsp. indica GN=OsI_19436 PE=4 SV=1 - [B8AWK5_ORYSI]	51.0999	7.1958	9.4	2	4	1.06888	1.14614	1.01383	1.07628	1.09014	0.96246	1.02794	1.02685	0.954067	0.528205
B8AWM4	Superoxide dismutase OS=Oryza sativa subsp. indica GN=OsI_19472 PE=3 SV=1 - [B8AWM4_ORYSI]	25.0389	7.31299	16.02	3	3	0.983733	0.986894	1.03705	1.00256	1.02402	1.00942	1.0961	1.04318	1.04052	0.392957
B8AWS4	Putative uncharacterized protein OS=Oryza sativa subsp. indica GN=OsI_21014 PE=4 SV=1 - [B8AWS4_ORYSI]	90.0492	5.45264	1.53	2	1	0.829431	0.791106	0.784727	0.801755	0.577112	0.564316	0.531955	0.557794	0.695717	0.00912182
B8AWY8	Putative uncharacterized protein OS=Oryza sativa subsp. indica GN=OsI_18110 PE=4 SV=1 - [B8AWY8_ORYSI]	120.33	6.13818	4.43	2	4	0.991347	1.02007	1.00795	1.00646	0.979362	1.03721	0.978208	0.99826	0.991857	0.796241
B8AX04	Putative uncharacterized protein OS=Oryza sativa subsp. indica GN=OsI_19547 PE=4 SV=1 - [B8AX04_ORYSI]	22.267	9.78857	26.56	2	2	0.960967	1.01299	0.997389	0.990449	0.969724	1.03334	1.02359	1.00888	1.01861	0.61571
B8AXA2	Histone H2A OS=Oryza sativa subsp. indica GN=OsI_18189 PE=3 SV=1 - [B8AXA2_ORYSI]	15.602	10.9165	15.54	7	2	0.97964	0.992691	0.934607	0.968979	1.00627	1.03158	0.991769	1.00987	1.0422	0.227125
B8AXD5	Putative uncharacterized protein OS=Oryza sativa subsp. indica GN=OsI_18263 PE=4 SV=1 - [B8AXD5_ORYSI]	52.0013	10.1694	7.38	3	3	0.86167	0.807522	0.779293	0.816162	1.01932	1.09741	0.986355	1.03436	1.26735	0.0395822
B8AXK3	Putative uncharacterized protein OS=Oryza sativa subsp. indica GN=OsI_18294 PE=4 SV=1 - [B8AXK3_ORYSI]	66.9955	5.94775	3.34	2	2	1.06644	1.20444	1.11728	1.12939	1.14038	1.05319	1.18439	1.12599	0.99699	0.969395
B8AXL2	Putative uncharacterized protein OS=Oryza sativa subsp. indica GN=OsI_18315 PE=3 SV=1 - [B8AXL2_ORYSI]	72.2862	7.2251	8.79	58	5	1.0464	1.01483	0.959714	1.00698	0.853891	0.893561	0.893624	0.880359	0.874255	0.0558387
B8AXT7	Putative uncharacterized protein OS=Oryza sativa subsp. indica GN=OsI_19719 PE=4 SV=1 - [B8AXT7_ORYSI]	64.8656	5.73193	17.28	4	7	0.958242	0.953723	0.95559	0.955852	1.05588	1.01972	1.01224	1.02928	1.07682	0.0380764
B8AXV2	Putative uncharacterized protein OS=Oryza sativa subsp. indica GN=OsI_18377 PE=3 SV=1 - [B8AXV2_ORYSI]	42.346	5.18604	5.66	3	2	0.911963	0.904852	0.925422	0.914079	0.939815	0.996599	0.936778	0.957731	1.04775	0.196599
B8AY06	Putative uncharacterized protein OS=Oryza sativa subsp. indica GN=OsI_19859 PE=4 SV=1 - [B8AY06_ORYSI]	66.3487	5.22412	3.59	2	2	1.09938	1.175	1.24189	1.17209	0.887867	1.00222	0.983328	0.957805	0.817177	0.069129
B8AY08	Putative uncharacterized protein OS=Oryza sativa subsp. indica GN=OsI_19861 PE=4 SV=1 - [B8AY08_ORYSI]	49.6582	5.88428	2.63	4	1	0.987304	1.11132	1.3086	1.13574	1.08166	1.06591	1.37018	1.17258	1.03244	0.858806
B8AY36	Putative uncharacterized protein OS=Oryza sativa subsp. indica GN=OsI_19908 PE=3 SV=1 - [B8AY36_ORYSI]	141.931	7.84033	2.83	3	3	1.01796	1.04674	0.933939	0.999546	0.97349	1.06268	0.955701	0.99729	0.997743	0.974409
B8AY80	Putative uncharacterized protein OS=Oryza sativa subsp. indica GN=OsI_19924 PE=4 SV=1 - [B8AY80_ORYSI]	108.484	6.06201	1.39	4	1	1.2015	1.39046	1.99763	1.52986	1.33121	1.20897	1.73959	1.42659	0.932495	0.811116
B8AYC5	Putative uncharacterized protein OS=Oryza sativa subsp. indica GN=OsI_20006 PE=4 SV=1 - [B8AYC5_ORYSI]	17.691	9.68604	8.82	2	1	1.20909	1.063	1.1769	1.14966	1.09515	1.14987	1.02993	1.09165	0.949539	0.482036
B8AYE1	Dihydrolipoyl dehydrogenase OS=Oryza sativa subsp. indica GN=OsI_18555 PE=3 SV=1 - [B8AYE1_ORYSI]	52.7426	7.75244	6.57	2	1	0.872356	0.810801	0.973926	0.885694	0.96329	0.983981	1.08213	1.0098	1.14012	0.208531
B8AYF0	Putative uncharacterized protein OS=Oryza sativa subsp. indica GN=OsI_18578 PE=4 SV=1 - [B8AYF0_ORYSI]	26.643	9.36377	13.96	3	3	0.772956	0.684084	0.680095	0.712378	1.22303	1.28778	1.18519	1.232	1.72942	0.00940242
B8AYJ5	Putative uncharacterized protein OS=Oryza sativa subsp. indica GN=OsI_20075 PE=4 SV=1 - [B8AYJ5_ORYSI]	53.8926	6.01123	6.33	3	3	0.91109	0.882791	0.908753	0.900878	1.02205	1.04027	1.01809	1.0268	1.13978	0.0109358
B8AYU2	Putative uncharacterized protein OS=Oryza sativa subsp. indica GN=OsI_20105 PE=3 SV=1 - [B8AYU2_ORYSI]	36.8427	5.87158	10.03	4	3	0.96337	0.941532	0.941894	0.948932	0.977712	0.983952	0.987723	0.983129	1.03604	0.0566405
B8AZ19	Putative uncharacterized protein OS=Oryza sativa subsp. indica GN=OsI_20268 PE=4 SV=1 - [B8AZ19_ORYSI]	98.3533	5.49072	0.92	4	1	0.976556	0.851906	0.845693	0.891385	0.767146	0.812196	0.808252	0.795865	0.892841	0.199494
B8AZ96	Putative uncharacterized protein OS=Oryza sativa subsp. indica GN=OsI_20321 PE=4 SV=1 - [B8AZ96_ORYSI]	58.3548	7.28369	6.01	2	3	0.997286	0.984363	0.949252	0.976967	0.939889	0.99249	0.983646	0.972008	0.994924	0.878301
B8AZB0	Putative uncharacterized protein OS=Oryza sativa subsp. indica GN=OsI_20362 PE=3 SV=1 - [B8AZB0_ORYSI]	104.31	6.31592	10.5	26	6	0.816634	0.839426	0.740376	0.798812	1.17532	1.07054	1.0692	1.10502	1.38333	0.027765
B8AZD7	Putative uncharacterized protein OS=Oryza sativa subsp. indica GN=OsI_18958 PE=4 SV=1 - [B8AZD7_ORYSI]	61.2755	6.56592	11.53	3	3	0.9468	0.907496	1.01526	0.956519	1.01144	0.899591	0.99067	0.967234	1.0112	0.878217
B8AZM0	Putative uncharacterized protein OS=Oryza sativa subsp. indica GN=OsI_19018 PE=4 SV=1 - [B8AZM0_ORYSI]	32.2991	8.71924	4.63	1	1	1.0337	1.12345	0.984067	1.04707	0.886441	0.845929	0.734257	0.822209	0.785246	0.0775509
B8AZR2	Putative uncharacterized protein OS=Oryza sativa subsp. indica GN=OsI_20525 PE=4 SV=1 - [B8AZR2_ORYSI]	31.5074	7.89893	11.74	2	2	0.947771	0.958568	0.938236	0.948192	1.08603	1.14105	1.05261	1.09323	1.15296	0.03769
B8AZT0	Putative uncharacterized protein OS=Oryza sativa subsp. indica GN=OsI_20569 PE=4 SV=1 - [B8AZT0_ORYSI]	30.0218	7.37158	2.92	3	1	1.00113	1.12368	1.27596	1.13359	1.01354	1.06571	1.18494	1.08806	0.959839	0.743352
B8AZX2	Putative uncharacterized protein OS=Oryza sativa subsp. indica GN=OsI_19077 PE=4 SV=1 - [B8AZX2_ORYSI]	272.48	6.99072	0.49	3	1	0.962239	0.962913	0.941294	0.955482	0.885654	1.02941	0.9549	0.956655	1.00123	0.98474
B8AZZ6	Putative uncharacterized protein OS=Oryza sativa subsp. indica GN=OsI_20631 PE=3 SV=1 - [B8AZZ6_ORYSI]	23.0114	5.50342	53.4	3	4	0.91408	0.838174	0.87525	0.875835	1.0467	1.07121	1.01137	1.04309	1.19097	0.0324696
B8B005	Putative uncharacterized protein OS=Oryza sativa subsp. indica GN=OsI_20653 PE=3 SV=1 - [B8B005_ORYSI]	81.0489	5.97314	10.9	3	8	0.973642	0.96534	0.964353	0.967778	1.00005	1.00153	1.01991	1.00716	1.0407	0.0369797
B8B082	Putative uncharacterized protein OS=Oryza sativa subsp. indica GN=OsI_20751 PE=4 SV=1 - [B8B082_ORYSI]	40.9072	8.71924	15.49	5	4	1.10929	1.12792	1.17897	1.13873	0.997575	0.910648	0.985508	0.964577	0.847066	0.0434674
B8B0A9	Putative uncharacterized protein OS=Oryza sativa subsp. indica GN=OsI_22415 PE=4 SV=1 - [B8B0A9_ORYSI]	50.982	7.76709	1.77	2	1	0.896733	0.880987	0.891282	0.889667	1.03504	1.10662	1.16469	1.10212	1.2388	0.0369497
B8B0B8	Putative uncharacterized protein OS=Oryza sativa subsp. indica GN=OsI_22435 PE=4 SV=1 - [B8B0B8_ORYSI]	147.378	6.13818	2.69	2	3	0.982855	0.910695	0.988313	0.960621	0.879647	0.929637	1.01035	0.939878	0.978407	0.758656
B8B0N6	Putative uncharacterized protein OS=Oryza sativa subsp. indica GN=OsI_22585 PE=3 SV=1 - [B8B0N6_ORYSI]	49.4034	6.07471	18.47	7	1	1.27505	1.21226	1.29892	1.26208	1.01606	0.965551	0.963873	0.981828	0.777946	0.0159956
B8B0P6	Putative uncharacterized protein OS=Oryza sativa subsp. indica GN=OsI_23873 PE=4 SV=1 - [B8B0P6_ORYSI]	55.093	7.12256	2.52	3	1	0.953989	0.957397	1.27629	1.06256	1.07412	1.09885	1.14243	1.10513	1.04007	0.794335
B8B0P7	Putative uncharacterized protein OS=Oryza sativa subsp. indica GN=OsI_23874 PE=4 SV=1 - [B8B0P7_ORYSI]	22.4396	9.1001	10.73	3	2	1.22394	1.49231	1.27549	1.33058	1.13954	0.893447	1.04677	1.02659	0.771532	0.12634
B8B0Q4	Putative uncharacterized protein OS=Oryza sativa subsp. indica GN=OsI_23887 PE=3 SV=1 - [B8B0Q4_ORYSI]	130.907	6.27783	4.75	9	5	1.14259	1.3161	1.27344	1.24404	1.00817	0.964597	0.960562	0.977776	0.785966	0.0461575
B8B0Q9	Putative uncharacterized protein OS=Oryza sativa subsp. indica GN=OsI_23895 PE=3 SV=1 - [B8B0Q9_ORYSI]	96.6337	5.69385	1.55	3	1	1.23293	2.23358	1.88617	1.78423	1.16817	0.801402	1.3912	1.12026	0.627867	0.224888
B8B0R0	Putative uncharacterized protein OS=Oryza sativa subsp. indica GN=OsI_23897 PE=3 SV=1 - [B8B0R0_ORYSI]	34.9853	6.354	9.6	32	1	1.47143	2.06297	1.75159	1.762	1.45354	0.894605	1.15486	1.16767	0.662696	0.147965
B8B0V0	Putative uncharacterized protein OS=Oryza sativa subsp. indica GN=OsI_22631 PE=4 SV=1 - [B8B0V0_ORYSI]	106.948	9.39307	1.34	2	1	1.20532	1.55307	1.25333	1.33724	1.05742	0.81634	1.02208	0.96528	0.721845	0.124509
B8B0Y5	Putative uncharacterized protein OS=Oryza sativa subsp. indica GN=OsI_23961 PE=3 SV=1 - [B8B0Y5_ORYSI]	20.1605	9.14404	7.94	3	1	1.27172	1.04673	1.28336	1.2006	1.07195	1.09002	1.15054	1.10417	0.919679	0.418484
B8B0Z9	Putative uncharacterized protein OS=Oryza sativa subsp. indica GN=OsI_23984 PE=4 SV=1 - [B8B0Z9_ORYSI]	107.597	7.59131	8.02	3	6	1.02702	1.09386	1.19567	1.10552	0.947156	0.868106	0.984107	0.933123	0.844061	0.119149
B8B117	Putative uncharacterized protein OS=Oryza sativa subsp. indica GN=OsI_24019 PE=3 SV=1 - [B8B117_ORYSI]	37.0059	6.07471	3.21	2	1	1.19011	2.09648	2.01335	1.76665	1.09916	0.975208	1.61232	1.2289	0.695609	0.312464
B8B118	Putative uncharacterized protein OS=Oryza sativa subsp. indica GN=OsI_24020 PE=4 SV=1 - [B8B118_ORYSI]	68.2128	5.51611	4.55	4	3	1.02239	0.854922	0.923014	0.933442	0.889312	0.908516	0.878529	0.892119	0.955731	0.569028
B8B1E4	Putative uncharacterized protein OS=Oryza sativa subsp. indica GN=OsI_22844 PE=4 SV=1 - [B8B1E4_ORYSI]	52.3452	8.06006	2.62	2	1	1.59287	1.60384	1.44597	1.54756	0.820742	0.775493	0.878617	0.824951	0.533065	0.00940242
B8B1F2	Putative uncharacterized protein OS=Oryza sativa subsp. indica GN=OsI_24141 PE=4 SV=1 - [B8B1F2_ORYSI]	53.2343	9.12939	1.86	6	1	1.05258	1.62657	1.41391	1.36435	0.957618	0.777486	1.13819	0.957765	0.701992	0.208813
B8B1Q7	Putative uncharacterized protein OS=Oryza sativa subsp. indica GN=OsI_22901 PE=4 SV=1 - [B8B1Q7_ORYSI]	21.3548	8.104	6.67	3	1	0.868088	0.88034	1.02109	0.923173	1.04983	1.12513	1.18601	1.12032	1.21356	0.10285
B8B1X6	Putative uncharacterized protein OS=Oryza sativa subsp. indica GN=OsI_21444 PE=4 SV=1 - [B8B1X6_ORYSI]	85.2073	6.56592	5.01	6	3	1.17528	1.04524	1.38426	1.20159	1.03359	0.949265	1.13696	1.03994	0.865466	0.341792
B8B250	Putative uncharacterized protein OS=Oryza sativa subsp. indica GN=OsI_24357 PE=4 SV=1 - [B8B250_ORYSI]	101.697	6.99072	2.16	3	2	1.02461	0.913774	1.03828	0.992221	0.901728	0.95143	1.01252	0.955226	0.962715	0.618698
B8B260	Putative uncharacterized protein OS=Oryza sativa subsp. indica GN=OsI_24374 PE=4 SV=1 - [B8B260_ORYSI]	78.6454	9.18799	1.27	3	1	1.54009	2.70544	1.44317	1.89623	1.27614	0.75251	0.947299	0.991983	0.523133	0.205701
B8B2F1	MLO-like protein OS=Oryza sativa subsp. indica GN=OsI_23017 PE=3 SV=1 - [B8B2F1_ORYSI]	59.2037	9.15869	1.7	8	1	1.0546	1.02133	1.02586	1.03393	0.917529	1.02577	1.00617	0.983156	0.950893	0.335289
B8B2F2	Putative uncharacterized protein OS=Oryza sativa subsp. indica GN=OsI_23019 PE=3 SV=1 - [B8B2F2_ORYSI]	41.3062	7.13721	17.82	6	7	0.892042	0.869925	0.846491	0.869486	1.15176	1.08949	1.07141	1.10422	1.26997	0.0172488
B8B2H8	Putative uncharacterized protein OS=Oryza sativa subsp. indica GN=OsI_24450 PE=4 SV=1 - [B8B2H8_ORYSI]	69.0988	9.05615	29.05	4	11	0.990439	0.983056	0.963089	0.978861	0.996212	1.01061	1.00152	1.00278	1.02444	0.14067
B8B2H9	Putative uncharacterized protein OS=Oryza sativa subsp. indica GN=OsI_24451 PE=4 SV=1 - [B8B2H9_ORYSI]	13.8619	9.0708	13.24	2	1	1.15943	1.97454	2.17288	1.76895	1.1224	1.06189	1.49736	1.22722	0.693754	0.297685
B8B2I5	Putative uncharacterized protein OS=Oryza sativa subsp. indica GN=OsI_24469 PE=4 SV=1 - [B8B2I5_ORYSI]	66.7511	8.76318	13.3	3	8	0.993813	1.0755	0.951344	1.00689	0.996595	0.995191	0.996674	0.996153	0.989341	0.846259
B8B2J2	Putative uncharacterized protein OS=Oryza sativa subsp. indica GN=OsI_24491 PE=4 SV=1 - [B8B2J2_ORYSI]	53.6428	6.37939	13.11	9	6	1.06588	1.13065	1.19689	1.13114	0.919045	0.926062	0.94162	0.928909	0.821215	0.0409272
B8B2K8	Putative uncharacterized protein OS=Oryza sativa subsp. indica GN=OsI_24416 PE=4 SV=1 - [B8B2K8_ORYSI]	43.7027	7.98682	2.94	2	1	1.068	1.11923	1.43139	1.20621	1.14212	1.15561	1.2353	1.17768	0.976347	0.871805
B8B2R4	Putative uncharacterized protein OS=Oryza sativa subsp. indica GN=OsI_21684 PE=3 SV=1 - [B8B2R4_ORYSI]	42.5726	4.48779	15.92	3	5	1.03152	1.08012	1.00059	1.03741	0.950079	0.893939	0.943929	0.929316	0.895804	0.076684
B8B2X6	Putative uncharacterized protein OS=Oryza sativa subsp. indica GN=OsI_24549 PE=4 SV=1 - [B8B2X6_ORYSI]	82.4021	5.68115	1.23	3	1	1.35037	2.11464	1.68663	1.71721	1.20961	0.77249	1.14216	1.04142	0.606459	0.14067
B8B3J3	Aspartate aminotransferase OS=Oryza sativa subsp. indica GN=OsI_23308 PE=3 SV=1 - [B8B3J3_ORYSI]	47.5547	7.53271	4.88	6	2	0.965398	0.9148	0.906457	0.928885	1.05974	1.07392	1.02275	1.05214	1.13269	0.0424351
B8B3J6	Putative uncharacterized protein OS=Oryza sativa subsp. indica GN=OsI_23315 PE=4 SV=1 - [B8B3J6_ORYSI]	56.8758	7.92822	2.27	2	1	0.878097	1.85655	1.34258	1.35908	1.0454	1.06691	1.29092	1.13441	0.834692	0.599811
B8B3Q3	Putative uncharacterized protein OS=Oryza sativa subsp. indica GN=OsI_22041 PE=4 SV=1 - [B8B3Q3_ORYSI]	25.4493	9.1001	14.22	5	3	0.961168	0.990327	1.01103	0.987508	1.00458	0.980228	0.973243	0.986017	0.99849	0.957036
B8B3R2	Putative uncharacterized protein OS=Oryza sativa subsp. indica GN=OsI_21954 PE=4 SV=1 - [B8B3R2_ORYSI]	50.1852	5.96045	5	2	2	1.04467	1.12634	1.09232	1.08778	1.06688	1.01982	1.00821	1.03164	0.94839	0.235741
B8B3S7	Putative uncharacterized protein OS=Oryza sativa subsp. indica GN=OsI_23390 PE=4 SV=1 - [B8B3S7_ORYSI]	58.0543	6.07471	2.11	6	1	0.972033	1.09179	0.970644	1.01149	1.0317	1.19265	1.38715	1.20383	1.19016	0.265673
B8B3X7	Putative uncharacterized protein OS=Oryza sativa subsp. indica GN=OsI_22104 PE=4 SV=1 - [B8B3X7_ORYSI]	40.478	4.95752	5.38	5	2	0.908093	0.96291	1.0057	0.958901	1.063	1.1393	1.16789	1.1234	1.17155	0.0697436
B8B3Y3	Putative uncharacterized protein OS=Oryza sativa subsp. indica GN=OsI_22115 PE=4 SV=1 - [B8B3Y3_ORYSI]	45.8646	8.27979	1.93	2	1	0.975933	1.11928	1.09301	1.06274	0.991601	1.04133	1.1091	1.04734	0.985512	0.855221
B8B402	Putative uncharacterized protein OS=Oryza sativa subsp. indica GN=OsI_22171 PE=3 SV=1 - [B8B402_ORYSI]	144.352	6.55127	4.98	3	5	1.06973	1.05258	1.10471	1.07567	0.953583	1.02728	1.07086	1.01724	0.945678	0.308208
B8B404	Putative uncharacterized protein OS=Oryza sativa subsp. indica GN=OsI_22175 PE=4 SV=1 - [B8B404_ORYSI]	31.6297	6.22705	12.2	2	3	1.05659	0.947638	1.05187	1.0187	1.01583	1.03513	1.07012	1.04036	1.02126	0.70818
B8B455	Putative uncharacterized protein OS=Oryza sativa subsp. indica GN=OsI_23534 PE=4 SV=1 - [B8B455_ORYSI]	32.8543	9.77393	3.12	3	1	1.14399	1.09801	1.2459	1.16263	0.925029	0.91185	1.06096	0.965946	0.830826	0.108792
B8B475	Putative uncharacterized protein OS=Oryza sativa subsp. indica GN=OsI_23569 PE=4 SV=1 - [B8B475_ORYSI]	41.255	5.78271	17.37	3	6	1.0055	0.913142	0.958479	0.95904	0.879851	0.831056	0.880457	0.863788	0.90068	0.108618
B8B4A6	Putative uncharacterized protein OS=Oryza sativa subsp. indica GN=OsI_22208 PE=4 SV=1 - [B8B4A6_ORYSI]	225.615	5.43994	2.75	2	6	1.00392	1.08337	0.999131	1.02881	1.01637	1.01132	0.956918	0.994869	0.967013	0.48684
B8B4H4	Putative uncharacterized protein OS=Oryza sativa subsp. indica GN=OsI_22355 PE=4 SV=1 - [B8B4H4_ORYSI]	130.851	6.85889	1.3	2	1	0.99741	0.96361	1.49496	1.15199	0.887435	0.902792	1.00392	0.931382	0.808496	0.398994
B8B4N5	Putative uncharacterized protein OS=Oryza sativa subsp. indica GN=OsI_23653 PE=4 SV=1 - [B8B4N5_ORYSI]	56.3136	9.71533	2.36	6	1	1.19829	1.55318	1.39264	1.38137	1.11968	0.766278	1.03968	0.975213	0.705975	0.130055
B8B4Q0	Putative uncharacterized protein OS=Oryza sativa subsp. indica GN=OsI_25483 PE=4 SV=1 - [B8B4Q0_ORYSI]	49.5783	6.46826	2.18	2	1	1.23404	1.6453	1.18937	1.35624	1.0618	0.768932	0.815865	0.882199	0.650476	0.127581
B8B4X2	Putative uncharacterized protein OS=Oryza sativa subsp. indica GN=OsI_26983 PE=4 SV=1 - [B8B4X2_ORYSI]	73.2849	6.12549	1.85	3	1	0.950443	0.962628	0.973961	0.962344	0.934965	1.09093	0.963717	0.996537	1.03553	0.628011
B8B560	Putative uncharacterized protein OS=Oryza sativa subsp. indica GN=OsI_27095 PE=4 SV=1 - [B8B560_ORYSI]	13.7799	8.06006	8.03	2	1	1.1722	1.56549	1.49693	1.41154	1.11269	0.996022	1.26076	1.12316	0.795696	0.215658
B8B565	Putative uncharacterized protein OS=Oryza sativa subsp. indica GN=OsI_25640 PE=4 SV=1 - [B8B565_ORYSI]	142.603	7.21045	1.07	3	1	1.15872	1.08262	1.18364	1.14166	1.00615	1.03511	0.854475	0.965245	0.845475	0.127581
B8B590	Putative uncharacterized protein OS=Oryza sativa subsp. indica GN=OsI_25697 PE=4 SV=1 - [B8B590_ORYSI]	95.0237	7.06396	1.39	3	1	0.93936	1.05751	1.04819	1.01502	0.886137	1.02299	1.07784	0.995656	0.980922	0.851934
B8B5I2	Putative uncharacterized protein OS=Oryza sativa subsp. indica GN=OsI_25789 PE=4 SV=1 - [B8B5I2_ORYSI]	110.966	7.95752	4.69	9	4	1.03651	1.09787	1.17116	1.10185	1.03096	0.907355	0.927645	0.95532	0.867017	0.134678
B8B5K7	Putative uncharacterized protein OS=Oryza sativa subsp. indica GN=OsI_27219 PE=4 SV=1 - [B8B5K7_ORYSI]	108.196	6.40479	1.16	3	1	0.888376	0.736755	0.745683	0.790271	0.76675	0.899253	0.845194	0.837066	1.05921	0.607719
B8B5M9	Putative uncharacterized protein OS=Oryza sativa subsp. indica GN=OsI_25803 PE=4 SV=1 - [B8B5M9_ORYSI]	30.7666	5.07178	9.74	2	3	0.906105	0.955055	0.877677	0.912946	0.99149	0.976744	1.0101	0.992778	1.08744	0.0967306
B8B5R0	Putative uncharacterized protein OS=Oryza sativa subsp. indica GN=OsI_25869 PE=4 SV=1 - [B8B5R0_ORYSI]	96.3268	5.21143	1.83	4	1	0.674135	0.68445	0.911743	0.756776	0.586923	0.710348	0.58283	0.6267	0.828119	0.329525
B8B5T6	Xylose isomerase OS=Oryza sativa subsp. indica GN=OsI_27268 PE=3 SV=1 - [B8B5T6_ORYSI]	53.3297	5.65576	22.18	4	10	0.967203	0.890487	0.870196	0.909295	0.952151	1.00065	0.942487	0.965096	1.06137	0.294653
B8B606	Putative uncharacterized protein OS=Oryza sativa subsp. indica GN=OsI_25987 PE=4 SV=1 - [B8B606_ORYSI]	23.6838	8.51416	3.69	3	1	0.891645	0.87432	0.884213	0.883393	0.957275	1.02012	0.92742	0.968272	1.09608	0.107936
B8B614	Putative uncharacterized protein OS=Oryza sativa subsp. indica GN=OsI_25906 PE=4 SV=1 - [B8B614_ORYSI]	39.0045	5.94775	2.77	2	1	0.900489	1.06157	1.05632	1.00613	1.02107	1.04048	1.0864	1.04932	1.04293	0.599499
B8B6A3	Putative uncharacterized protein OS=Oryza sativa subsp. indica GN=OsI_27428 PE=4 SV=1 - [B8B6A3_ORYSI]	103.36	5.63037	2.64	2	2	1.15585	1.13508	1.04106	1.11066	1.10823	0.946572	0.951467	1.00209	0.902244	0.273575
B8B6D2	Putative uncharacterized protein OS=Oryza sativa subsp. indica GN=OsI_26082 PE=4 SV=1 - [B8B6D2_ORYSI]	138.974	6.87354	2.82	3	3	1.06911	1.34824	1.23428	1.21721	1	0.960696	1.11009	1.0236	0.840936	0.204941
B8B6G5	Polyprenol reductase 2 OS=Oryza sativa subsp. indica GN=OsI_26070 PE=3 SV=2 - [POED2_ORYSI]	39.8767	8.77783	4.53	3	1	1.06592	1.24518	1.07868	1.12993	1.12084	0.921552	1.07948	1.04062	0.920966	0.468383
B8B6I6	Putative uncharacterized protein OS=Oryza sativa subsp. indica GN=OsI_24576 PE=4 SV=1 - [B8B6I6_ORYSI]	32.3767	9.02686	3.15	2	1	0.968172	1.08789	0.95637	1.00414	1.09838	1.00528	1.03952	1.04773	1.0434	0.552657
B8B6Y0	Putative uncharacterized protein OS=Oryza sativa subsp. indica GN=OsI_26316 PE=4 SV=1 - [B8B6Y0_ORYSI]	73.2534	5.40186	6.08	21	2	0.894709	0.920359	0.942037	0.919035	1.01444	0.984276	0.968546	0.989087	1.07622	0.078378
B8B6Y8	Putative uncharacterized protein OS=Oryza sativa subsp. indica GN=OsI_26332 PE=4 SV=1 - [B8B6Y8_ORYSI]	63.4411	8.33838	3.38	56	1	0.78336	1.08442	1.01815	0.961977	1.35015	1.39797	1.59467	1.4476	1.50481	0.064679
B8B6Z1	Putative uncharacterized protein OS=Oryza sativa subsp. indica GN=OsI_26338 PE=3 SV=1 - [B8B6Z1_ORYSI]	73.9646	6.23975	7.45	57	2	0.919429	0.788619	0.859496	0.855848	1.03855	1.07417	1.02	1.04424	1.22012	0.0526599
B8B754	Putative uncharacterized protein OS=Oryza sativa subsp. indica GN=OsI_24759 PE=4 SV=1 - [B8B754_ORYSI]	15.688	4.66553	18.12	2	1	1.47093	0.909697	1.08841	1.15635	1.10964	1.46655	1.30138	1.29252	1.11777	0.631544
B8B7A7	Putative uncharacterized protein OS=Oryza sativa subsp. indica GN=OsI_24881 PE=4 SV=1 - [B8B7A7_ORYSI]	109.937	6.11279	3.5	4	2	0.978964	1.11392	1.00016	1.03101	1.04917	0.995082	1.11193	1.05206	1.02041	0.794335
B8B7B1	Putative uncharacterized protein OS=Oryza sativa subsp. indica GN=OsI_24899 PE=4 SV=1 - [B8B7B1_ORYSI]	184.41	5.94775	1.91	4	3	0.815058	0.654592	0.753707	0.741119	1.10967	1.1268	1.11388	1.11678	1.50689	0.0190097
B8B7B6	40S ribosomal protein S12 OS=Oryza sativa subsp. indica GN=OsI_24909 PE=3 SV=1 - [B8B7B6_ORYSI]	14.8035	5.51611	59.42	4	1	0.997897	0.900221	0.929697	0.942605	1.02469	1.06891	0.977254	1.02362	1.08595	0.208531
B8B7C5	Peroxisomal (S)-2-hydroxy-acid oxidase GLO5 OS=Oryza sativa subsp. indica GN=GLO5 PE=3 SV=1 - [GLO5_ORYSI]	40.2192	8.48486	11.65	2	2	1.07619	1.14133	1.12889	1.11547	1.09421	1.02201	1.15288	1.0897	0.976898	0.684384
B8B7Q9	Putative uncharacterized protein OS=Oryza sativa subsp. indica GN=OsI_26589 PE=3 SV=1 - [B8B7Q9_ORYSI]	71.0473	8.27979	2.75	157	1	1.14187	1.15265	1.29249	1.19567	0.921961	0.832891	0.886186	0.880346	0.736278	0.0354889
B8B847	Putative uncharacterized protein OS=Oryza sativa subsp. indica GN=OsI_26761 PE=4 SV=1 - [B8B847_ORYSI]	36.7063	5.26221	4.15	2	1	2.57634	1.57802	1.43558	1.86331	1.07601	0.889116	0.979168	0.981431	0.526713	0.157835
B8B864	Putative uncharacterized protein OS=Oryza sativa subsp. indica GN=OsI_25249 PE=3 SV=1 - [B8B864_ORYSI]	60.287	5.51611	3.91	2	2	1.12786	1.28435	1.51646	1.30956	0.992654	1.04241	1.21745	1.08417	0.827892	0.272502
B8B873	Putative uncharacterized protein OS=Oryza sativa subsp. indica GN=OsI_25282 PE=4 SV=1 - [B8B873_ORYSI]	30.6959	7.1958	4.4	2	1	1.08096	1.15974	1.31334	1.18468	0.878107	0.838581	1.07573	0.930806	0.785702	0.147481
B8B874	Coatomer subunit gamma OS=Oryza sativa subsp. indica GN=OsI_25286 PE=3 SV=1 - [B8B874_ORYSI]	98.5019	5.13525	12.04	2	4	0.964261	0.994613	0.948715	0.969196	0.962686	1.07102	0.994974	1.00956	1.04165	0.433204
B8B887	Putative uncharacterized protein OS=Oryza sativa subsp. indica GN=OsI_25312 PE=4 SV=1 - [B8B887_ORYSI]	31.3996	5.38916	7.9	4	2	1.27399	1.19538	1.21478	1.22805	1.08537	1.05366	1.10132	1.08012	0.879538	0.0388477
B8B8E2	Putative uncharacterized protein OS=Oryza sativa subsp. indica GN=OsI_25342 PE=4 SV=1 - [B8B8E2_ORYSI]	48.2996	6.81494	8.88	3	4	0.92108	0.87082	0.908033	0.899978	1.03412	0.989024	1.03025	1.0178	1.13091	0.0365364
B8B8I2	Putative uncharacterized protein OS=Oryza sativa subsp. indica GN=OsI_25436 PE=3 SV=1 - [B8B8I2_ORYSI]	23.996	7.43018	11.47	2	2	1.01865	1.09809	1.11012	1.07562	0.977855	0.957965	0.992453	0.976091	0.907468	0.0952496
B8B8M0	Putative uncharacterized protein OS=Oryza sativa subsp. indica GN=OsI_26899 PE=4 SV=1 - [B8B8M0_ORYSI]	50.629	6.68311	4.66	2	2	0.960578	0.960958	1.03629	0.985942	0.906434	0.958934	0.922671	0.929346	0.942597	0.231504
B8B8M4	Putative uncharacterized protein OS=Oryza sativa subsp. indica GN=OsI_26905 PE=4 SV=1 - [B8B8M4_ORYSI]	32.6286	7.23975	22.73	3	5	0.980624	0.900191	0.993494	0.958103	0.966773	0.996995	0.984637	0.982802	1.02578	0.579748
B8B8Q3	Putative uncharacterized protein OS=Oryza sativa subsp. indica GN=OsI_28437 PE=3 SV=1 - [B8B8Q3_ORYSI]	37.1327	5.8208	2.4	1	1	0.945914	0.917873	0.872171	0.911986	1.02857	1.00231	1.02952	1.02013	1.11858	0.0513569
B8B8W3	Putative uncharacterized protein OS=Oryza sativa subsp. indica GN=OsI_29887 PE=3 SV=1 - [B8B8W3_ORYSI]	117.037	7.15186	10.5	4	8	0.911666	0.887076	0.89254	0.897094	0.975872	1.05176	0.965447	0.997693	1.11214	0.0820617
B8B928	Putative uncharacterized protein OS=Oryza sativa subsp. indica GN=OsI_30009 PE=3 SV=1 - [B8B928_ORYSI]	19.4433	10.3599	19.3	2	2	0.944692	1.0092	0.915586	0.956493	1.07094	1.1893	1.12781	1.12935	1.18072	0.069129
B8B969	Uridine kinase OS=Oryza sativa subsp. indica GN=OsI_30007 PE=3 SV=1 - [B8B969_ORYSI]	53.5094	6.72705	4.38	7	1	0.897948	0.858378	1.03405	0.930125	0.810333	0.79191	0.959549	0.853931	0.918081	0.488833
B8B9C4	Putative uncharacterized protein OS=Oryza sativa subsp. indica GN=OsI_30128 PE=3 SV=1 - [B8B9C4_ORYSI]	38.4996	6.39209	21.33	4	8	1.08343	1.17022	1.13746	1.13037	0.984906	0.8925	0.95183	0.943079	0.83431	0.0440101
B8B9I4	Putative uncharacterized protein OS=Oryza sativa subsp. indica GN=OsI_28711 PE=4 SV=1 - [B8B9I4_ORYSI]	54.7659	5.5415	4.72	6	2	0.996723	0.893716	0.999971	0.96347	0.956162	0.97105	0.944162	0.957125	0.993414	0.908109
B8B9N6	Putative uncharacterized protein OS=Oryza sativa subsp. indica GN=OsI_30253 PE=4 SV=1 - [B8B9N6_ORYSI]	57.7358	9.67139	17.52	8	3	0.926703	0.955594	0.932371	0.938223	1.03127	1.06949	1.02815	1.04297	1.11164	0.0284538
B8B9Q7	Putative uncharacterized protein OS=Oryza sativa subsp. indica GN=OsI_28775 PE=4 SV=1 - [B8B9Q7_ORYSI]	63.6466	8.96826	4.8	1	1	0.996363	1.08711	1.11301	1.06549	1.1061	1.06802	1.10427	1.0928	1.02562	0.618698
B8B9Y0	Putative uncharacterized protein OS=Oryza sativa subsp. indica GN=OsI_27484 PE=4 SV=1 - [B8B9Y0_ORYSI]	52.8123	6.55127	5.89	2	3	1.00375	1.00444	1.08027	1.02949	1.01975	1.12334	1.00353	1.04887	1.01883	0.774526
B8B9Y9	Putative uncharacterized protein OS=Oryza sativa subsp. indica GN=OsI_27506 PE=4 SV=1 - [B8B9Y9_ORYSI]	12.9255	5.19873	8.26	2	1	1.20305	1.32831	1.29266	1.27467	1.25177	0.998143	1.23146	1.16046	0.910396	0.392395
B8BA50	Putative uncharacterized protein OS=Oryza sativa subsp. indica GN=OsI_27556 PE=4 SV=1 - [B8BA50_ORYSI]	30.6706	9.01221	5.42	2	1	1.75948	2.06294	1.59437	1.8056	1.49122	1.0726	0.999974	1.18793	0.657916	0.111596
B8BAE1	Putative uncharacterized protein OS=Oryza sativa subsp. indica GN=OsI_27645 PE=4 SV=1 - [B8BAE1_ORYSI]	58.9678	7.37158	6.4	4	2	1.04874	0.913661	1.04066	1.00102	0.916515	0.884392	1.07352	0.958142	0.957166	0.692476
B8BAF5	Putative uncharacterized protein OS=Oryza sativa subsp. indica GN=OsI_27679 PE=3 SV=1 - [B8BAF5_ORYSI]	10.7876	11.7954	36.17	5	4	1.00673	1.03126	0.999282	1.01242	1.10579	1.14147	1.11536	1.12087	1.10712	0.0212335
B8BAL0	Putative uncharacterized protein OS=Oryza sativa subsp. indica GN=OsI_27723 PE=4 SV=1 - [B8BAL0_ORYSI]	43.6246	7.62061	5.24	6	1	0.706528	0.705314	0.826422	0.746088	0.785394	0.741967	1.21577	0.914377	1.22556	0.465608
B8BAL7	Putative uncharacterized protein OS=Oryza sativa subsp. indica GN=OsI_27744 PE=4 SV=1 - [B8BAL7_ORYSI]	16.9016	6.75635	28.05	3	4	1.05156	1.05849	1.04301	1.05102	1.02068	0.954419	0.969831	0.981643	0.933991	0.0907651
B8BAL8	Putative uncharacterized protein OS=Oryza sativa subsp. indica GN=OsI_27745 PE=4 SV=1 - [B8BAL8_ORYSI]	18.0118	7.23975	4.52	4	1	0.956386	0.910209	0.856328	0.907641	1.0404	1.04796	0.952485	1.01361	1.11676	0.149079
B8BAR4	Putative uncharacterized protein OS=Oryza sativa subsp. indica GN=OsI_29216 PE=4 SV=1 - [B8BAR4_ORYSI]	52.6143	5.59229	5.04	4	2	0.955972	0.86228	0.823722	0.880658	0.99646	1.04602	1.06903	1.03717	1.17772	0.0855965
B8BB68	Putative uncharacterized protein OS=Oryza sativa subsp. indica GN=OsI_28003 PE=3 SV=1 - [B8BB68_ORYSI]	68.6185	6.20166	10.42	11	2	0.954287	0.929033	0.969433	0.950918	1.01495	1.03062	1.0106	1.01872	1.07131	0.0428547
B8BBB2	Putative uncharacterized protein OS=Oryza sativa subsp. indica GN=OsI_29480 PE=4 SV=1 - [B8BBB2_ORYSI]	23.3097	8.104	38.5	2	5	0.893887	0.845155	0.86295	0.867331	1.05885	1.0453	1.02177	1.04197	1.20136	0.0137665
B8BBC5	Putative uncharacterized protein OS=Oryza sativa subsp. indica GN=OsI_30333 PE=4 SV=1 - [B8BBC5_ORYSI]	17.3231	10.1108	5.23	2	1	1.05284	1.61196	1.40419	1.35633	1.27503	1.11509	1.46525	1.28512	0.9475	0.803412
B8BBC8	Putative uncharacterized protein OS=Oryza sativa subsp. indica GN=OsI_28036 PE=4 SV=1 - [B8BBC8_ORYSI]	55.3868	6.80029	8.63	9	5	1.05037	1.06833	0.993239	1.03731	0.906734	0.904496	0.867092	0.892774	0.86066	0.0371743
B8BBM3	Putative uncharacterized protein OS=Oryza sativa subsp. indica GN=OsI_29579 PE=4 SV=1 - [B8BBM3_ORYSI]	53.2729	7.51807	7.53	6	3	1.02759	0.952894	0.994643	0.991709	1.02555	1.06962	0.950836	1.01534	1.02382	0.697121
B8BBM5	Putative uncharacterized protein OS=Oryza sativa subsp. indica GN=OsI_29586 PE=4 SV=1 - [B8BBM5_ORYSI]	35.2314	5.30029	9.48	3	3	1.12401	1.05613	1.08143	1.08719	0.896814	0.887373	0.895507	0.893231	0.821596	0.0140888
B8BBN7	Putative uncharacterized protein OS=Oryza sativa subsp. indica GN=OsI_28170 PE=4 SV=1 - [B8BBN7_ORYSI]	44.3189	6.75635	23.6	3	9	1.0307	1.06051	1.08721	1.05947	1.02793	0.999019	1.00736	1.01144	0.95466	0.14067
B8BBP9	Putative uncharacterized protein OS=Oryza sativa subsp. indica GN=OsI_28198 PE=4 SV=1 - [B8BBP9_ORYSI]	97.9894	7.63525	13.58	161	6	0.899066	1.00285	1.02881	0.976909	1.21914	1.21472	1.21271	1.21552	1.24425	0.0323245
B8BBQ1	Putative uncharacterized protein OS=Oryza sativa subsp. indica GN=OsI_28200 PE=4 SV=1 - [B8BBQ1_ORYSI]	118.461	7.25439	10.24	62	4	0.830852	0.783224	0.818207	0.810761	1.1009	1.10992	1.06165	1.09082	1.34543	0.0084531
B8BBW4	Putative uncharacterized protein OS=Oryza sativa subsp. indica GN=OsI_28229 PE=3 SV=1 - [B8BBW4_ORYSI]	17.7877	10.5649	19.5	5	1	1.0524	0.775599	0.858608	0.895536	1.03833	0.828554	0.894325	0.920403	1.02777	0.871805
B8BBW7	Putative uncharacterized protein OS=Oryza sativa subsp. indica GN=OsI_28234 PE=4 SV=1 - [B8BBW7_ORYSI]	14.5182	4.84326	6.2	3	1	1.06443	1.06844	1.06804	1.06697	1.02711	1.02095	1.04296	1.03034	0.965669	0.03769
B8BC52	Putative uncharacterized protein OS=Oryza sativa subsp. indica GN=OsI_29763 PE=4 SV=1 - [B8BC52_ORYSI]	35.8921	6.65381	3.34	3	1	1.03636	0.951815	1.10676	1.03164	1.01981	0.956147	1.00802	0.994659	0.964149	0.604223
B8BC84	Putative uncharacterized protein OS=Oryza sativa subsp. indica GN=OsI_28383 PE=4 SV=1 - [B8BC84_ORYSI]	29.9728	6.31592	7.5	5	2	0.96215	0.937837	0.984433	0.961473	0.908867	0.995347	1.01706	0.973758	1.01278	0.817346
B8BCD0	Putative uncharacterized protein OS=Oryza sativa subsp. indica GN=OsI_29865 PE=4 SV=1 - [B8BCD0_ORYSI]	70.5445	5.18604	1.43	3	1	1.01729	1.01862	1.00306	1.01299	0.932933	1.06865	1.02264	1.00807	0.995147	0.93854
B8BCL9	Putative uncharacterized protein OS=Oryza sativa subsp. indica GN=OsI_31662 PE=4 SV=1 - [B8BCL9_ORYSI]	68.4076	8.86572	1.89	2	1	0.994128	0.8887	1.14029	1.00771	0.965275	1.17706	0.986154	1.04283	1.03486	0.812883
B8BCN1	Putative uncharacterized protein OS=Oryza sativa subsp. indica GN=OsI_31699 PE=4 SV=1 - [B8BCN1_ORYSI]	38.7839	9.05615	8.31	4	2	1.5496	1.65827	1.37296	1.52694	1.17265	0.864807	0.92153	0.986329	0.64595	0.0598132
B8BCN9	Putative uncharacterized protein OS=Oryza sativa subsp. indica GN=OsI_31719 PE=4 SV=1 - [B8BCN9_ORYSI]	66.6192	8.01611	11.6	3	8	0.98418	0.907446	0.952512	0.948046	1.05834	1.06745	1.05366	1.05982	1.1179	0.0455272
B8BCP6	Putative uncharacterized protein OS=Oryza sativa subsp. indica GN=OsI_31728 PE=3 SV=1 - [B8BCP6_ORYSI]	78.519	8.74854	4.99	11	2	1.03708	1.06607	0.968681	1.02394	0.991953	1.05897	1.06432	1.03841	1.01413	0.794474
B8BCQ7	Putative uncharacterized protein OS=Oryza sativa subsp. indica GN=OsI_31671 PE=4 SV=1 - [B8BCQ7_ORYSI]	34.608	5.23682	6.17	3	2	1.49751	2.05314	1.80459	1.78508	1.06079	0.904536	1.28765	1.08433	0.607438	0.0808884
B8BD82	Putative uncharacterized protein OS=Oryza sativa subsp. indica GN=OsI_30520 PE=4 SV=1 - [B8BD82_ORYSI]	521.595	6.0874	1.47	1	1	0.969192	0.945127	0.942095	0.952138	0.873931	0.896086	0.987613	0.91921	0.965417	0.532698
B8BDC5	Putative uncharacterized protein OS=Oryza sativa subsp. indica GN=OsI_31987 PE=4 SV=1 - [B8BDC5_ORYSI]	68.9109	7.98682	4.63	2	2	0.914008	0.857767	0.838057	0.869944	0.882258	0.866703	0.87946	0.87614	1.00712	0.860431
B8BDJ5	Putative uncharacterized protein OS=Oryza sativa subsp. indica GN=OsI_32049 PE=4 SV=1 - [B8BDJ5_ORYSI]	67.0801	6.1001	2.8	3	1	1.0885	1.28883	1.17523	1.18419	1.12377	0.871275	0.883657	0.959567	0.810318	0.183371
B8BDP0	Putative uncharacterized protein OS=Oryza sativa subsp. indica GN=OsI_30648 PE=4 SV=1 - [B8BDP0_ORYSI]	101.74	5.97314	4.61	2	4	1.13854	1.13243	1.17207	1.14768	1.0587	0.997256	0.916982	0.990979	0.863463	0.0782958
B8BDS9	Putative uncharacterized protein OS=Oryza sativa subsp. indica GN=OsI_32125 PE=4 SV=1 - [B8BDS9_ORYSI]	29.0499	5.70654	3.35	5	1	1.12729	1.09049	1.0141	1.07729	0.944834	0.879976	0.884698	0.903169	0.838369	0.0559114
B8BDV4	Putative uncharacterized protein OS=Oryza sativa subsp. indica GN=OsI_32163 PE=4 SV=1 - [B8BDV4_ORYSI]	56.856	6.45557	26.52	3	13	0.920851	0.902813	0.907403	0.910356	1.04359	1.09084	1.10073	1.07839	1.18458	0.0156204
B8BE27	Phospholipase D OS=Oryza sativa subsp. indica GN=OsI_32238 PE=3 SV=1 - [B8BE27_ORYSI]	95.5122	7.1665	19.15	13	13	1.00411	1.02794	0.999637	1.01056	0.990813	0.962729	0.998525	0.984022	0.973737	0.233997
B8BE47	Putative uncharacterized protein OS=Oryza sativa subsp. indica GN=OsI_32280 PE=4 SV=1 - [B8BE47_ORYSI]	38.2871	7.88428	9.76	3	3	0.833047	0.835482	0.924609	0.864379	1.19382	1.20255	1.21995	1.20544	1.39457	0.0111949
B8BE62	Putative uncharacterized protein OS=Oryza sativa subsp. indica GN=OsI_32298 PE=3 SV=1 - [B8BE62_ORYSI]	78.0963	8.04541	4.34	56	1	0.883281	0.893005	0.933327	0.903204	0.891108	0.992935	0.92075	0.934931	1.03513	0.52524
B8BEE0	Putative uncharacterized protein OS=Oryza sativa subsp. indica GN=OsI_32361 PE=4 SV=1 - [B8BEE0_ORYSI]	73.6251	7.60596	6.66	7	4	0.92335	0.892215	0.899697	0.905087	1.00627	1.01894	0.946532	0.990581	1.09446	0.0839257
B8BEH6	Putative uncharacterized protein OS=Oryza sativa subsp. indica GN=OsI_30920 PE=4 SV=1 - [B8BEH6_ORYSI]	69.7839	6.13818	2	2	1	0.866299	1.00604	0.780356	0.884232	0.99963	1.02975	1.00568	1.01169	1.14414	0.230548
B8BEL1	Putative uncharacterized protein OS=Oryza sativa subsp. indica GN=OsI_32407 PE=4 SV=1 - [B8BEL1_ORYSI]	75.8752	8.54346	9.71	5	4	0.950116	0.978355	1.03314	0.987204	0.979664	1.04574	0.996465	1.00729	1.02035	0.662747
B8BEP4	Putative uncharacterized protein OS=Oryza sativa subsp. indica GN=OsI_30981 PE=4 SV=1 - [B8BEP4_ORYSI]	112.099	8.22119	6.07	171	3	0.937067	0.84659	0.88929	0.890982	1.04403	1.03144	0.94106	1.00551	1.12854	0.129207
B8BF39	Putative uncharacterized protein OS=Oryza sativa subsp. indica GN=OsI_31261 PE=4 SV=1 - [B8BF39_ORYSI]	45.035	5.13525	2.46	3	1	1.25156	1.22781	1.29167	1.25701	0.967714	1.04982	1.06377	1.0271	0.817097	0.0288363
B8BF66	Putative uncharacterized protein OS=Oryza sativa subsp. indica GN=OsI_31321 PE=4 SV=1 - [B8BF66_ORYSI]	176.334	8.23584	8.06	2	12	1.02117	1.01247	1.01658	1.01674	0.998289	1.00332	1.03652	1.01271	0.996036	0.824733
B8BF82	Putative uncharacterized protein OS=Oryza sativa subsp. indica GN=OsI_31368 PE=3 SV=1 - [B8BF82_ORYSI]	55.2641	9.02686	3.33	2	2	1.15789	0.868581	0.88583	0.970767	0.720246	0.738274	0.589045	0.682522	0.703075	0.129207
B8BFK2	Putative uncharacterized protein OS=Oryza sativa subsp. indica GN=OsI_32536 PE=4 SV=1 - [B8BFK2_ORYSI]	101.041	8.17725	2.59	3	1	1.06265	1.47216	1.56338	1.36606	1.82556	1.14613	1.39833	1.45667	1.06633	0.809487
B8BG04	Putative uncharacterized protein OS=Oryza sativa subsp. indica GN=OsI_32928 PE=4 SV=1 - [B8BG04_ORYSI]	92.1802	5.93506	20.88	5	11	0.952536	0.96478	0.908335	0.941884	1.02478	1.01163	0.965252	1.00055	1.06229	0.166628
B8BGA7	Putative uncharacterized protein OS=Oryza sativa subsp. indica GN=OsI_33135 PE=4 SV=1 - [B8BGA7_ORYSI]	168.157	8.79248	1.09	15	1	1.2374	1.31684	1.58742	1.38055	1.11487	1.06482	1.39591	1.19187	0.863325	0.392395
B8BGL9	Putative uncharacterized protein OS=Oryza sativa subsp. indica GN=OsI_33412 PE=4 SV=1 - [B8BGL9_ORYSI]	78.7247	6.88818	3.34	4	2	0.983223	0.975395	0.971475	0.976698	1.02469	1.04652	1.037	1.03607	1.06079	0.018161
B8BGT0	Putative uncharacterized protein OS=Oryza sativa subsp. indica GN=OsI_33542 PE=4 SV=1 - [B8BGT0_ORYSI]	135.103	8.54346	8.53	8	8	1.05412	1.21062	1.166	1.14358	1.05863	0.98426	1.03612	1.02634	0.897477	0.177281
B8BGU2	Putative uncharacterized protein OS=Oryza sativa subsp. indica GN=OsI_33573 PE=4 SV=1 - [B8BGU2_ORYSI]	84.8868	6.12549	5.42	2	4	0.999549	0.945186	0.941245	0.961993	0.963845	1.03905	0.933125	0.978673	1.01734	0.758656
B8BH02	Putative uncharacterized protein OS=Oryza sativa subsp. indica GN=OsI_33714 PE=3 SV=1 - [B8BH02_ORYSI]	41.301	7.89893	16.84	157	3	0.910376	1.02558	1.10781	1.01459	0.979203	1.04593	1.13887	1.05467	1.0395	0.713488
B8BH17	Putative uncharacterized protein OS=Oryza sativa subsp. indica GN=OsI_33738 PE=4 SV=1 - [B8BH17_ORYSI]	25.9331	8.88037	39.2	1	9	1.06851	1.11119	1.03112	1.07027	1.05164	0.99012	0.984403	1.00872	0.942489	0.225527
B8BH96	Putative uncharacterized protein OS=Oryza sativa subsp. indica GN=OsI_33888 PE=3 SV=1 - [B8BH96_ORYSI]	47.9937	8.104	4.99	2	2	0.965566	1.3369	1.22199	1.17482	1.08651	1.07135	1.09876	1.08554	0.924006	0.579532
B8BHD6	Putative uncharacterized protein OS=Oryza sativa subsp. indica GN=OsI_33962 PE=3 SV=1 - [B8BHD6_ORYSI]	23.2126	6.22705	3.88	2	1	0.94607	0.888294	0.862296	0.898887	0.926765	0.927892	0.87131	0.908656	1.01087	0.832728
B8BHF4	Putative uncharacterized protein OS=Oryza sativa subsp. indica GN=OsI_34001 PE=4 SV=1 - [B8BHF4_ORYSI]	42.8894	5.41455	3.14	4	1	1.04035	1.23127	1.28605	1.18589	1.04392	1.11457	1.03084	1.06311	0.896466	0.308366
B8BHL2	Putative uncharacterized protein OS=Oryza sativa subsp. indica GN=OsI_34110 PE=4 SV=1 - [B8BHL2_ORYSI]	133.607	8.76318	1.44	2	1	0.891162	1.08964	1.16936	1.05005	1.01252	1.2137	1.3691	1.19844	1.14131	0.446553
B8BHS9	Putative uncharacterized protein OS=Oryza sativa subsp. indica GN=OsI_34261 PE=4 SV=1 - [B8BHS9_ORYSI]	66.7225	8.57275	4.76	4	3	0.62065	0.604978	0.649476	0.625035	1.26991	1.28735	1.2897	1.28232	2.0516	0.00207285
B8BI15	Putative uncharacterized protein OS=Oryza sativa subsp. indica GN=OsI_34479 PE=4 SV=1 - [B8BI15_ORYSI]	33.9301	9.43701	6.8	5	2	0.897042	1.02508	0.939575	0.953899	1.12791	1.05461	1.12242	1.10165	1.15489	0.0932056
B8BIA4	Putative uncharacterized protein OS=Oryza sativa subsp. indica GN=OsI_34684 PE=4 SV=1 - [B8BIA4_ORYSI]	459.981	6.15088	1.78	3	6	1.01102	1.15244	1.14302	1.10216	0.989801	0.938598	1.06157	0.996656	0.904276	0.249319
B8BIC9	Putative uncharacterized protein OS=Oryza sativa subsp. indica GN=OsI_34730 PE=4 SV=1 - [B8BIC9_ORYSI]	54.3705	6.80029	13.39	3	5	0.886506	0.844793	0.894093	0.875131	1.00766	1.05488	1.03313	1.03189	1.17913	0.0208911
B8BIL6	Putative uncharacterized protein OS=Oryza sativa subsp. indica GN=OsI_37089 PE=4 SV=1 - [B8BIL6_ORYSI]	53.1873	5.08447	3.33	11	2	0.944329	1.02451	1.3637	1.11085	0.968919	0.947871	1.08859	1.00179	0.901829	0.582239
B8BIM3	Putative uncharacterized protein OS=Oryza sativa subsp. indica GN=OsI_37102 PE=4 SV=1 - [B8BIM3_ORYSI]	13.2124	5.26221	11.02	2	1	1.1333	1.06327	1.12389	1.10682	1.01546	1.01164	1.05227	1.02646	0.927393	0.101756
B8BIW4	Putative uncharacterized protein OS=Oryza sativa subsp. indica GN=OsI_34967 PE=4 SV=1 - [B8BIW4_ORYSI]	72.4805	5.23682	6.38	9	1	1.17345	2.89553	1.70185	1.92361	1.02382	0.932236	1.29336	1.08314	0.563076	0.294653
B8BJ91	Putative uncharacterized protein OS=Oryza sativa subsp. indica GN=OsI_35211 PE=4 SV=1 - [B8BJ91_ORYSI]	16.6157	5.10986	12.67	7	2	0.991486	0.883924	0.912571	0.929327	0.874317	0.879591	0.947848	0.900585	0.969073	0.622879
B8BJB0	Putative uncharacterized protein OS=Oryza sativa subsp. indica GN=OsI_35259 PE=4 SV=1 - [B8BJB0_ORYSI]	30.482	9.37842	4.07	3	1	0.879838	0.854761	0.870134	0.868244	0.900745	0.928306	0.988108	0.939053	1.08155	0.137551
B8BJD1	Coatomer subunit beta OS=Oryza sativa subsp. indica GN=OsI_35302 PE=3 SV=1 - [B8BJD1_ORYSI]	105.115	5.87158	13.26	3	4	1.03393	1.10693	1.02172	1.05419	0.955634	0.901842	0.895577	0.917684	0.870509	0.0627277
B8BJF2	Putative uncharacterized protein OS=Oryza sativa subsp. indica GN=OsI_35345 PE=4 SV=1 - [B8BJF2_ORYSI]	34.0772	8.57275	6.89	4	2	0.980874	0.926043	0.903463	0.936793	0.941316	0.98528	0.903055	0.943217	1.00686	0.898984
B8BJH2	Putative uncharacterized protein OS=Oryza sativa subsp. indica GN=OsI_35375 PE=3 SV=1 - [B8BJH2_ORYSI]	49.3934	8.39697	2.3	1	1	0.957357	0.873951	0.713431	0.848246	0.953048	0.923112	0.836386	0.904182	1.06594	0.630477
B8BK28	Putative uncharacterized protein OS=Oryza sativa subsp. indica GN=OsI_35810 PE=4 SV=1 - [B8BK28_ORYSI]	63.15	8.08936	7.89	6	4	0.995086	1.00453	0.975008	0.991541	1.00236	0.970986	0.963323	0.97889	0.98724	0.560539
B8BK38	Putative uncharacterized protein OS=Oryza sativa subsp. indica GN=OsI_35831 PE=3 SV=1 - [B8BK38_ORYSI]	55.4055	8.49951	9.09	3	4	0.935872	0.874009	0.871789	0.89389	1.00253	1.00848	0.980307	0.997106	1.11547	0.0531471
B8BK42	Putative uncharacterized protein OS=Oryza sativa subsp. indica GN=OsI_35844 PE=4 SV=1 - [B8BK42_ORYSI]	57.4463	6.18896	2.06	3	1	1.092	1.02117	1.11424	1.0758	0.914744	0.98906	0.994314	0.966039	0.89797	0.119149
B8BKF3	Putative uncharacterized protein OS=Oryza sativa subsp. indica GN=OsI_36059 PE=4 SV=1 - [B8BKF3_ORYSI]	44.7134	8.74854	6.16	5	2	1.10479	1.33699	1.27367	1.23848	0.998535	0.932071	0.90657	0.945725	0.763616	0.069129
B8BKH9	Putative uncharacterized protein OS=Oryza sativa subsp. indica GN=OsI_36107 PE=4 SV=1 - [B8BKH9_ORYSI]	40.6314	5.33838	5.79	8	2	1.07242	1.01524	1.05845	1.0487	1.00811	1.0489	1.02556	1.02752	0.979804	0.488612
B8BKI7	Probable bifunctional methylthioribulose-1-phosphate dehydratase/enolase-phosphatase E1 OS=Oryza sativa subsp. indica GN=OsI_36120 PE=2 SV=1 - [MTBC_ORYSI]	57.0055	5.99854	3.67	2	1	1.01983	1.00358	1.01204	1.01182	0.966737	1.11211	0.922882	1.00058	0.988891	0.898105
B8BKX0	Putative uncharacterized protein OS=Oryza sativa subsp. indica GN=OsI_36387 PE=3 SV=1 - [B8BKX0_ORYSI]	71.941	5.8335	10.08	10	6	1.07986	1.14673	1.08453	1.10371	0.965409	0.904206	0.938771	0.936129	0.848168	0.0323515
B8BL20	Putative uncharacterized protein OS=Oryza sativa subsp. indica GN=OsI_36489 PE=4 SV=1 - [B8BL20_ORYSI]	71.9704	7.6499	1.55	4	1	0.726746	0.783542	0.702052	0.737447	1.21536	1.2245	1.02786	1.15591	1.56744	0.0317731
B8BL29	Putative uncharacterized protein OS=Oryza sativa subsp. indica GN=OsI_36500 PE=4 SV=1 - [B8BL29_ORYSI]	53.2654	6.02393	4.85	6	2	0.94511	0.953327	0.975736	0.958058	0.891522	0.927464	0.939218	0.919401	0.959651	0.177926
B8BL54	Putative uncharacterized protein OS=Oryza sativa subsp. indica GN=OsI_36542 PE=4 SV=1 - [B8BL54_ORYSI]	44.6482	9.53955	3.72	2	1	1.32412	2.0203	1.58061	1.64168	1.71623	0.909281	1.13954	1.25502	0.764473	0.407091
B8BLE1	Putative uncharacterized protein OS=Oryza sativa subsp. indica GN=OsI_36727 PE=4 SV=1 - [B8BLE1_ORYSI]	161.486	8.48486	2.22	11	2	0.952572	1.1167	1.12756	1.06561	1.21114	1.01915	1.06005	1.09678	1.02925	0.79728
B8BLH9	Putative uncharacterized protein OS=Oryza sativa subsp. indica GN=OsI_36790 PE=4 SV=1 - [B8BLH9_ORYSI]	42.4479	9.78857	4.28	4	2	0.894102	0.967513	0.921596	0.927737	1.05213	1.11121	1.08629	1.08321	1.16758	0.036342
B8BLR7	Putative uncharacterized protein OS=Oryza sativa subsp. indica GN=OsI_37117 PE=4 SV=1 - [B8BLR7_ORYSI]	22.1749	9.01221	11.11	6	2	1.14196	1.11961	1.45414	1.23857	0.971532	0.992508	0.954483	0.972841	0.785455	0.156145
B8BM10	Putative uncharacterized protein OS=Oryza sativa subsp. indica GN=OsI_37444 PE=4 SV=1 - [B8BM10_ORYSI]	74.688	7.75244	3.39	7	2	0.825732	0.703855	0.660826	0.730138	1.03952	1.04388	1.03443	1.03928	1.4234	0.0307576
B8BM99	Putative uncharacterized protein OS=Oryza sativa subsp. indica GN=OsI_38581 PE=3 SV=1 - [B8BM99_ORYSI]	56.9155	6.07471	3.77	3	2	0.981316	1.1062	1.13522	1.07425	0.947842	0.972749	0.999163	0.973251	0.905986	0.210389
B8BMD4	Putative uncharacterized protein OS=Oryza sativa subsp. indica GN=OsI_38641 PE=4 SV=1 - [B8BMD4_ORYSI]	101.951	6.78564	1.95	8	2	1.03428	1.22932	1.0538	1.1058	1.17173	1.12314	1.15671	1.15053	1.04045	0.630449
B8BMF8	Putative uncharacterized protein OS=Oryza sativa subsp. indica GN=OsI_38684 PE=4 SV=1 - [B8BMF8_ORYSI]	38.7563	5.93506	2.47	3	1	1.01883	1.05334	1.07188	1.04802	0.986718	1.08059	1.08288	1.05006	1.00195	0.970923
B8BMI2	Putative uncharacterized protein OS=Oryza sativa subsp. indica GN=OsI_38729 PE=3 SV=1 - [B8BMI2_ORYSI]	43.3504	5.77002	2.68	3	1	1.44025	1.90009	1.34416	1.5615	1.31616	0.987737	1.01353	1.10581	0.708171	0.179368
B8BMI5	Putative uncharacterized protein OS=Oryza sativa subsp. indica GN=OsI_38735 PE=4 SV=1 - [B8BMI5_ORYSI]	14.8698	5.33838	9.09	2	1	1.13343	1.16212	1.32598	1.20718	0.996561	0.99292	1.04742	1.0123	0.838569	0.103768
B8BML4	Putative uncharacterized protein OS=Oryza sativa subsp. indica GN=OsI_38809 PE=4 SV=1 - [B8BML4_ORYSI]	10.371	6.1001	24.72	2	2	1.09085	0.833537	0.946262	0.956883	1.04801	0.973435	1.0871	1.03618	1.08287	0.507049
B8BMN4	Putative uncharacterized protein OS=Oryza sativa subsp. indica GN=OsI_38851 PE=4 SV=1 - [B8BMN4_ORYSI]	68.3714	6.69775	1.98	3	1	1.14132	1.63152	1.53843	1.43709	0.969715	1.07534	1.42509	1.15671	0.804901	0.361564
B8BMR0	Putative uncharacterized protein OS=Oryza sativa subsp. indica GN=OsI_38906 PE=4 SV=1 - [B8BMR0_ORYSI]	60.3022	9.30518	6.69	3	3	0.947485	0.943373	1.00158	0.964146	1.0399	1.07816	1.03199	1.05002	1.08906	0.078494
B8BMS0	Putative uncharacterized protein OS=Oryza sativa subsp. indica GN=OsI_38925 PE=4 SV=1 - [B8BMS0_ORYSI]	106.061	6.48096	1.37	1	1	0.986776	1.1945	0.932149	1.03781	1.0223	1.05597	1.05893	1.04573	1.00764	0.950895
B8BNB9	Putative uncharacterized protein OS=Oryza sativa subsp. indica GN=OsI_37582 PE=4 SV=1 - [B8BNB9_ORYSI]	57.3977	5.41455	1.72	3	1	1.27544	3.1024	1.87108	2.08297	1.29968	1.06952	1.29042	1.21987	0.58564	0.299879
B8BP28	Putative uncharacterized protein OS=Oryza sativa subsp. indica GN=OsI_37951 PE=4 SV=1 - [B8BP28_ORYSI]	27.1616	8.23584	4.8	2	1	0.981041	0.992326	1.22503	1.06613	0.988059	0.880618	1.04187	0.970182	0.910002	0.481003
B8BP32	Putative uncharacterized protein OS=Oryza sativa subsp. indica GN=OsI_37959 PE=4 SV=1 - [B8BP32_ORYSI]	55.4864	7.75244	2.37	2	1	1.07385	1.15972	1.02517	1.08625	1.00806	1.00958	0.987715	1.00179	0.922244	0.201251
B8BP88	Putative uncharacterized protein OS=Oryza sativa subsp. indica GN=OsI_38062 PE=4 SV=1 - [B8BP88_ORYSI]	68.5668	6.26514	6.52	3	4	0.986937	1.01374	0.996446	0.999041	0.913534	0.931776	0.956962	0.934091	0.934987	0.0569406
B8BP96	Putative uncharacterized protein OS=Oryza sativa subsp. indica GN=OsI_38077 PE=4 SV=1 - [B8BP96_ORYSI]	58.728	9.20264	5.38	6	3	0.980077	0.984744	0.835792	0.933538	0.951876	0.955922	0.976933	0.961577	1.03004	0.703883
B8BPB7	Putative uncharacterized protein OS=Oryza sativa subsp. indica GN=OsI_38123 PE=1 SV=1 - [B8BPB7_ORYSI]	41.0694	9.48096	6.97	2	3	0.95952	0.968019	0.98081	0.96945	0.962315	0.975109	0.930364	0.955929	0.986054	0.531672
B8BPD0	Putative uncharacterized protein OS=Oryza sativa subsp. indica GN=OsI_38149 PE=4 SV=1 - [B8BPD0_ORYSI]	399.389	5.13525	1.52	3	5	1.13367	1.1821	1.32689	1.21422	1.09725	1.01361	1.20356	1.10481	0.90989	0.362824
B8BPF4	Putative uncharacterized protein OS=Oryza sativa subsp. indica GN=OsI_38195 PE=4 SV=1 - [B8BPF4_ORYSI]	67.5529	8.92432	2.9	4	2	0.982388	0.972791	0.966331	0.973837	1.01041	1.01837	0.985145	1.00464	1.03163	0.126238
B8BPN4	Putative uncharacterized protein OS=Oryza sativa subsp. indica GN=OsI_38334 PE=4 SV=1 - [B8BPN4_ORYSI]	34.2366	5.69385	7.59	3	3	1.08874	1.08882	1.03637	1.07131	0.91137	0.902298	0.877054	0.896907	0.837206	0.0168042
B8BPU4	Putative uncharacterized protein OS=Oryza sativa subsp. indica GN=OsI_38464 PE=4 SV=1 - [B8BPU4_ORYSI]	8.83082	9.43701	14.1	2	1	1.07459	1.1006	1.31623	1.16381	1.05476	1.07549	1.15408	1.09478	0.940686	0.568105
B9ET88	Putative uncharacterized protein OS=Oryza sativa subsp. japonica GN=OsJ_03617 PE=4 SV=1 - [B9ET88_ORYSJ]	68.2737	6.44287	4.46	10	1	0.908615	0.855358	0.808807	0.857593	0.959159	1.01396	0.972395	0.981838	1.14488	0.0751784
B9ETB7	Putative uncharacterized protein OS=Oryza sativa subsp. japonica GN=OsJ_03669 PE=3 SV=1 - [B9ETB7_ORYSJ]	108.57	6.27783	0.85	3	1	0.996967	0.95583	0.957123	0.969973	0.991567	0.996893	0.980439	0.989633	1.02027	0.362732
B9ETC3	Putative uncharacterized protein OS=Oryza sativa subsp. japonica GN=OsJ_03676 PE=4 SV=1 - [B9ETC3_ORYSJ]	31.9326	8.52881	11.93	4	3	0.97516	1.05837	1.02151	1.01835	1.01237	1.01546	1	1.00928	0.991093	0.80393
B9ETM5	Putative uncharacterized protein OS=Oryza sativa subsp. japonica GN=OsJ_00733 PE=4 SV=1 - [B9ETM5_ORYSJ]	18.3287	6.82959	9.83	3	2	1.01533	0.928716	0.902365	0.948804	0.985645	1.08012	0.914544	0.993436	1.04704	0.603525
B9ETN5	Putative uncharacterized protein OS=Oryza sativa subsp. japonica GN=OsJ_00750 PE=4 SV=1 - [B9ETN5_ORYSJ]	21.1055	8.35303	4.62	3	1	1.10988	1.23353	1.11255	1.15199	0.903681	0.924074	0.966304	0.931353	0.808476	0.0457094
B9ETW6	Putative uncharacterized protein OS=Oryza sativa subsp. japonica GN=OsJ_03881 PE=3 SV=1 - [B9ETW6_ORYSJ]	103.696	6.7417	9.44	25	5	0.97111	0.886067	0.90885	0.922009	0.944019	0.990701	0.951652	0.962124	1.04351	0.362519
B9EU15	Putative uncharacterized protein OS=Oryza sativa subsp. japonica GN=OsJ_00845 PE=4 SV=1 - [B9EU15_ORYSJ]	17.3379	7.50342	4.35	3	1	1.00878	1.1023	1.10808	1.07305	1.01107	0.99723	1.00306	1.00379	0.935449	0.197927
B9EUL1	Putative uncharacterized protein OS=Oryza sativa subsp. japonica GN=OsJ_01042 PE=3 SV=1 - [B9EUL1_ORYSJ]	33.9544	7.34229	5.08	2	2	1.02785	1.11228	0.980622	1.04025	0.967448	0.938082	1.00237	0.9693	0.931795	0.283519
B9EUU5	Putative uncharacterized protein OS=Oryza sativa subsp. japonica GN=OsJ_04198 PE=3 SV=1 - [B9EUU5_ORYSJ]	51.1989	6.32861	13.19	5	5	1.0344	1.05893	1.06767	1.05367	1.02689	1.02815	0.994883	1.01664	0.96486	0.149765
B9EUV1	Putative uncharacterized protein OS=Oryza sativa subsp. japonica GN=OsJ_04211 PE=4 SV=1 - [B9EUV1_ORYSJ]	42.2865	7.79639	9.84	3	3	0.937948	1.07872	1.01486	1.01051	1.05415	1.01289	1.03187	1.03297	1.02223	0.72015
B9EUY1	Putative uncharacterized protein OS=Oryza sativa subsp. japonica GN=OsJ_04283 PE=4 SV=1 - [B9EUY1_ORYSJ]	48.291	8.68994	3.79	3	2	1.21338	1.28851	1.13817	1.21335	1.2003	0.987901	1.08436	1.09085	0.89904	0.290871
B9EV54	Putative uncharacterized protein OS=Oryza sativa subsp. japonica GN=OsJ_01243 PE=4 SV=1 - [B9EV54_ORYSJ]	23.2619	6.22705	16.83	4	4	1.0076	1.03303	0.941952	0.994194	0.939844	0.847188	0.890713	0.892582	0.897794	0.1361
B9EVD1	Putative uncharacterized protein OS=Oryza sativa subsp. japonica GN=OsJ_04415 PE=4 SV=1 - [B9EVD1_ORYSJ]	107.865	6.7124	2.48	2	3	0.984857	0.963019	0.921306	0.956394	1.00495	1.00372	0.965044	0.991238	1.03643	0.315655
B9EVI1	Putative uncharacterized protein OS=Oryza sativa subsp. japonica GN=OsJ_04502 PE=4 SV=1 - [B9EVI1_ORYSJ]	67.3248	6.90283	15.3	3	9	0.958518	0.977629	0.957494	0.964547	1.00814	1.02339	1.0009	1.01081	1.04796	0.0452481
B9EVX0	Putative uncharacterized protein OS=Oryza sativa subsp. japonica GN=OsJ_04571 PE=3 SV=1 - [B9EVX0_ORYSJ]	89.9635	7.02002	3.18	3	3	0.957843	0.990513	0.889156	0.945837	1.01744	1.03355	0.969462	1.00682	1.06447	0.271479
B9EW46	Putative uncharacterized protein OS=Oryza sativa subsp. japonica GN=OsJ_01540 PE=3 SV=1 - [B9EW46_ORYSJ]	38.3884	6.03662	21.53	6	3	0.945038	0.95244	1.01777	0.971749	0.938871	0.991746	0.97064	0.967086	0.995201	0.913634
B9EW81	Putative uncharacterized protein OS=Oryza sativa subsp. japonica GN=OsJ_01599 PE=4 SV=1 - [B9EW81_ORYSJ]	87.5424	7.25439	2.62	9	2	0.97634	0.979851	0.91732	0.957837	0.989377	0.953097	0.937652	0.960042	1.0023	0.956969
B9EWS0	Putative uncharacterized protein OS=Oryza sativa subsp. japonica GN=OsJ_01779 PE=4 SV=1 - [B9EWS0_ORYSJ]	58.7834	9.64209	12.45	15	3	0.948745	0.951406	1.07536	0.991837	0.98398	1.05301	1.01745	1.01815	1.02653	0.703152
B9EWV4	Putative uncharacterized protein OS=Oryza sativa subsp. japonica GN=OsJ_01845 PE=4 SV=1 - [B9EWV4_ORYSJ]	44.8393	5.5415	9.16	2	3	1.07701	0.980229	1.10299	1.05341	0.891737	0.912832	0.938914	0.914494	0.868128	0.0855965
B9EWW2	Putative uncharacterized protein OS=Oryza sativa subsp. japonica GN=OsJ_01863 PE=4 SV=1 - [B9EWW2_ORYSJ]	16.3046	8.38232	6.8	2	1	1.00277	1.03441	1.12822	1.05513	1.13971	1.12492	1.07335	1.11266	1.05452	0.368385
B9EX46	Putative uncharacterized protein OS=Oryza sativa subsp. japonica GN=OsJ_01941 PE=3 SV=1 - [B9EX46_ORYSJ]	55.9039	6.354	24.11	2	1	0.997633	0.964606	0.935013	0.965751	0.937643	0.964845	0.859888	0.920792	0.953447	0.403931
B9EXE9	Putative uncharacterized protein OS=Oryza sativa subsp. japonica GN=OsJ_02139 PE=4 SV=1 - [B9EXE9_ORYSJ]	28.9794	6.11279	26.1	3	6	1.01828	1.01418	1.00332	1.01193	0.855839	0.878736	0.833663	0.856079	0.845989	0.0103776
B9EXH0	Ubiquitin carboxyl-terminal hydrolase OS=Oryza sativa subsp. japonica GN=OsJ_02180 PE=3 SV=1 - [B9EXH0_ORYSJ]	49.9293	6.26514	4.97	3	2	1.04498	0.98134	1.00867	1.01166	0.942454	1.03848	1.02392	1.00162	0.99007	0.851086
B9EXK3	Putative uncharacterized protein OS=Oryza sativa subsp. japonica GN=OsJ_02237 PE=4 SV=1 - [B9EXK3_ORYSJ]	20.8731	9.37842	11.89	2	2	1.02175	0.91492	0.923708	0.953459	0.972587	1.0022	1.01931	0.998032	1.04675	0.413883
B9EXM2	Putative uncharacterized protein OS=Oryza sativa subsp. japonica GN=OsJ_02282 PE=3 SV=1 - [B9EXM2_ORYSJ]	127.687	6.01123	1.79	2	2	1.00881	1.05904	1.19378	1.08721	1.07513	1.05888	1.10864	1.08088	0.994181	0.94415
B9EXR9	Putative uncharacterized protein OS=Oryza sativa subsp. japonica GN=OsJ_02383 PE=4 SV=1 - [B9EXR9_ORYSJ]	81.0888	4.52588	5.56	3	2	1.08084	1.10682	1.02213	1.06993	0.971643	0.760385	0.89194	0.874656	0.817489	0.116211
B9EXU9	Putative uncharacterized protein OS=Oryza sativa subsp. japonica GN=OsJ_02440 PE=4 SV=1 - [B9EXU9_ORYSJ]	257.169	6.01123	1.04	4	2	0.965759	0.99948	1.01429	0.993176	0.876048	1.02089	0.9909	0.962613	0.969226	0.652634
B9EXZ1	Putative uncharacterized protein OS=Oryza sativa subsp. japonica GN=OsJ_02527 PE=4 SV=1 - [B9EXZ1_ORYSJ]	31.1467	5.03369	6.87	3	2	0.843672	0.827395	0.800062	0.82371	1.10803	1.05984	1.06458	1.07748	1.30809	0.00912182
B9EXZ6	Amino-acid permease BAT1 homolog OS=Oryza sativa subsp. japonica GN=BAT1 PE=2 SV=1 - [BAT1_ORYSJ]	55.7738	8.77783	3.46	1	1	1.10023	1.69196	1.4632	1.41846	1.20563	0.9025	0.973149	1.02709	0.724089	0.21615
B9EYD6	Putative uncharacterized protein OS=Oryza sativa subsp. japonica GN=OsJ_02855 PE=4 SV=1 - [B9EYD6_ORYSJ]	146.725	7.12256	7.7	2	10	0.919088	0.888421	0.855411	0.88764	0.988243	1.05753	1.00236	1.01604	1.14466	0.0526599
B9EYG8	Putative uncharacterized protein OS=Oryza sativa subsp. japonica GN=OsJ_02916 PE=4 SV=1 - [B9EYG8_ORYSJ]	56.9196	6.69775	1.97	3	1	0.961495	0.85805	0.887743	0.902429	0.901575	1.01349	0.94024	0.951768	1.05467	0.456029
B9EYN9	Putative uncharacterized protein OS=Oryza sativa subsp. japonica GN=OsJ_03050 PE=4 SV=1 - [B9EYN9_ORYSJ]	37.2042	4.71631	3.79	2	1	1.2838	1.56482	1.13669	1.32844	1.60547	0.920026	0.94651	1.15734	0.871201	0.64986
B9EYP3	Putative uncharacterized protein OS=Oryza sativa subsp. japonica GN=OsJ_03059 PE=4 SV=1 - [B9EYP3_ORYSJ]	28.0573	5.68115	5.02	3	1	0.907293	0.841508	0.99114	0.913314	0.881583	0.818532	0.984273	0.894796	0.979725	0.851086
B9EYR5	Putative uncharacterized protein OS=Oryza sativa subsp. japonica GN=OsJ_00025 PE=4 SV=1 - [B9EYR5_ORYSJ]	46.7718	9.11475	4	2	2	1.16469	1.47656	1.35419	1.33181	1.15735	0.979167	1.14371	1.09341	0.820993	0.184891
B9EYR6	Putative uncharacterized protein OS=Oryza sativa subsp. japonica GN=OsJ_00028 PE=4 SV=1 - [B9EYR6_ORYSJ]	17.3878	8.30908	5.96	2	1	0.902812	0.863907	0.841844	0.869521	1.05775	1.05364	1.04319	1.05153	1.20932	0.0133763
B9EYZ4	Putative uncharacterized protein OS=Oryza sativa subsp. japonica GN=OsJ_03116 PE=3 SV=1 - [B9EYZ4_ORYSJ]	136.705	8.82178	19.67	11	15	0.953524	0.944336	0.91829	0.938717	1.04067	1.01832	1.02477	1.02792	1.09503	0.0239087
B9EZ31	Glycylpeptide N-tetradecanoyltransferase OS=Oryza sativa subsp. japonica GN=OsJ_03199 PE=3 SV=1 - [B9EZ31_ORYSJ]	46.1864	6.46826	8.62	2	3	0.926662	0.972514	0.90244	0.933872	0.936042	0.911939	0.927283	0.925088	0.990594	0.787223
B9EZB1	Putative uncharacterized protein OS=Oryza sativa subsp. japonica GN=OsJ_00223 PE=4 SV=1 - [B9EZB1_ORYSJ]	49.804	7.21045	4.64	20	1	0.988945	0.836892	0.860835	0.895557	0.940573	0.952104	0.951535	0.948071	1.05864	0.451602
B9F0E8	Putative uncharacterized protein OS=Oryza sativa subsp. japonica GN=OsJ_07042 PE=4 SV=1 - [B9F0E8_ORYSJ]	23.6993	8.80713	4.91	2	1	0.798928	0.900263	0.881911	0.860367	0.995044	1.19343	1.2488	1.14576	1.33171	0.0885767
B9F0T1	Putative uncharacterized protein OS=Oryza sativa subsp. japonica GN=OsJ_07319 PE=4 SV=1 - [B9F0T1_ORYSJ]	36.0775	8.00146	4.02	2	1	1.01584	0.850925	0.994959	0.953908	0.891916	0.913332	0.959569	0.921606	0.966137	0.695132
B9F0T2	Putative uncharacterized protein OS=Oryza sativa subsp. japonica GN=OsJ_07321 PE=3 SV=1 - [B9F0T2_ORYSJ]	42.7319	6.32861	32.83	16	12	1.04338	1.05338	1.00455	1.03377	0.933945	0.980792	0.924908	0.946548	0.915628	0.0719324
B9F1I1	Putative uncharacterized protein OS=Oryza sativa subsp. japonica GN=OsJ_07833 PE=4 SV=1 - [B9F1I1_ORYSJ]	299.26	6.16357	0.47	6	1	1.07941	1.31478	1.64432	1.34617	1.07626	1.09617	1.35764	1.17669	0.874102	0.537499
B9F1I5	Putative uncharacterized protein OS=Oryza sativa subsp. japonica GN=OsJ_07839 PE=4 SV=1 - [B9F1I5_ORYSJ]	180.333	6.29053	2.63	4	5	0.945896	0.817949	0.916773	0.893539	0.928039	0.972655	0.982383	0.961026	1.07553	0.297685
B9F1I6	Putative uncharacterized protein OS=Oryza sativa subsp. japonica GN=OsJ_07840 PE=4 SV=1 - [B9F1I6_ORYSJ]	142.238	6.17627	5.56	4	7	1.01343	0.990522	1.009	1.00432	0.938031	0.956869	0.901852	0.932251	0.928243	0.0648193
B9F1X8	Putative uncharacterized protein OS=Oryza sativa subsp. japonica GN=OsJ_08019 PE=4 SV=1 - [B9F1X8_ORYSJ]	83.2239	8.07471	6.15	4	3	0.915934	0.847486	0.971638	0.911686	0.93538	1.02474	0.99535	0.985157	1.08059	0.285406
B9F209	Putative uncharacterized protein OS=Oryza sativa subsp. japonica GN=OsJ_08084 PE=4 SV=1 - [B9F209_ORYSJ]	19.6792	5.85889	13.56	3	2	1.12528	0.981505	1.05157	1.05278	0.864551	0.989861	0.938345	0.930919	0.884244	0.187058
B9F287	Putative uncharacterized protein OS=Oryza sativa subsp. japonica GN=OsJ_05217 PE=4 SV=1 - [B9F287_ORYSJ]	34.2546	7.29834	9.03	2	3	0.996916	0.966747	0.974138	0.979267	0.986027	0.957645	0.989262	0.977645	0.998343	0.939167
B9F2B8	Putative uncharacterized protein OS=Oryza sativa subsp. japonica GN=OsJ_08115 PE=3 SV=1 - [B9F2B8_ORYSJ]	98.0988	5.59229	12.44	3	9	0.948003	1.06508	1.0005	1.00453	1.01729	1.05023	1.02628	1.03127	1.02662	0.603525
B9F2I9	Putative uncharacterized protein OS=Oryza sativa subsp. japonica GN=OsJ_08256 PE=4 SV=1 - [B9F2I9_ORYSJ]	85.1485	8.6167	1.57	3	1	1.18057	1.8686	1.59141	1.54686	1.23896	0.811773	1.11151	1.05408	0.681433	0.205701
B9F2M0	Putative uncharacterized protein OS=Oryza sativa subsp. japonica GN=OsJ_05300 PE=4 SV=1 - [B9F2M0_ORYSJ]	138.674	6.93213	3.41	3	4	0.882498	0.889853	0.857964	0.876772	0.937465	0.918402	0.910836	0.922234	1.05185	0.0785272
B9F2Q3	Putative uncharacterized protein OS=Oryza sativa subsp. japonica GN=OsJ_05368 PE=4 SV=1 - [B9F2Q3_ORYSJ]	97.7273	5.30029	10.64	8	4	0.929017	0.962082	0.923707	0.938269	0.950868	1.04482	0.904366	0.966685	1.03029	0.651972
B9F342	Putative uncharacterized protein OS=Oryza sativa subsp. japonica GN=OsJ_08475 PE=3 SV=1 - [B9F342_ORYSJ]	112.989	5.19873	1.2	2	1	1.01018	1.07827	1.22681	1.10509	1.07649	1.09284	1.25691	1.14208	1.03348	0.773517
B9F3C7	Putative uncharacterized protein OS=Oryza sativa subsp. japonica GN=OsJ_05593 PE=3 SV=1 - [B9F3C7_ORYSJ]	110.575	7.1958	7.01	5	2	0.915101	0.976071	0.917885	0.936352	1.00314	1.03435	1.08981	1.04243	1.11329	0.0944001
B9F3M8	Putative uncharacterized protein OS=Oryza sativa subsp. japonica GN=OsJ_08651 PE=4 SV=1 - [B9F3M8_ORYSJ]	116.431	5.92236	0.95	2	1	1.11661	1.12415	1.15427	1.13168	0.894336	0.859341	0.94082	0.898166	0.793659	0.016081
B9F3R5	Putative uncharacterized protein OS=Oryza sativa subsp. japonica GN=OsJ_05681 PE=4 SV=1 - [B9F3R5_ORYSJ]	28.9241	5.18604	5.71	2	1	0.937283	1.08264	0.894357	0.971427	0.988588	1.00159	0.944004	0.978061	1.00683	0.944031
B9F4A7	Serine/threonine-protein phosphatase OS=Oryza sativa subsp. japonica GN=OsJ_05900 PE=3 SV=1 - [B9F4A7_ORYSJ]	33.6884	5.12256	12.59	3	1	1.00331	1.17375	1.04582	1.07429	1.07113	0.9679	1.06009	1.03304	0.9616	0.642577
B9F4C1	Putative uncharacterized protein OS=Oryza sativa subsp. japonica GN=OsJ_05929 PE=4 SV=1 - [B9F4C1_ORYSJ]	61.4835	5.14795	9.54	6	3	0.962861	0.994019	0.978831	0.97857	0.969658	0.967916	0.981605	0.97306	0.994369	0.709041
B9F4J8	Putative uncharacterized protein OS=Oryza sativa subsp. japonica GN=OsJ_08922 PE=4 SV=1 - [B9F4J8_ORYSJ]	33.7101	7.18115	20.45	6	5	1.0968	1.08777	1.12713	1.1039	0.968449	1.00325	1.05402	1.00857	0.913645	0.0870818
B9F4P8	Putative uncharacterized protein OS=Oryza sativa subsp. japonica GN=OsJ_09005 PE=4 SV=1 - [B9F4P8_ORYSJ]	220.438	9.12939	4.22	5	5	1.00772	0.893446	0.964116	0.955094	1.03053	1.07799	1.06013	1.05622	1.10588	0.124989
B9F6I9	Putative uncharacterized protein OS=Oryza sativa subsp. japonica GN=OsJ_12995 PE=4 SV=1 - [B9F6I9_ORYSJ]	38.1393	5.71924	2.62	2	1	1.07499	1.36917	1.23647	1.22688	1.12259	1.04121	1.21793	1.12724	0.918791	0.493176
B9F6K7	Putative uncharacterized protein OS=Oryza sativa subsp. japonica GN=OsJ_09990 PE=4 SV=1 - [B9F6K7_ORYSJ]	49.8979	7.35693	10.5	2	4	0.912341	0.830935	0.841294	0.861523	1.07524	1.07357	1.02343	1.05741	1.22738	0.030189
B9F6P7	Putative uncharacterized protein OS=Oryza sativa subsp. japonica GN=OsJ_10088 PE=4 SV=1 - [B9F6P7_ORYSJ]	10.7465	8.25049	14.44	2	1	0.926874	0.899235	1.01771	0.94794	1.02577	1.03769	1.046	1.03649	1.09341	0.156798
B9F6Z5	Putative uncharacterized protein OS=Oryza sativa subsp. japonica GN=OsJ_13124 PE=3 SV=1 - [B9F6Z5_ORYSJ]	15.0203	10.3159	13.97	4	2	1.00711	1.01676	0.948239	0.990703	0.99815	0.985808	1.0282	1.00405	1.01347	0.716818
B9F767	Putative uncharacterized protein OS=Oryza sativa subsp. japonica GN=OsJ_10236 PE=4 SV=1 - [B9F767_ORYSJ]	90.2577	6.41748	26.72	3	19	0.958708	0.928848	0.970561	0.952706	0.968869	0.980812	0.974706	0.974796	1.02319	0.271479
B9F773	Putative uncharacterized protein OS=Oryza sativa subsp. japonica GN=OsJ_10246 PE=3 SV=1 - [B9F773_ORYSJ]	34.4857	6.37939	2.48	4	1	0.91271	0.853033	0.915442	0.893728	1.10137	1.07227	1.02075	1.0648	1.19141	0.03769
B9F7T1	Putative uncharacterized protein OS=Oryza sativa subsp. japonica GN=OsJ_10464 PE=1 SV=1 - [B9F7T1_ORYSJ]	61.3728	6.01123	10.19	15	5	0.943362	0.936367	0.939907	0.939879	0.926532	0.895689	0.878924	0.900382	0.957976	0.125005
B9F868	Putative uncharacterized protein OS=Oryza sativa subsp. japonica GN=OsJ_10653 PE=4 SV=1 - [B9F868_ORYSJ]	16.1052	4.58936	5.26	3	1	0.891404	0.944237	0.966111	0.933917	0.936038	0.981975	1.05281	0.990274	1.06034	0.356896
B9F8C3	Putative uncharacterized protein OS=Oryza sativa subsp. japonica GN=OsJ_10766 PE=3 SV=1 - [B9F8C3_ORYSJ]	51.8845	7.34229	2.29	3	1	0.785895	0.758502	0.738217	0.760871	1.18182	1.20558	1.12083	1.16941	1.53694	0.00834157
B9F8X8	Putative uncharacterized protein OS=Oryza sativa subsp. japonica GN=OsJ_11204 PE=3 SV=1 - [B9F8X8_ORYSJ]	45.846	6.96143	4.84	3	2	0.950892	0.891297	0.900013	0.914067	1.02857	1.0484	1.05262	1.0432	1.14127	0.0295662
B9F8Y4	Putative uncharacterized protein OS=Oryza sativa subsp. japonica GN=OsJ_11214 PE=4 SV=1 - [B9F8Y4_ORYSJ]	79.0263	5.8335	17.27	8	11	0.922663	0.894162	0.902705	0.90651	1.00876	1.01869	0.979696	1.00238	1.10576	0.0276501
B9F8Z5	Putative uncharacterized protein OS=Oryza sativa subsp. japonica GN=OsJ_11245 PE=4 SV=1 - [B9F8Z5_ORYSJ]	33.2809	6.13818	4.59	2	1	0.814069	0.774301	0.804462	0.797611	1.01231	1.03986	1.00931	1.02049	1.27944	0.00834157
B9F912	Putative uncharacterized protein OS=Oryza sativa subsp. japonica GN=OsJ_11277 PE=4 SV=1 - [B9F912_ORYSJ]	78.7579	5.35107	1.88	3	1	1.23114	1.52216	1.03468	1.26266	1.16457	0.893282	1.15715	1.07167	0.848738	0.440258
B9F9H3	Putative uncharacterized protein OS=Oryza sativa subsp. japonica GN=OsJ_11578 PE=4 SV=1 - [B9F9H3_ORYSJ]	141.812	6.48096	0.8	3	1	1.04984	1.16711	1.06813	1.09503	1.24401	1.11053	1.12411	1.15955	1.05892	0.435484
B9F9X1	Putative uncharacterized protein OS=Oryza sativa subsp. japonica GN=OsJ_11863 PE=4 SV=1 - [B9F9X1_ORYSJ]	57.1545	7.79639	4.87	14	1	0.951683	0.82024	0.731552	0.834492	0.807383	0.893633	0.755709	0.818908	0.981326	0.892333
B9FA13	Serine/threonine-protein phosphatase OS=Oryza sativa subsp. japonica GN=OsJ_11899 PE=3 SV=1 - [B9FA13_ORYSJ]	99.7543	6.21436	9.72	6	6	1.05181	1.11635	1.03567	1.06794	0.942745	0.979447	1.03845	0.986881	0.924095	0.191427
B9FAE3	Folylpolyglutamate synthase OS=Oryza sativa subsp. japonica GN=OsJ_09133 PE=3 SV=1 - [B9FAE3_ORYSJ]	57.1769	6.44287	1.35	3	1	1.23588	1.44734	1.15981	1.28101	1.05813	0.971044	1.18152	1.07023	0.835459	0.217277
B9FAE7	Putative uncharacterized protein OS=Oryza sativa subsp. japonica GN=OsJ_09142 PE=4 SV=1 - [B9FAE7_ORYSJ]	112.447	5.5415	10.34	5	9	0.967867	0.92025	0.94949	0.945869	0.998762	1.06271	1.00043	1.02063	1.07904	0.114595
B9FAF1	Putative uncharacterized protein OS=Oryza sativa subsp. japonica GN=OsJ_09153 PE=4 SV=1 - [B9FAF1_ORYSJ]	50.5515	6.17627	3.49	5	2	1.01098	0.952954	0.960177	0.974704	0.962085	1.01444	0.946422	0.974316	0.999602	0.992117
B9FAH6	Putative uncharacterized protein OS=Oryza sativa subsp. japonica GN=OsJ_09196 PE=4 SV=1 - [B9FAH6_ORYSJ]	184.428	7.23975	11.4	26	11	0.914098	0.852416	0.852295	0.872936	0.971206	1.05894	0.940912	0.990353	1.13451	0.119947
B9FAW0	Putative uncharacterized protein OS=Oryza sativa subsp. japonica GN=OsJ_09261 PE=4 SV=1 - [B9FAW0_ORYSJ]	228.868	8.86572	8.06	7	14	1.00779	1.01272	0.955899	0.992136	0.995558	1.01444	1.01024	1.00675	1.01473	0.599811
B9FAY8	Putative uncharacterized protein OS=Oryza sativa subsp. japonica GN=OsJ_09326 PE=4 SV=1 - [B9FAY8_ORYSJ]	98.7641	6.16357	7.72	3	5	0.898995	0.853434	0.873484	0.875304	1.10036	1.03409	1.0929	1.07578	1.22904	0.018658
B9FB19	Putative uncharacterized protein OS=Oryza sativa subsp. japonica GN=OsJ_09397 PE=4 SV=1 - [B9FB19_ORYSJ]	19.8136	4.48779	7.57	5	1	1.07446	0.833048	0.938229	0.948579	0.926004	0.972305	0.915343	0.937884	0.988725	0.924986
B9FB24	Putative uncharacterized protein OS=Oryza sativa subsp. japonica GN=OsJ_09415 PE=3 SV=1 - [B9FB24_ORYSJ]	44.7095	8.22119	18.47	2	6	0.995038	0.976785	1.00999	0.993938	0.924691	1.03696	0.92248	0.961377	0.967241	0.569387
B9FB41	Putative uncharacterized protein OS=Oryza sativa subsp. japonica GN=OsJ_12285 PE=4 SV=1 - [B9FB41_ORYSJ]	52.9497	4.79248	4.88	6	2	0.992613	1.13512	0.95984	1.02919	1.11641	1.05996	1.0788	1.08506	1.05428	0.498674
B9FB57	Putative uncharacterized protein OS=Oryza sativa subsp. japonica GN=OsJ_12315 PE=4 SV=1 - [B9FB57_ORYSJ]	210.908	6.29053	7.78	6	12	1.05496	1.10035	1.09078	1.08203	1.02842	1.00223	1.05231	1.02765	0.949746	0.131988
B9FB64	Putative uncharacterized protein OS=Oryza sativa subsp. japonica GN=OsJ_12326 PE=4 SV=1 - [B9FB64_ORYSJ]	40.7448	5.75732	6.33	7	1	1.00809	1.08302	0.921851	1.00432	1.04428	1.04469	1.09817	1.06238	1.05781	0.431588
B9FB84	Putative uncharacterized protein OS=Oryza sativa subsp. japonica GN=OsJ_12376 PE=3 SV=1 - [B9FB84_ORYSJ]	65.4392	5.31299	9.78	35	4	0.962573	1.05162	1.13677	1.05032	1.06602	1.05352	1.15059	1.09004	1.03782	0.64404
B9FB92	Putative uncharacterized protein OS=Oryza sativa subsp. japonica GN=OsJ_12394 PE=3 SV=1 - [B9FB92_ORYSJ]	43.9288	7.89893	4.63	2	2	0.970567	1.03121	0.975794	0.992524	0.953179	0.825098	0.895404	0.891227	0.89794	0.158694
B9FBK4	Putative uncharacterized protein OS=Oryza sativa subsp. japonica GN=OsJ_09584 PE=4 SV=1 - [B9FBK4_ORYSJ]	51.4346	8.67529	2.91	2	1	1.10478	1.37561	1.50571	1.3287	0.995343	1.07503	1.14458	1.07165	0.806541	0.210389
B9FBQ0	Putative uncharacterized protein OS=Oryza sativa subsp. japonica GN=OsJ_12496 PE=4 SV=1 - [B9FBQ0_ORYSJ]	79.7936	7.13721	1.29	5	1	0.928452	1.15365	1.05058	1.04423	0.973715	1.01824	1.11462	1.03553	0.991666	0.943675
B9FBR2	Putative uncharacterized protein OS=Oryza sativa subsp. japonica GN=OsJ_12517 PE=4 SV=1 - [B9FBR2_ORYSJ]	27.3761	9.93506	3.8	2	1	0.903776	0.997328	0.921448	0.940851	1.20923	1.3074	1.26579	1.26081	1.34007	0.0191871
B9FC58	Putative uncharacterized protein OS=Oryza sativa subsp. japonica GN=OsJ_15923 PE=4 SV=1 - [B9FC58_ORYSJ]	60.9676	5.80811	12.34	13	2	1.01816	1.15319	0.979279	1.05021	1.02329	0.994198	1.01166	1.00972	0.961442	0.603525
B9FCB9	Putative uncharacterized protein OS=Oryza sativa subsp. japonica GN=OsJ_16052 PE=4 SV=1 - [B9FCB9_ORYSJ]	33.7363	6.88818	2.61	6	1	0.921435	0.951702	0.853336	0.908824	0.970889	1.04037	0.848226	0.953162	1.04879	0.630758
B9FCH2	Putative uncharacterized protein OS=Oryza sativa subsp. japonica GN=OsJ_16146 PE=4 SV=1 - [B9FCH2_ORYSJ]	209.306	4.71631	7.84	3	14	0.992692	1.02812	0.963773	0.994862	1.03664	0.985286	1.0261	1.01601	1.02126	0.553021
B9FCH7	Putative uncharacterized protein OS=Oryza sativa subsp. japonica GN=OsJ_16152 PE=4 SV=1 - [B9FCH7_ORYSJ]	106.29	8.88037	1.23	3	1	1.06122	0.995733	1.01794	1.02496	1.14481	1.22033	1.16782	1.17765	1.14897	0.0421146
B9FCI1	Putative uncharacterized protein OS=Oryza sativa subsp. japonica GN=OsJ_16159 PE=4 SV=1 - [B9FCI1_ORYSJ]	109.025	7.56201	21.18	172	3	0.990011	1.05617	0.998793	1.01499	0.953916	0.9621	0.964231	0.960082	0.945902	0.139632
B9FCV6	Putative uncharacterized protein OS=Oryza sativa subsp. japonica GN=OsJ_16432 PE=3 SV=1 - [B9FCV6_ORYSJ]	57.0573	6.07471	3.86	7	2	0.881273	0.807995	0.738122	0.80913	1.07016	1.16075	1.23037	1.15376	1.42593	0.0371743
B9FD14	Putative uncharacterized protein OS=Oryza sativa subsp. japonica GN=OsJ_13518 PE=4 SV=1 - [B9FD14_ORYSJ]	26.0393	4.94482	4.42	3	1	1.12187	1.06	1.14885	1.11024	0.83599	0.930474	0.912122	0.892862	0.804206	0.0371743
B9FD44	Putative uncharacterized protein OS=Oryza sativa subsp. japonica GN=OsJ_13590 PE=4 SV=1 - [B9FD44_ORYSJ]	44.2667	6.12549	14.42	4	3	1.06992	1.03044	1.11053	1.0703	0.885457	0.921189	0.964101	0.923582	0.862922	0.0536253
B9FDD6	Putative uncharacterized protein OS=Oryza sativa subsp. japonica GN=OsJ_16677 PE=4 SV=1 - [B9FDD6_ORYSJ]	23.7297	9.12939	12.12	2	2	1.09149	1.11588	1.07719	1.09485	1.01528	1.02213	1.03981	1.02574	0.936874	0.0424615
B9FDE0	Putative uncharacterized protein OS=Oryza sativa subsp. japonica GN=OsJ_16683 PE=4 SV=1 - [B9FDE0_ORYSJ]	55.3762	6.04932	19.84	5	8	0.952906	0.905081	0.952952	0.93698	0.959783	1.02334	0.971555	0.984893	1.05114	0.233997
B9FDE6	Putative uncharacterized protein OS=Oryza sativa subsp. japonica GN=OsJ_16696 PE=4 SV=1 - [B9FDE6_ORYSJ]	62.8884	8.23584	6.31	3	3	1.08471	1.07623	0.966686	1.04254	0.968076	1.17148	1.04173	1.06043	1.01716	0.866659
B9FDF9	Putative uncharacterized protein OS=Oryza sativa subsp. japonica GN=OsJ_13628 PE=4 SV=1 - [B9FDF9_ORYSJ]	88.415	6.66846	14.11	5	10	1.03643	1.09464	1.00467	1.04525	0.953143	0.970291	0.959584	0.961006	0.919406	0.10238
B9FDN8	Putative uncharacterized protein OS=Oryza sativa subsp. japonica GN=OsJ_13807 PE=3 SV=1 - [B9FDN8_ORYSJ]	65.6226	5.21143	3.08	162	1	1.15872	1.15946	1.18071	1.1663	0.827658	0.821848	0.808549	0.819352	0.702524	0.00264014
B9FDR3	Putative uncharacterized protein OS=Oryza sativa subsp. japonica GN=OsJ_16737 PE=4 SV=1 - [B9FDR3_ORYSJ]	93.7083	4.91943	2	4	2	1.06822	0.982464	0.923496	0.991393	0.956984	0.975127	0.850804	0.927638	0.935692	0.449082
B9FDT1	Dolichyl-diphosphooligosaccharide--protein glycosyltransferase subunit 1B OS=Oryza sativa subsp. japonica GN=OST1B PE=2 SV=1 - [OST1B_ORYSJ]	52.8476	6.85889	1.69	2	1	0.909981	0.837198	0.83397	0.860383	0.952587	1.01521	0.908403	0.958733	1.11431	0.153264
B9FDU6	Putative uncharacterized protein OS=Oryza sativa subsp. japonica GN=OsJ_13867 PE=4 SV=1 - [B9FDU6_ORYSJ]	222.452	5.61768	0.5	2	1	0.930473	0.985854	1.01817	0.978166	1.03923	0.985741	1.06232	1.0291	1.05207	0.3264
B9FDX3	Putative uncharacterized protein OS=Oryza sativa subsp. japonica GN=OsJ_13913 PE=4 SV=1 - [B9FDX3_ORYSJ]	99.5899	5.21143	1.12	3	1	1.0243	1.05493	0.999887	1.02637	1.00995	1.03296	0.992673	1.01186	0.985862	0.61571
B9FEB7	Putative uncharacterized protein OS=Oryza sativa subsp. japonica GN=OsJ_14191 PE=4 SV=1 - [B9FEB7_ORYSJ]	99.2769	5.96045	0.91	4	1	0.913465	0.881998	0.894352	0.896605	0.939226	0.921057	0.961528	0.940604	1.04907	0.114743
B9FER6	Putative uncharacterized protein OS=Oryza sativa subsp. japonica GN=OsJ_14476 PE=4 SV=1 - [B9FER6_ORYSJ]	25.4066	9.14404	14.11	4	3	1.01388	0.901669	0.941913	0.952487	0.809692	0.922631	0.862414	0.864912	0.908057	0.235289
B9FEW6	Putative uncharacterized protein OS=Oryza sativa subsp. japonica GN=OsJ_14584 PE=4 SV=1 - [B9FEW6_ORYSJ]	113.859	7.02002	0.9	4	1	0.866642	0.96888	0.949245	0.928256	1.04516	0.998529	1.05606	1.03325	1.11311	0.116558
B9FEY9	Putative uncharacterized protein OS=Oryza sativa subsp. japonica GN=OsJ_14640 PE=4 SV=1 - [B9FEY9_ORYSJ]	66.1325	5.80811	14.55	6	7	1.02545	0.990785	1.02285	1.01303	0.92577	0.948297	0.903377	0.925815	0.913908	0.0430953
B9FF26	Putative uncharacterized protein OS=Oryza sativa subsp. japonica GN=OsJ_14723 PE=4 SV=1 - [B9FF26_ORYSJ]	40.3586	7.59131	7.18	2	2	0.967406	1.07251	1.01936	1.01976	0.977524	0.955598	0.954698	0.962607	0.943955	0.247617
B9FFA3	Putative uncharacterized protein OS=Oryza sativa subsp. japonica GN=OsJ_14878 PE=3 SV=1 - [B9FFA3_ORYSJ]	124.645	6.354	0.71	4	1	0.915551	0.785308	0.837243	0.846034	1.03583	1.24127	1.06299	1.11336	1.31598	0.0814004
B9FFH1	Putative uncharacterized protein OS=Oryza sativa subsp. japonica GN=OsJ_15013 PE=3 SV=1 - [B9FFH1_ORYSJ]	49.7811	9.89111	4.47	3	2	1.0418	1.1071	1.08471	1.07787	0.877449	0.955352	0.947887	0.926896	0.859933	0.0479055
B9FFP1	60S ribosomal protein L6 OS=Oryza sativa subsp. japonica GN=OsJ_15159 PE=3 SV=1 - [B9FFP1_ORYSJ]	24.6744	10.0229	32.43	4	5	0.905707	0.788352	0.824776	0.839612	1.00766	1.06119	0.963808	1.01089	1.20399	0.0714455
B9FFT1	Putative uncharacterized protein OS=Oryza sativa subsp. japonica GN=OsJ_15240 PE=4 SV=1 - [B9FFT1_ORYSJ]	55.077	8.23584	1.84	2	1	1.00423	0.948517	1.03006	0.994269	1.08868	1.02351	1.02897	1.04705	1.05309	0.284121
B9FHE0	Putative uncharacterized protein OS=Oryza sativa subsp. japonica GN=OsJ_17144 PE=3 SV=1 - [B9FHE0_ORYSJ]	43.0861	7.31299	9.61	3	2	0.99842	0.852458	0.879661	0.91018	0.901606	0.942981	0.914554	0.919714	1.01047	0.892808
B9FHE1	Putative uncharacterized protein OS=Oryza sativa subsp. japonica GN=OsJ_17145 PE=3 SV=1 - [B9FHE1_ORYSJ]	91.5344	6.69775	4.95	3	4	1.13038	1.30078	1.32671	1.25262	1.03722	0.987059	1.16622	1.0635	0.849018	0.171479
B9FHK1	Putative uncharacterized protein OS=Oryza sativa subsp. japonica GN=OsJ_19404 PE=4 SV=1 - [B9FHK1_ORYSJ]	11.1466	11.4731	6.31	1	1	0.981019	0.981975	0.881125	0.94804	1.07844	1.10226	1.06603	1.08224	1.14156	0.0717701
B9FHL4	Putative uncharacterized protein OS=Oryza sativa subsp. japonica GN=OsJ_19429 PE=4 SV=1 - [B9FHL4_ORYSJ]	12.9293	4.70361	8.73	3	1	0.936819	0.968748	1.03507	0.980212	1.16446	1.13358	1.16987	1.15597	1.17931	0.0364693
B9FHR3	Putative uncharacterized protein OS=Oryza sativa subsp. japonica GN=OsJ_17269 PE=4 SV=1 - [B9FHR3_ORYSJ]	73.8403	7.53271	2.61	8	2	1.02297	1.19036	1.23028	1.14787	1.0911	1.03619	1.26379	1.13036	0.984746	0.902478
B9FHX2	Putative uncharacterized protein OS=Oryza sativa subsp. japonica GN=OsJ_19516 PE=4 SV=1 - [B9FHX2_ORYSJ]	57.0676	8.32373	7.51	3	3	1.04719	1.03888	1.10159	1.06255	0.937097	0.865001	0.968184	0.923427	0.869064	0.0716117
B9FJ36	Putative uncharacterized protein OS=Oryza sativa subsp. japonica GN=OsJ_17593 PE=3 SV=1 - [B9FJ36_ORYSJ]	77.4699	9.24658	8.57	2	6	0.962216	1.02966	0.960297	0.984058	1.03671	1.06421	1.03033	1.04375	1.06066	0.163708
B9FJD7	Putative uncharacterized protein OS=Oryza sativa subsp. japonica GN=OsJ_18781 PE=4 SV=1 - [B9FJD7_ORYSJ]	31.6388	9.53955	4.32	3	1	1.09482	1.29422	1.44943	1.27949	1.18428	0.930251	1.25148	1.122	0.876915	0.450888
B9FJJ7	Histone H4 OS=Oryza sativa subsp. japonica GN=OsJ_18847 PE=3 SV=1 - [B9FJJ7_ORYSJ]	9.73451	11.5317	20.45	3	2	1.05411	0.974961	1.02268	1.01725	0.930048	0.92125	1.00959	0.953629	0.937458	0.263784
B9FJK0	Putative uncharacterized protein OS=Oryza sativa subsp. japonica GN=OsJ_18854 PE=4 SV=1 - [B9FJK0_ORYSJ]	15.7082	9.64209	5.71	6	1	1.10763	1.06807	1.22151	1.1324	0.922014	0.979009	1.03766	0.979561	0.865028	0.134313
B9FJP3	Putative uncharacterized protein OS=Oryza sativa subsp. japonica GN=OsJ_17832 PE=4 SV=1 - [B9FJP3_ORYSJ]	91.5955	7.44482	12.53	169	2	0.857177	0.860644	0.877689	0.86517	0.904576	0.875466	0.941407	0.90715	1.04852	0.205701
B9FJQ3	Putative uncharacterized protein OS=Oryza sativa subsp. japonica GN=OsJ_18899 PE=4 SV=1 - [B9FJQ3_ORYSJ]	22.967	9.96436	11.87	3	2	1.02164	1.11669	1.07077	1.0697	1.11014	1.00224	1.04513	1.0525	0.983924	0.783681
B9FJS7	Putative uncharacterized protein OS=Oryza sativa subsp. japonica GN=OsJ_18944 PE=4 SV=1 - [B9FJS7_ORYSJ]	69.8307	8.55811	6.11	6	2	0.949076	0.977279	0.932803	0.953053	1.05134	0.99289	1.04701	1.03041	1.08117	0.0907474
B9FK56	Putative uncharacterized protein OS=Oryza sativa subsp. japonica GN=OsJ_17967 PE=3 SV=1 - [B9FK56_ORYSJ]	73.505	5.26221	4.79	5	4	0.973999	0.881559	0.851026	0.902195	0.994883	0.965403	0.989977	0.983421	1.09003	0.198407
B9FKB1	Putative uncharacterized protein OS=Oryza sativa subsp. japonica GN=OsJ_16867 PE=4 SV=1 - [B9FKB1_ORYSJ]	50.9552	6.65381	2.56	3	1	2.04459	1.40465	1.17455	1.54126	0.98104	0.541468	0.51297	0.678493	0.440219	0.119976
B9FKB4	Putative uncharacterized protein OS=Oryza sativa subsp. japonica GN=OsJ_16871 PE=4 SV=1 - [B9FKB4_ORYSJ]	18.2908	5.57959	8.52	4	1	1.2587	1.45639	1.60974	1.44161	1.17336	1.05541	1.42585	1.21821	0.845032	0.32397
B9FKZ6	Serine/threonine-protein kinase OS=Oryza sativa subsp. japonica GN=OsJ_19099 PE=4 SV=1 - [B9FKZ6_ORYSJ]	90.8282	6.49365	7.29	71	2	0.998557	0.904953	0.903385	0.935632	0.990959	0.938315	0.97258	0.967285	1.03383	0.538439
B9FLK8	Putative uncharacterized protein OS=Oryza sativa subsp. japonica GN=OsJ_19523 PE=4 SV=1 - [B9FLK8_ORYSJ]	114.228	4.80518	3.8	4	3	1.05214	1.07823	1.13474	1.08837	1.02806	0.996228	1.08629	1.03686	0.952672	0.341792
B9FLM2	Putative uncharacterized protein OS=Oryza sativa subsp. japonica GN=OsJ_19552 PE=4 SV=1 - [B9FLM2_ORYSJ]	23.3116	9.80322	16.23	2	2	0.898114	0.822572	0.832467	0.851051	1.08294	1.09719	1.02637	1.06883	1.2559	0.0262782
B9FLM3	Putative uncharacterized protein OS=Oryza sativa subsp. japonica GN=OsJ_19553 PE=4 SV=1 - [B9FLM3_ORYSJ]	46.05	4.70361	3.29	1	1	1.19233	1.97267	1.81914	1.66138	1.36091	1.13553	1.57587	1.35744	0.817054	0.446056
B9FLS8	Putative uncharacterized protein OS=Oryza sativa subsp. japonica GN=OsJ_19683 PE=4 SV=1 - [B9FLS8_ORYSJ]	89.9391	6.20166	1.41	2	1	1.66202	1.8746	1.9414	1.82601	1.2291	1.08352	1.71619	1.34294	0.73545	0.172651
B9FLX5	Putative uncharacterized protein OS=Oryza sativa subsp. japonica GN=OsJ_19771 PE=4 SV=1 - [B9FLX5_ORYSJ]	117.981	8.96826	6.65	2	6	0.974873	0.950181	0.923623	0.949559	1.00298	1.00642	0.945948	0.985116	1.03745	0.337862
B9FLX9	Putative uncharacterized protein OS=Oryza sativa subsp. japonica GN=OsJ_19780 PE=3 SV=1 - [B9FLX9_ORYSJ]	25.9524	8.74854	12.97	3	3	0.946907	0.85396	0.933149	0.911339	0.933628	0.982691	0.973617	0.963312	1.05703	0.299287
B9FM55	Putative uncharacterized protein OS=Oryza sativa subsp. japonica GN=OsJ_16891 PE=4 SV=1 - [B9FM55_ORYSJ]	58.5365	6.75635	2.48	2	1	1.12513	1.29186	1.31896	1.24532	1.03797	0.969886	1.10827	1.03871	0.834092	0.121694
B9FM56	Putative uncharacterized protein OS=Oryza sativa subsp. japonica GN=OsJ_16892 PE=4 SV=1 - [B9FM56_ORYSJ]	38.2306	6.16357	25.07	6	7	1.06761	0.992855	1.11654	1.059	0.918074	0.976869	0.963726	0.95289	0.8998	0.137551
B9FMG7	Putative uncharacterized protein OS=Oryza sativa subsp. japonica GN=OsJ_17130 PE=4 SV=1 - [B9FMG7_ORYSJ]	30.492	5.13525	7.41	3	2	1.00396	0.855094	0.883406	0.914153	0.971901	0.998993	1.01898	0.996625	1.09022	0.268182
B9FML9	Putative uncharacterized protein OS=Oryza sativa subsp. japonica GN=OsJ_17222 PE=4 SV=1 - [B9FML9_ORYSJ]	79.872	4.99561	1.84	3	1	0.947116	0.882709	0.878409	0.902745	0.906124	1.15944	1.04571	1.03709	1.14882	0.263363
B9FMN0	Putative uncharacterized protein OS=Oryza sativa subsp. japonica GN=OsJ_17248 PE=4 SV=1 - [B9FMN0_ORYSJ]	38.5589	6.78564	2.39	2	1	1.06693	1.85249	1.54566	1.48836	0.987847	0.885776	1.41234	1.09532	0.735925	0.351146
B9FMV0	Malic enzyme OS=Oryza sativa subsp. japonica GN=OsJ_17383 PE=3 SV=1 - [B9FMV0_ORYSJ]	58.6871	5.97314	12.1	15	3	1.20676	1.32198	1.38601	1.30492	0.837363	0.837978	0.972095	0.882479	0.676272	0.0317731
B9FNC6	Putative uncharacterized protein OS=Oryza sativa subsp. japonica GN=OsJ_17698 PE=4 SV=1 - [B9FNC6_ORYSJ]	105.764	6.81494	8.53	3	8	1.01426	0.992778	1.08209	1.02971	1.01785	0.98772	0.999778	1.00178	0.972879	0.501195
B9FNJ0	Putative uncharacterized protein OS=Oryza sativa subsp. japonica GN=OsJ_17831 PE=4 SV=1 - [B9FNJ0_ORYSJ]	99.8035	5.8335	4.76	170	1	0.901106	0.766996	0.855798	0.8413	0.92838	0.970064	0.949731	0.949392	1.12848	0.139215
B9FNR7	Lipoxygenase OS=Oryza sativa subsp. japonica GN=OsJ_17977 PE=3 SV=1 - [B9FNR7_ORYSJ]	93.5438	8.646	16.23	6	13	1.059	1.02057	1.02284	1.03414	0.948461	0.955382	0.93301	0.945618	0.914403	0.0306918
B9FNT1	Putative uncharacterized protein OS=Oryza sativa subsp. japonica GN=OsJ_18003 PE=4 SV=1 - [B9FNT1_ORYSJ]	86.0455	6.32861	12.85	12	1	0.946354	0.925926	1.00095	0.957743	1.02889	1.02671	1.13056	1.06205	1.10891	0.146254
B9FP02	Putative uncharacterized protein OS=Oryza sativa subsp. japonica GN=OsJ_18149 PE=4 SV=1 - [B9FP02_ORYSJ]	84.4213	6.27783	2.82	3	2	0.976532	1.06224	0.911353	0.983375	0.872839	0.817748	0.846501	0.845696	0.859993	0.114743
B9FP32	Putative uncharacterized protein OS=Oryza sativa subsp. japonica GN=OsJ_18191 PE=4 SV=1 - [B9FP32_ORYSJ]	39.2805	6.1001	2.44	5	1	1.25771	1.36737	1.72871	1.45126	1.04015	0.928855	1.15551	1.0415	0.717654	0.139632
B9FP45	Putative uncharacterized protein OS=Oryza sativa subsp. japonica GN=OsJ_18211 PE=4 SV=1 - [B9FP45_ORYSJ]	26.8577	8.51416	8.86	3	2	0.900414	0.839266	0.861507	0.867062	0.935178	0.988463	0.934682	0.952774	1.09885	0.0903735
B9FPF5	Putative uncharacterized protein OS=Oryza sativa subsp. japonica GN=OsJ_18429 PE=4 SV=1 - [B9FPF5_ORYSJ]	178.351	6.23975	2.14	3	3	1.17171	1.25975	1.22203	1.21783	1.09039	1.10025	1.01845	1.0697	0.878363	0.0649775
B9FPI9	Putative uncharacterized protein OS=Oryza sativa subsp. japonica GN=OsJ_18495 PE=4 SV=1 - [B9FPI9_ORYSJ]	15.5545	5.2876	7.64	3	1	0.83663	0.950446	1.02868	0.938585	1.01584	1.03067	1.05968	1.0354	1.10315	0.276477
B9FQ22	Putative uncharacterized protein OS=Oryza sativa subsp. japonica GN=OsJ_22067 PE=4 SV=1 - [B9FQ22_ORYSJ]	40.7886	8.5874	3.49	7	1	1.1493	1.1849	1.17271	1.16897	1.16301	1.01729	0.950809	1.0437	0.89284	0.221921
B9FQ38	Putative uncharacterized protein OS=Oryza sativa subsp. japonica GN=OsJ_22099 PE=4 SV=1 - [B9FQ38_ORYSJ]	28.8113	8.25049	8.4	2	2	0.965655	0.988493	0.93993	0.964693	1.06281	1.09073	0.992729	1.04876	1.08714	0.141024
B9FQE9	Putative uncharacterized protein OS=Oryza sativa subsp. japonica GN=OsJ_22310 PE=4 SV=1 - [B9FQE9_ORYSJ]	86.7647	4.99561	3.16	3	2	1.12887	1.0584	1.18077	1.12268	0.912014	1.01856	1.06861	0.999728	0.890483	0.20138
B9FQM0	Putative uncharacterized protein OS=Oryza sativa subsp. japonica GN=OsJ_22447 PE=4 SV=1 - [B9FQM0_ORYSJ]	98.8502	6.66846	3.08	3	1	0.870947	0.662156	0.509894	0.680999	0.695671	0.70233	0.617187	0.671729	0.986388	0.9571
B9FQR2	Putative uncharacterized protein OS=Oryza sativa subsp. japonica GN=OsJ_22535 PE=4 SV=1 - [B9FQR2_ORYSJ]	10.8003	8.01611	31.07	3	3	0.973567	1.05089	0.944764	0.98974	1.03301	1.0281	1.02545	1.02885	1.03952	0.406497
B9FQR8	Putative uncharacterized protein OS=Oryza sativa subsp. japonica GN=OsJ_22544 PE=3 SV=1 - [B9FQR8_ORYSJ]	100.179	5.89697	4.71	2	4	1.26996	1.50416	1.50364	1.42592	1.05813	1.06768	1.21892	1.11491	0.781888	0.0935854
B9FQU1	Putative uncharacterized protein OS=Oryza sativa subsp. japonica GN=OsJ_22609 PE=4 SV=1 - [B9FQU1_ORYSJ]	55.1962	7.94287	2.71	4	1	0.825435	0.922055	0.973924	0.907138	0.68502	0.676449	0.92555	0.76234	0.840379	0.306605
B9FQV1	Putative uncharacterized protein OS=Oryza sativa subsp. japonica GN=OsJ_22633 PE=4 SV=1 - [B9FQV1_ORYSJ]	78.7829	4.55127	4.91	3	3	0.953971	0.90669	0.92073	0.92713	0.953375	0.983764	0.964675	0.967271	1.0433	0.15873
B9FR59	Putative uncharacterized protein OS=Oryza sativa subsp. japonica GN=OsJ_19875 PE=4 SV=1 - [B9FR59_ORYSJ]	208.731	8.67529	15.22	12	21	0.969916	0.942743	0.946384	0.953014	1.01697	1.04375	1.01486	1.02519	1.07574	0.0355442
B9FR61	Putative uncharacterized protein OS=Oryza sativa subsp. japonica GN=OsJ_19881 PE=4 SV=1 - [B9FR61_ORYSJ]	62.7168	9.23193	12.31	4	7	0.982224	1.11139	0.985527	1.02638	1.03112	0.999333	1.03711	1.02252	0.99624	0.95669
B9FR79	Putative uncharacterized protein OS=Oryza sativa subsp. japonica GN=OsJ_19910 PE=4 SV=1 - [B9FR79_ORYSJ]	79.563	7.02002	2.15	2	1	1.66907	1.66785	1.35278	1.56323	1.00357	0.747795	0.867492	0.872952	0.558427	0.039044
B9FRR9	Putative uncharacterized protein OS=Oryza sativa subsp. japonica GN=OsJ_20291 PE=4 SV=1 - [B9FRR9_ORYSJ]	19.172	10.7554	16.67	9	2	0.948475	0.841077	0.836323	0.875292	0.983485	1.03994	0.932249	0.985225	1.1256	0.175917
B9FRZ7	Putative uncharacterized protein OS=Oryza sativa subsp. japonica GN=OsJ_20458 PE=4 SV=1 - [B9FRZ7_ORYSJ]	18.8032	5.21143	5.33	3	1	1.29719	1.6683	2.114	1.69316	1.13042	1.08324	1.37311	1.19559	0.706128	0.222106
B9FSE6	Putative uncharacterized protein OS=Oryza sativa subsp. japonica GN=OsJ_20744 PE=4 SV=1 - [B9FSE6_ORYSJ]	59.7676	4.08154	2.67	3	1	1.03687	1.14202	1.49426	1.22438	0.572534	0.769308	0.967336	0.769726	0.628664	0.147481
B9FSW1	Putative uncharacterized protein OS=Oryza sativa subsp. japonica GN=OsJ_21072 PE=4 SV=1 - [B9FSW1_ORYSJ]	122.874	6.49365	4.05	4	4	0.973842	1.02953	1.00828	1.00388	0.924726	0.936617	1.02976	0.963701	0.959972	0.460428
B9FT27	Putative uncharacterized protein OS=Oryza sativa subsp. japonica GN=OsJ_21210 PE=3 SV=1 - [B9FT27_ORYSJ]	94.1748	7.1665	9.78	23	4	0.866362	0.887682	0.919977	0.89134	1.02614	1.04275	1.02252	1.03047	1.15609	0.0179419
B9FTD5	Putative uncharacterized protein OS=Oryza sativa subsp. japonica GN=OsJ_21402 PE=4 SV=1 - [B9FTD5_ORYSJ]	226.949	8.20654	3.02	34	1	0.963606	0.87125	0.856926	0.897261	0.914588	0.949159	0.821789	0.895179	0.99768	0.977728
B9FUA7	Putative uncharacterized protein OS=Oryza sativa subsp. japonica GN=OsJ_25174 PE=4 SV=1 - [B9FUA7_ORYSJ]	5.79786	9.59814	18.37	2	1	1.05078	0.998252	1.01148	1.02017	0.912737	0.932364	1.00572	0.950274	0.931485	0.194524
B9FUC1	Putative uncharacterized protein OS=Oryza sativa subsp. japonica GN=OsJ_25200 PE=4 SV=1 - [B9FUC1_ORYSJ]	110.116	6.62451	1.87	3	1	1.10485	1.04687	1.36497	1.17223	1.09302	1.15515	1.29981	1.18266	1.0089	0.955501
B9FUE6	Putative uncharacterized protein OS=Oryza sativa subsp. japonica GN=OsJ_25251 PE=3 SV=1 - [B9FUE6_ORYSJ]	44.5131	7.37158	13.67	3	6	0.958048	0.948105	0.885923	0.930692	0.940719	0.973322	0.953326	0.955789	1.02697	0.484786
B9FUH2	Putative uncharacterized protein OS=Oryza sativa subsp. japonica GN=OsJ_25320 PE=4 SV=1 - [B9FUH2_ORYSJ]	33.9064	8.39697	5.13	2	1	1.10246	0.886213	0.957855	0.982176	0.852646	0.819493	0.985865	0.886001	0.90208	0.42383
B9FUI2	Putative uncharacterized protein OS=Oryza sativa subsp. japonica GN=OsJ_25347 PE=4 SV=1 - [B9FUI2_ORYSJ]	418.952	6.97607	0.22	2	1	0.984274	0.934285	0.85066	0.923073	1.03016	0.936807	0.946409	0.971125	1.05206	0.503209
B9FUS8	Putative uncharacterized protein OS=Oryza sativa subsp. japonica GN=OsJ_25516 PE=4 SV=1 - [B9FUS8_ORYSJ]	85.1406	8.54346	4.97	3	3	0.910179	0.90501	0.863718	0.892969	1.03759	1.08603	1.03428	1.05263	1.1788	0.023879
B9FV43	Putative uncharacterized protein OS=Oryza sativa subsp. japonica GN=OsJ_22785 PE=4 SV=1 - [B9FV43_ORYSJ]	15.4451	10.7261	9.42	3	1	1.26605	1.4847	1.37919	1.37665	1.10489	0.807712	1.06601	0.992871	0.721224	0.089636
B9FVA6	Putative uncharacterized protein OS=Oryza sativa subsp. japonica GN=OsJ_22939 PE=4 SV=1 - [B9FVA6_ORYSJ]	55.2826	5.38916	4.56	3	1	1.07758	1.14072	1.07106	1.09645	0.971907	0.929447	0.962239	0.954531	0.870562	0.037356
B9FVM1	Putative uncharacterized protein OS=Oryza sativa subsp. japonica GN=OsJ_23182 PE=4 SV=1 - [B9FVM1_ORYSJ]	34.1299	5.68115	7.37	3	2	1.20029	1.34265	1.26846	1.27047	1.04673	0.873942	1.01439	0.978354	0.770075	0.0577228
B9FVM6	Putative uncharacterized protein OS=Oryza sativa subsp. japonica GN=OsJ_23193 PE=4 SV=1 - [B9FVM6_ORYSJ]	119.041	5.73193	4.62	6	3	1.13309	1.27233	1.15114	1.18552	1.15556	0.905279	0.957615	1.00615	0.8487	0.210389
B9FVQ2	Putative uncharacterized protein OS=Oryza sativa subsp. japonica GN=OsJ_23244 PE=4 SV=1 - [B9FVQ2_ORYSJ]	16.8673	5.33838	8.5	2	1	1.11059	1.02267	0.941303	1.02485	0.962934	0.867445	0.993373	0.941251	0.918424	0.367049
B9FW14	Putative uncharacterized protein OS=Oryza sativa subsp. japonica GN=OsJ_23458 PE=4 SV=1 - [B9FW14_ORYSJ]	20.0132	7.88428	23.23	4	3	0.944008	0.912463	0.923307	0.926593	0.995263	1.02114	0.97132	0.995908	1.07481	0.0659921
B9FW47	Putative uncharacterized protein OS=Oryza sativa subsp. japonica GN=OsJ_23523 PE=4 SV=1 - [B9FW47_ORYSJ]	79.0831	5.8335	4.23	5	2	0.936987	0.942141	0.917769	0.932299	0.992197	0.964109	0.957517	0.971274	1.04181	0.111582
B9FW54	Putative uncharacterized protein OS=Oryza sativa subsp. japonica GN=OsJ_23533 PE=4 SV=1 - [B9FW54_ORYSJ]	63.0657	6.22705	4.9	2	1	0.72349	0.731584	0.693262	0.716112	0.869834	1.14686	1.24018	1.08562	1.516	0.0939742
B9FWE4	Putative uncharacterized protein OS=Oryza sativa subsp. japonica GN=OsJ_23697 PE=3 SV=1 - [B9FWE4_ORYSJ]	44.6553	4.61475	40.46	11	15	0.967163	0.876237	0.901463	0.914954	1.02233	1.05832	0.967762	1.01614	1.11059	0.135113
B9FWW3	Putative uncharacterized protein OS=Oryza sativa subsp. japonica GN=OsJ_23995 PE=4 SV=1 - [B9FWW3_ORYSJ]	107.728	5.45264	2.16	3	2	1.07509	1.27568	1.29547	1.21541	1.04475	0.973935	1.09454	1.03774	0.853818	0.179703
B9FWW9	Putative uncharacterized protein OS=Oryza sativa subsp. japonica GN=OsJ_24005 PE=4 SV=1 - [B9FWW9_ORYSJ]	203.979	6.44287	1.34	5	2	1.18833	1.14873	1.12203	1.15303	1.03769	0.913492	0.989192	0.980125	0.850043	0.0614487
B9FXF1	Putative uncharacterized protein OS=Oryza sativa subsp. japonica GN=OsJ_24382 PE=4 SV=1 - [B9FXF1_ORYSJ]	74.6909	7.34229	1.77	4	1	1.41176	2.12222	1.48249	1.67216	1.40758	0.989438	1.04591	1.14764	0.686325	0.215874
B9FXP5	Putative uncharacterized protein OS=Oryza sativa subsp. japonica GN=OsJ_24584 PE=3 SV=1 - [B9FXP5_ORYSJ]	68.2336	7.95752	11.36	2	3	1.06368	1.13517	1.14331	1.11405	1.10036	0.976505	1.01015	1.029	0.923659	0.233997
B9FXT0	Putative uncharacterized protein OS=Oryza sativa subsp. japonica GN=OsJ_24659 PE=4 SV=1 - [B9FXT0_ORYSJ]	26.1521	6.53662	3.72	5	1	1.06091	1.02859	1.01999	1.0365	0.951989	1.01843	1.0264	0.99894	0.963765	0.350696
B9FXT7	Serine/threonine-protein kinase OS=Oryza sativa subsp. japonica GN=OsJ_24675 PE=4 SV=1 - [B9FXT7_ORYSJ]	93.7648	7.76709	12.56	31	6	0.918739	0.855596	0.892784	0.88904	0.944527	1.03642	0.931246	0.970731	1.09189	0.194042
B9FXV9	Putative uncharacterized protein OS=Oryza sativa subsp. japonica GN=OsJ_24710 PE=4 SV=1 - [B9FXV9_ORYSJ]	42.2102	7.84033	2.31	3	1	1.12332	1.13041	1.14382	1.13252	1.05045	0.965379	1.11838	1.04474	0.922491	0.222808
B9FXY9	Putative uncharacterized protein OS=Oryza sativa subsp. japonica GN=OsJ_24768 PE=4 SV=1 - [B9FXY9_ORYSJ]	83.3269	6.7124	5.08	15	2	1.11606	1.38333	1.23394	1.24444	1.13069	1.12145	1.1408	1.13098	0.908824	0.333272
B9FY05	Putative uncharacterized protein OS=Oryza sativa subsp. japonica GN=OsJ_24806 PE=3 SV=1 - [B9FY05_ORYSJ]	234.961	6.7417	3.69	8	5	1.04089	1.02749	1.08373	1.0507	0.926138	0.949266	0.893318	0.922907	0.878371	0.0378207
B9FY47	Putative uncharacterized protein OS=Oryza sativa subsp. japonica GN=OsJ_24911 PE=4 SV=1 - [B9FY47_ORYSJ]	34.0226	7.44482	19.05	3	7	0.944968	0.918285	0.938755	0.934003	0.9356	0.913501	0.920279	0.923127	0.988355	0.476752
B9FYD7	Putative uncharacterized protein OS=Oryza sativa subsp. japonica GN=OsJ_28148 PE=4 SV=1 - [B9FYD7_ORYSJ]	92.0156	5.94775	3.23	3	2	1.06266	1.47309	1.55581	1.36385	1.11677	1.11534	1.20482	1.14564	0.840005	0.351146
B9FYG3	Putative uncharacterized protein OS=Oryza sativa subsp. japonica GN=OsJ_28190 PE=4 SV=1 - [B9FYG3_ORYSJ]	34.483	5.09717	4.92	2	1	1.0456	1.42415	1.65295	1.37423	1.00761	0.875116	1.20682	1.02985	0.749399	0.272502
B9FYX5	Putative uncharacterized protein OS=Oryza sativa subsp. japonica GN=OsJ_25934 PE=4 SV=1 - [B9FYX5_ORYSJ]	68.1407	6.78564	4.05	13	1	0.942617	1.06198	1.04836	1.01765	1.01161	1.00228	1.05384	1.02258	1.00484	0.9391
B9FYZ4	Putative uncharacterized protein OS=Oryza sativa subsp. japonica GN=OsJ_25972 PE=3 SV=1 - [B9FYZ4_ORYSJ]	46.4393	6.02393	3.3	2	1	0.955111	0.889017	0.976573	0.940234	1.11851	1.04906	1.09782	1.08846	1.15765	0.0558387
B9FZF4	Putative uncharacterized protein OS=Oryza sativa subsp. japonica GN=OsJ_26291 PE=4 SV=1 - [B9FZF4_ORYSJ]	22.0135	6.93213	3.92	7	1	0.914105	0.73223	0.823451	0.823262	0.982288	0.995101	1.02101	0.999466	1.21403	0.0950398
B9FZF6	Putative uncharacterized protein OS=Oryza sativa subsp. japonica GN=OsJ_26297 PE=4 SV=1 - [B9FZF6_ORYSJ]	105.671	8.68994	1.57	2	1	0.878522	0.854337	0.948751	0.89387	0.978467	0.990001	1.01409	0.994186	1.11223	0.0934079
B9FZJ9	Putative uncharacterized protein OS=Oryza sativa subsp. japonica GN=OsJ_26388 PE=4 SV=1 - [B9FZJ9_ORYSJ]	36.1328	5.23682	11.76	57	3	0.989825	0.943504	0.938032	0.95712	0.952459	1.03131	0.987994	0.990588	1.03497	0.419942
B9FZL2	Putative uncharacterized protein OS=Oryza sativa subsp. japonica GN=OsJ_26413 PE=4 SV=1 - [B9FZL2_ORYSJ]	53.7115	8.25049	1.84	6	1	0.914568	0.689214	0.770007	0.791263	0.896326	0.984516	0.896177	0.925673	1.16987	0.241929
B9FZZ5	Putative uncharacterized protein OS=Oryza sativa subsp. japonica GN=OsJ_26666 PE=4 SV=1 - [B9FZZ5_ORYSJ]	25.6011	5.18604	5.37	3	1	1.2904	1.83908	1.94118	1.69022	1.09747	0.948335	1.3627	1.13617	0.672201	0.167431
B9G059	Putative uncharacterized protein OS=Oryza sativa subsp. japonica GN=OsJ_26793 PE=3 SV=1 - [B9G059_ORYSJ]	79.9726	6.771	7.42	6	5	1.01983	0.957899	0.940955	0.972895	0.986727	1.07336	0.974422	1.0115	1.03968	0.503011
B9G094	Putative uncharacterized protein OS=Oryza sativa subsp. japonica GN=OsJ_26856 PE=4 SV=1 - [B9G094_ORYSJ]	116.266	5.74463	8.03	4	9	1.005	1.00444	0.973312	0.994251	1.03011	0.996905	1.01352	1.01351	1.01937	0.365823
B9G0A2	Putative uncharacterized protein OS=Oryza sativa subsp. japonica GN=OsJ_26867 PE=4 SV=1 - [B9G0A2_ORYSJ]	43.0567	5.43994	14.11	2	5	0.969745	0.982932	1.06362	1.00543	1.0305	1.04826	1.04554	1.04143	1.03581	0.414907
B9G125	GDT1-like protein 5 OS=Oryza sativa subsp. japonica GN=Os08g0433100 PE=2 SV=1 - [GDT15_ORYSJ]	24.949	6.56592	4.31	1	1	1.01745	0.898294	0.912853	0.942866	0.993133	0.932671	0.90685	0.944218	1.00143	0.98474
B9G156	Putative uncharacterized protein OS=Oryza sativa subsp. japonica GN=OsJ_27482 PE=4 SV=1 - [B9G156_ORYSJ]	21.3957	8.17725	11.58	1	1	0.635393	0.533782	0.401242	0.523472	0.915178	0.863079	0.501108	0.759788	1.45144	0.2955
B9G2A8	Auxin transport protein BIG OS=Oryza sativa subsp. japonica GN=Os09g0247700 PE=2 SV=1 - [BIG_ORYSJ]	551.675	6.06201	1.43	1	1	1.23003	1.47849	1.36051	1.35634	1.0609	0.932487	0.982309	0.991899	0.731304	0.054112
B9G2B5	Putative uncharacterized protein OS=Oryza sativa subsp. japonica GN=OsJ_28516 PE=4 SV=1 - [B9G2B5_ORYSJ]	29.9493	5.23682	3.5	4	1	0.937888	0.865017	0.892596	0.8985	0.989367	1.02955	0.961902	0.993606	1.10585	0.0946633
B9G2Y0	Putative uncharacterized protein OS=Oryza sativa subsp. japonica GN=OsJ_28900 PE=4 SV=1 - [B9G2Y0_ORYSJ]	55.3101	9.43701	2	2	1	0.999113	0.970041	0.918419	0.962524	0.981547	0.990949	0.972151	0.981549	1.01977	0.589759
B9G348	Putative uncharacterized protein OS=Oryza sativa subsp. japonica GN=OsJ_29027 PE=3 SV=1 - [B9G348_ORYSJ]	96.509	5.52881	6.13	65	3	0.958538	0.856452	0.955524	0.923505	1.03501	1.05239	1.04996	1.04579	1.13241	0.0803125
B9G3A7	Putative uncharacterized protein OS=Oryza sativa subsp. japonica GN=OsJ_29161 PE=4 SV=1 - [B9G3A7_ORYSJ]	59.551	6.20166	1.7	5	1	0.924651	0.975597	1.256	1.05208	1.05703	0.958444	0.997285	1.00425	0.954538	0.762863
B9G3F4	Putative uncharacterized protein OS=Oryza sativa subsp. japonica GN=OsJ_29265 PE=4 SV=1 - [B9G3F4_ORYSJ]	85.5164	5.97314	1.72	4	1	1.01307	1.05355	0.994285	1.0203	1.08878	1.11755	1.03965	1.08199	1.06046	0.195416
B9G3V3	Putative uncharacterized protein OS=Oryza sativa subsp. japonica GN=OsJ_29533 PE=3 SV=1 - [B9G3V3_ORYSJ]	33.2982	6.62451	4.78	4	1	0.882677	1.08168	1.24437	1.06958	1.03213	1.04316	0.972364	1.01588	0.949802	0.733152
B9G408	Putative uncharacterized protein OS=Oryza sativa subsp. japonica GN=OsJ_29651 PE=4 SV=1 - [B9G408_ORYSJ]	30.3091	5.89697	6.71	3	1	1.05671	1.13416	1.03924	1.0767	1.01264	0.941991	0.876303	0.943645	0.87642	0.131988
B9G4G0	Uridine kinase OS=Oryza sativa subsp. japonica GN=OsJ_29933 PE=3 SV=1 - [B9G4G0_ORYSJ]	54.9124	7.72314	4.44	7	1	0.949341	0.832699	0.773729	0.851923	0.751159	0.926059	0.817723	0.831647	0.9762	0.853767
B9G4P8	Putative uncharacterized protein OS=Oryza sativa subsp. japonica GN=OsJ_30100 PE=3 SV=1 - [B9G4P8_ORYSJ]	53.9305	9.18799	13.28	3	6	1.00282	1.05324	1.03291	1.02966	0.917374	0.922306	0.931916	0.923865	0.897256	0.0252522
B9G580	Putative uncharacterized protein OS=Oryza sativa subsp. japonica GN=OsJ_30433 PE=4 SV=1 - [B9G580_ORYSJ]	36.0034	10.3452	3.52	2	1	0.97677	1.04846	1.1341	1.05311	1.07335	1.01289	1.11719	1.06781	1.01396	0.859258
B9G5W2	Putative uncharacterized protein OS=Oryza sativa subsp. japonica GN=OsJ_31638 PE=4 SV=1 - [B9G5W2_ORYSJ]	82.7501	8.73389	4.87	1	2	0.926414	0.910594	0.894045	0.910351	0.983314	1.01843	0.966598	0.989447	1.08689	0.055953
B9G623	Putative uncharacterized protein OS=Oryza sativa subsp. japonica GN=OsJ_31765 PE=4 SV=1 - [B9G623_ORYSJ]	74.9755	6.65381	3.19	3	2	1.03952	1.11133	1.02156	1.05747	1.08744	1.10559	0.983541	1.05886	1.00131	0.98474
B9G6H2	Putative uncharacterized protein OS=Oryza sativa subsp. japonica GN=OsJ_32047 PE=4 SV=1 - [B9G6H2_ORYSJ]	43.9565	7.81104	2.49	2	1	0.964555	1.00373	1.22279	1.06369	1.02534	1.01473	1.10382	1.04796	0.985213	0.903904
B9G6K2	Putative uncharacterized protein OS=Oryza sativa subsp. japonica GN=OsJ_32112 PE=4 SV=1 - [B9G6K2_ORYSJ]	18.4413	8.11865	8.2	3	1	1.40987	2.07555	1.6849	1.72344	1.02853	1.00239	1.35852	1.12981	0.655557	0.137551
B9G6R1	Putative uncharacterized protein OS=Oryza sativa subsp. japonica GN=OsJ_32264 PE=4 SV=1 - [B9G6R1_ORYSJ]	29.3622	5.75732	3.87	3	1	1.33774	1.86677	2.22911	1.81121	1.02086	1.0522	1.30158	1.12488	0.621067	0.149765
B9G6R6	Putative uncharacterized protein OS=Oryza sativa subsp. japonica GN=OsJ_32273 PE=3 SV=1 - [B9G6R6_ORYSJ]	89.4202	6.25244	4.22	25	2	0.940071	0.91113	0.886727	0.912643	0.983902	1.01379	1.00558	1.00109	1.09691	0.0452481
B9G744	Eukaryotic translation initiation factor 3 subunit B OS=Oryza sativa subsp. japonica GN=OsJ_32527 PE=3 SV=1 - [B9G744_ORYSJ]	80.5762	5.07178	8.46	3	6	0.975796	0.911453	0.96445	0.950566	0.954803	0.989732	0.904531	0.949689	0.999077	0.98474
B9G7C5	Putative uncharacterized protein OS=Oryza sativa subsp. japonica GN=OsJ_30600 PE=4 SV=1 - [B9G7C5_ORYSJ]	53.3241	5.70654	1.86	6	1	0.928089	0.894319	0.885832	0.902747	0.948215	1.03269	0.93313	0.971345	1.07599	0.210389
B9G7L7	Putative uncharacterized protein OS=Oryza sativa subsp. japonica GN=OsJ_30789 PE=4 SV=1 - [B9G7L7_ORYSJ]	29.2807	7.38623	3.6	4	1	1.34614	1.48714	1.3246	1.38596	0.591267	0.673319	0.796067	0.686884	0.495602	0.016081
B9G7R8	Putative uncharacterized protein OS=Oryza sativa subsp. japonica GN=OsJ_30882 PE=3 SV=1 - [B9G7R8_ORYSJ]	54.3437	5.0083	1.77	3	1	1.36942	1.15752	1.24678	1.25791	0.773018	0.760897	0.844569	0.792828	0.630276	0.0249768
B9G7S6	Putative uncharacterized protein OS=Oryza sativa subsp. japonica GN=OsJ_30891 PE=3 SV=1 - [B9G7S6_ORYSJ]	99.0225	6.26514	15.32	5	12	0.983783	0.952764	0.985384	0.973977	0.922955	0.910501	0.941797	0.925084	0.949801	0.0855965
B9G849	Putative uncharacterized protein OS=Oryza sativa subsp. japonica GN=OsJ_31143 PE=4 SV=1 - [B9G849_ORYSJ]	69.8721	6.66846	7.5	5	4	0.994698	0.990243	1.02105	1.002	1.02211	1.03978	0.994628	1.01884	1.01681	0.481175
B9G8A8	Putative uncharacterized protein OS=Oryza sativa subsp. japonica GN=OsJ_34447 PE=4 SV=1 - [B9G8A8_ORYSJ]	106.426	5.90967	0.75	3	1	0.899968	0.811293	0.802651	0.837971	1.03575	1.08979	0.943113	1.02288	1.22067	0.0855965
B9G9H4	Putative uncharacterized protein OS=Oryza sativa subsp. japonica GN=OsJ_33034 PE=4 SV=1 - [B9G9H4_ORYSJ]	31.9466	10.814	9.36	2	2	0.933072	0.91452	0.991685	0.946426	1.03251	1.14907	1.07141	1.08433	1.14571	0.0929891
B9GA42	Putative uncharacterized protein OS=Oryza sativa subsp. japonica GN=OsJ_33487 PE=4 SV=1 - [B9GA42_ORYSJ]	37.2388	10.7993	11.7	3	2	1.13743	1.07036	1.22615	1.14465	1.13917	1.17753	1.36512	1.22727	1.07219	0.498499
B9GAQ3	6-phosphogluconate dehydrogenase, decarboxylating OS=Oryza sativa subsp. japonica GN=OsJ_33909 PE=3 SV=1 - [B9GAQ3_ORYSJ]	51.5425	6.23975	6.92	4	2	1.15835	1.42556	1.31491	1.29961	1.17609	1.00828	1.12134	1.1019	0.847874	0.195416
B9GB84	Putative uncharacterized protein OS=Oryza sativa subsp. japonica GN=OsJ_34282 PE=4 SV=1 - [B9GB84_ORYSJ]	86.6199	6.46826	3.67	8	2	0.927121	1.14504	0.982455	1.01821	0.960386	1.03523	1.00891	1.00151	0.983602	0.871805
B9GBA5	Putative uncharacterized protein OS=Oryza sativa subsp. japonica GN=OsJ_34325 PE=4 SV=1 - [B9GBA5_ORYSJ]	133.956	6.01123	4.73	8	1	1.07664	1.02656	1.18858	1.09726	1.00036	1.02675	0.921879	0.982996	0.895865	0.2178
B9GBE8	Putative uncharacterized protein OS=Oryza sativa subsp. japonica GN=OsJ_34931 PE=3 SV=1 - [B9GBE8_ORYSJ]	118.851	5.37646	9.68	10	10	1.01912	1.12418	1.05021	1.0645	1.00428	0.980687	1.02271	1.00256	0.941809	0.243633
B9GC26	Putative uncharacterized protein OS=Oryza sativa subsp. japonica GN=OsJ_35362 PE=4 SV=1 - [B9GC26_ORYSJ]	53.4696	7.04932	6.61	3	3	0.890222	0.822656	0.844008	0.852295	1.00969	0.986658	0.956687	0.984345	1.15493	0.0412405
B9GC55	Putative uncharacterized protein OS=Oryza sativa subsp. japonica GN=OsJ_35415 PE=1 SV=1 - [B9GC55_ORYSJ]	32.2846	6.94678	4.68	2	1	1.35297	1.84711	1.39031	1.53013	1.31066	0.810589	0.93775	1.01967	0.666392	0.169808
B9GCD1	Putative uncharacterized protein OS=Oryza sativa subsp. japonica GN=OsJ_35570 PE=3 SV=1 - [B9GCD1_ORYSJ]	104.024	7.12256	35.16	19	21	0.959534	0.939717	0.9265	0.941917	1.04646	1.03352	1.00431	1.0281	1.09149	0.0376942
B9GCH8	Putative uncharacterized protein OS=Oryza sativa subsp. japonica GN=OsJ_35657 PE=4 SV=1 - [B9GCH8_ORYSJ]	274.789	5.45264	0.37	2	1	1.20862	1.56912	1.58916	1.45563	1.06264	1.00984	1.28461	1.11903	0.768758	0.180989
B9GCI0	Putative uncharacterized protein OS=Oryza sativa subsp. japonica GN=OsJ_35661 PE=4 SV=1 - [B9GCI0_ORYSJ]	77.8922	6.68311	2.86	54	1	0.996168	0.975341	1.08004	1.01718	1.04221	1.02352	1.0712	1.04564	1.02798	0.577379
B9GCX2	Beta-galactosidase OS=Oryza sativa subsp. japonica GN=OsJ_35927 PE=3 SV=1 - [B9GCX2_ORYSJ]	82.331	6.30322	3.51	3	2	0.951115	0.845431	0.846421	0.880989	0.913619	0.940833	0.929313	0.927922	1.05327	0.381915
B9GCX7	Putative uncharacterized protein OS=Oryza sativa subsp. japonica GN=OsJ_35938 PE=4 SV=1 - [B9GCX7_ORYSJ]	17.3647	7.28369	9.26	2	1	1.10876	1.06441	1.21801	1.13039	0.874861	0.820053	0.847725	0.847546	0.74978	0.0342514
B9GD70	Putative uncharacterized protein OS=Oryza sativa subsp. japonica GN=OsJ_36127 PE=4 SV=1 - [B9GD70_ORYSJ]	125.906	5.89697	7.15	9	3	1.03727	0.992082	1.0433	1.02422	0.971043	1.03055	0.995116	0.998903	0.975284	0.466967
B9GE71	Putative uncharacterized protein OS=Oryza sativa subsp. japonica GN=OsJ_36818 PE=3 SV=1 - [B9GE71_ORYSJ]	40.0351	5.77002	8.24	170	2	1.28806	1.62176	2.08121	1.66368	1.14352	1.11113	1.33537	1.19667	0.719294	0.22643
B9W0A6	Mitogen-activated protein kinase 4 OS=Oryza sativa subsp. indica GN=MPK4 PE=2 SV=1 - [B9W0A6_ORYSI]	42.7776	6.84424	12.23	56	4	1.00698	0.952014	1.00813	0.989041	0.963789	0.993809	1.00205	0.986549	0.99748	0.943286
C6F1N7	TCP-1/cpn60 chaperonin OS=Oryza sativa subsp. japonica PE=2 SV=1 - [C6F1N7_ORYSJ]	58.7323	5.42725	17.22	5	9	0.971653	0.90823	0.964375	0.948086	0.985913	1.00211	0.968831	0.985618	1.03959	0.276949
C6F1P3	HMG protein OS=Oryza sativa subsp. japonica PE=2 SV=1 - [C6F1P3_ORYSJ]	13.8648	8.68994	16.79	2	3	1.03072	0.864785	0.820194	0.905233	0.869367	0.78962	0.776336	0.811774	0.896757	0.373888
C6YXK7	Temperature induced lipocalin-like protein OS=Oryza sativa subsp. japonica PE=2 SV=1 - [C6YXK7_ORYSJ]	21.979	5.24951	29.23	2	5	1.0133	0.929658	0.903202	0.94872	0.987503	0.982859	0.982048	0.984137	1.03733	0.468383
C7IWI9	Os01g0662200 protein (Fragment) OS=Oryza sativa subsp. japonica GN=Os01g0662200 PE=4 SV=1 - [C7IWI9_ORYSJ]	16.3178	5.40186	10.76	4	2	0.890389	0.864078	0.837333	0.863933	1.10562	1.11577	1.04323	1.08821	1.2596	0.0184003
C7IZL4	Os03g0854400 protein OS=Oryza sativa subsp. japonica GN=Os03g0854400 PE=4 SV=1 - [C7IZL4_ORYSJ]	17.8785	10.1401	16.48	3	2	1.04258	1.22454	1.2093	1.15881	1.15118	1.08408	1.08885	1.10804	0.956188	0.577331
C7J0E2	Os03g0184550 protein OS=Oryza sativa subsp. japonica GN=Os03g0184550 PE=4 SV=1 - [C7J0E2_ORYSJ]	32.5147	6.99072	8.67	4	2	1.03812	1.11175	1.02722	1.05903	1.1079	1.04753	1.22463	1.12669	1.06389	0.433204
C7J1A3	Os04g0395466 protein OS=Oryza sativa subsp. japonica GN=Os04g0395466 PE=4 SV=1 - [C7J1A3_ORYSJ]	12.7335	5.26221	8.55	3	1	0.912289	0.971225	0.939168	0.940894	0.957916	0.990672	0.952128	0.966905	1.02765	0.401017
C7J1C2	Os04g0428950 protein OS=Oryza sativa subsp. japonica GN=Os04g0428950 PE=4 SV=1 - [C7J1C2_ORYSJ]	11.1019	5.50342	11.22	2	1	1.03007	1.11821	1.33023	1.1595	1.05065	1.00296	1.24032	1.09798	0.946937	0.717733
C7J1H1	Os04g0255650 protein OS=Oryza sativa subsp. japonica GN=Os04g0255650 PE=3 SV=1 - [C7J1H1_ORYSJ]	22.1812	6.20166	8.96	2	1	1.05136	0.99957	1.1963	1.08241	0.935694	0.97892	0.939648	0.951421	0.878984	0.193037
C7J1M0	Os04g0287175 protein (Fragment) OS=Oryza sativa subsp. japonica GN=Os04g0287175 PE=4 SV=1 - [C7J1M0_ORYSJ]	29.3715	5.12256	8.42	159	1	0.868269	0.854178	1.00919	0.910546	0.873385	1.11087	1.02788	1.00404	1.10268	0.456914
C7J1P7	Malate synthase (Fragment) OS=Oryza sativa subsp. japonica GN=Os04g0486950 PE=3 SV=1 - [C7J1P7_ORYSJ]	15.1008	10.3745	7.63	4	1	0.838851	0.878571	0.689485	0.802302	0.974847	0.851833	0.919865	0.915515	1.14111	0.280882
C7J1V6	Os04g0563801 protein OS=Oryza sativa subsp. japonica GN=Os04g0563801 PE=4 SV=1 - [C7J1V6_ORYSJ]	105.019	8.03076	0.73	5	1	0.972807	0.877822	0.893789	0.914806	1.02787	1.04996	1.02071	1.03285	1.12903	0.0708836
C7J2C3	Os05g0310500 protein (Fragment) OS=Oryza sativa subsp. japonica GN=Os05g0310500 PE=3 SV=1 - [C7J2C3_ORYSJ]	25.9659	5.38916	17.95	4	3	1.06301	1.02483	1.00657	1.03147	1.11366	1.02993	1.0274	1.057	1.02475	0.594485
C7J2K4	Os05g0355400 protein OS=Oryza sativa subsp. japonica GN=Os05g0355400 PE=4 SV=1 - [C7J2K4_ORYSJ]	10.3923	8.20654	9.38	3	1	0.806736	0.717675	0.776583	0.766998	1.12588	1.26747	1.04819	1.14718	1.49568	0.03769
C7J4B4	Os06g0473200 protein OS=Oryza sativa subsp. japonica GN=Os06g0473200 PE=3 SV=1 - [C7J4B4_ORYSJ]	29.7113	7.07861	2.99	5	1	0.853788	0.996668	0.69699	0.849149	0.800435	0.450916	0.466634	0.572662	0.674395	0.228081
C7J5H4	Os08g0558800 protein (Fragment) OS=Oryza sativa subsp. japonica GN=Os08g0558800 PE=4 SV=1 - [C7J5H4_ORYSJ]	13.2598	9.24658	12.93	2	1	1.03891	1.45981	1.19893	1.23255	1.26246	1.24247	0.910205	1.13838	0.923596	0.705444
C7J6Y0	Os09g0482780 protein OS=Oryza sativa subsp. japonica GN=Os09g0482780 PE=4 SV=1 - [C7J6Y0_ORYSJ]	25.8536	9.75928	10.42	1	3	0.98438	0.933717	0.937737	0.951945	1.0499	1.06193	0.9716	1.02781	1.0797	0.171449
C7J7D7	Os10g0383200 protein OS=Oryza sativa subsp. japonica GN=Os10g0383200 PE=4 SV=1 - [C7J7D7_ORYSJ]	44.6714	9.18799	3	1	1	1.23626	1.25845	1.35604	1.28358	1.03362	1.03436	0.960341	1.00944	0.786424	0.031109
C7J983	Os11g0579200 protein (Fragment) OS=Oryza sativa subsp. japonica GN=Os11g0579200 PE=4 SV=1 - [C7J983_ORYSJ]	36.8977	5.41455	4	4	1	1.12814	1.06589	0.841215	1.01175	0.720622	0.576818	0.56957	0.622337	0.61511	0.0698293
C8TEV1	Putative cig3 OS=Oryza sativa subsp. indica GN=K0023E10.32 PE=4 SV=1 - [C8TEV1_ORYSI]	111.511	6.26514	1.18	6	1	1.02227	1.15217	1.35316	1.17587	0.975548	1.07323	1.39737	1.14872	0.97691	0.912962
C8TEV8	Putative sucrose-phosphate synthase OS=Oryza sativa subsp. indica GN=K0031E03.46 PE=4 SV=1 - [C8TEV8_ORYSI]	118.704	6.44287	6.29	4	6	1.10168	1.074	1.1186	1.09809	0.973514	0.916609	0.975901	0.955341	0.87	0.0317731
C9DR37	GTP-binding protein (Fragment) OS=Oryza sativa subsp. japonica GN=Os12g0618300 PE=4 SV=1 - [C9DR37_ORYSJ]	32.9847	6.1001	2.99	3	1	0.972497	1.17071	1.35326	1.16549	0.976811	0.888729	1.05517	0.97357	0.835332	0.297685
D3DF43	ATP synthase subunit alpha OS=Oryza sativa subsp. indica GN=atp1 PE=3 SV=1 - [D3DF43_ORYSI]	55.2468	6.1001	10.22	5	4	0.80199	0.83605	0.863008	0.833683	1.14173	1.11782	1.08478	1.11478	1.33717	0.00987012
D4N2J5	Eukaryotic translation initiation factor 4g (Fragment) OS=Oryza sativa subsp. indica PE=4 SV=1 - [D4N2J5_ORYSI]	160.492	6.53662	2.24	4	3	1.09715	0.963515	0.966816	1.00916	1.03396	1.02722	0.978916	1.01337	1.00417	0.955993
D7S0L8	Osmotin-like protein OS=Oryza sativa subsp. indica PE=4 SV=1 - [D7S0L8_ORYSI]	26.1817	7.6792	8.1	2	1	0.62497	1.01937	0.80498	0.81644	1.25726	1.32679	1.03277	1.20561	1.47666	0.13388
E0X6V4	Triosephosphate isomerase OS=Oryza sativa subsp. japonica PE=2 SV=1 - [E0X6V4_ORYSJ]	27.03	5.49072	43.08	4	8	1.03529	1.10153	1.00721	1.04801	0.972091	0.961338	0.97392	0.969116	0.924721	0.125754
E0ZS47	UreG OS=Oryza sativa subsp. indica PE=2 SV=1 - [E0ZS47_ORYSI]	30.8444	6.52197	4.58	2	1	1.06814	1.43413	1.04967	1.18398	0.862077	0.780524	1.04169	0.894764	0.755725	0.222697
E3SC17	Copper transport protein COPT1 OS=Oryza sativa subsp. japonica PE=2 SV=1 - [E3SC17_ORYSJ]	16.6313	8.83643	14.91	2	2	1.09272	1.19201	1.19547	1.16007	0.803541	0.947008	1.05321	0.934586	0.805632	0.123643
E6Y6L2	Alcohol dehydrogenase I (Fragment) OS=Oryza sativa subsp. japonica GN=Adh1 PE=4 SV=1 - [E6Y6L2_ORYSJ]	31.923	7.00537	16.89	29	5	1.01101	1.0471	1.03517	1.03109	1.03835	1.0297	1.0401	1.03605	1.00481	0.762999
E6YDV2	Tetrachlorohydroquinone dehalogenase OS=Oryza sativa subsp. indica GN=tchqd1 PE=2 SV=1 - [E6YDV2_ORYSI]	31.1621	9.01221	13.58	2	3	0.94433	0.986864	0.969901	0.967032	1.03735	1.06607	1.00631	1.03658	1.07192	0.0952496
E9KIS1	Ribosomal protein L2 OS=Oryza sativa subsp. japonica GN=rpl2 PE=4 SV=1 - [E9KIS1_ORYSJ]	11.5832	10.5503	6.73	5	1	1.1188	1.15	1.03106	1.09995	0.977191	0.947659	1.17949	1.03478	0.940749	0.582239
F1DK64	MBF1 transcription factor (Fragment) OS=Oryza sativa subsp. japonica PE=2 SV=1 - [F1DK64_ORYSJ]	15.6053	9.90576	15.49	2	2	0.927499	0.920163	0.949685	0.932449	0.988492	1.05393	1.00261	1.01501	1.08854	0.0730294
F6M2M6	Heterotrimeric G protein beta subunit (Fragment) OS=Oryza sativa subsp. japonica PE=2 SV=1 - [F6M2M6_ORYSJ]	41.5134	7.41553	25.93	6	9	0.9375	1.03113	0.962912	0.977181	0.988914	1.03837	1.00295	1.01008	1.03367	0.479289
G8CTM8	Ribulose bisphosphate carboxylase activase small isoform OS=Oryza sativa subsp. japonica PE=2 SV=1 - [G8CTM8_ORYSJ]	47.8998	6.15088	26.79	9	11	0.984933	0.969263	0.924771	0.959656	0.982445	0.969146	0.936819	0.962803	1.00328	0.929841
G9LZD7	Putative LRR-RLK protein XIAO OS=Oryza sativa subsp. japonica PE=4 SV=1 - [G9LZD7_ORYSJ]	122.345	6.41748	4.24	6	4	1.0113	0.983987	1.13024	1.04184	0.973276	1.02444	1.08142	1.02638	0.985157	0.851934
H2KW09	Oxidoreductase, short chain dehydrogenase/reductase family protein, expressed OS=Oryza sativa subsp. japonica GN=LOC_Os11g16410 PE=4 SV=1 - [H2KW09_ORYSJ]	22.6858	7.92822	4.83	4	1	1.02312	0.997166	1.23079	1.08369	1.19438	1.56392	1.54473	1.43434	1.32357	0.152529
H2KW50	Charged multivesicular body protein 2a, putative, expressed OS=Oryza sativa subsp. japonica GN=LOC_Os11g47710 PE=4 SV=1 - [H2KW50_ORYSJ]	17.7369	4.729	5.52	5	1	0.937193	0.95695	0.960411	0.951518	0.968037	0.968226	0.949607	0.961957	1.01097	0.456029
H2KW77	Retrotransposon protein, putative, unclassified OS=Oryza sativa subsp. japonica GN=LOC_Os11g29014 PE=4 SV=1 - [H2KW77_ORYSJ]	85.8478	8.51416	1.55	2	1	0.886371	0.802717	1.00142	0.896836	0.784615	0.801074	0.883888	0.823192	0.917885	0.444917
H2KW82	Glycosyl hydrolases family 38 protein, expressed OS=Oryza sativa subsp. japonica GN=LOC_Os11g32260 PE=4 SV=1 - [H2KW82_ORYSJ]	113.928	6.30322	4.03	4	4	0.935943	0.940332	0.929129	0.935135	1.00953	1.04571	1.0347	1.02998	1.10142	0.0172488
H2KWA4	Auxin-repressed protein-like protein ARP1, putative, expressed OS=Oryza sativa subsp. japonica GN=LOC_Os11g44810 PE=4 SV=1 - [H2KWA4_ORYSJ]	7.85142	9.56885	15.28	4	1	1.05913	1.41507	1.12062	1.19827	0.894667	0.719221	0.82196	0.811949	0.677599	0.0995987
H2KWA8	Stem-specific protein TSJT1, putative, expressed OS=Oryza sativa subsp. japonica GN=LOC_Os11g05050 PE=4 SV=1 - [H2KWA8_ORYSJ]	19.4478	5.5415	4.97	2	1	1.07947	0.953847	1.02524	1.01952	0.864631	0.879782	0.829395	0.857936	0.841511	0.064679
H2KWF1	Parkeol synthase OS=Oryza sativa subsp. japonica GN=Os11g0189600 PE=1 SV=1 - [PAKSY_ORYSJ]	86.0718	6.65381	8.04	1	5	1.0114	0.984541	1.03921	1.01172	1.0495	1.05533	1.03302	1.04595	1.03384	0.217317
H2KWU8	5-methyltetrahydropteroyltriglutamate-homocysteine methyltransferase, putative, expressed OS=Oryza sativa subsp. japonica GN=LOC_Os12g42884 PE=3 SV=1 - [H2KWU8_ORYSJ]	84.5824	6.30322	24.8	4	2	1.05522	0.966504	0.999628	1.00712	0.953981	0.985306	0.916611	0.951966	0.945238	0.276613
H2KWW1	RPT2, putative, expressed OS=Oryza sativa subsp. japonica GN=LOC_Os12g02530 PE=4 SV=1 - [H2KWW1_ORYSJ]	28.4689	9.5835	7.55	7	2	1.00411	1.42869	1.3654	1.26607	0.854037	0.78164	0.936945	0.857541	0.677327	0.116356
H2KWX5	Isoflavone reductase, putative, expressed OS=Oryza sativa subsp. japonica GN=LOC_Os12g16220 PE=4 SV=1 - [H2KWX5_ORYSJ]	28.8271	7.91357	8.85	7	2	1.01996	1.06061	0.951661	1.01074	1.03493	1.01809	0.996141	1.01639	1.00558	0.913685
H2KX19	Alpha-dioxygenase, putative, expressed OS=Oryza sativa subsp. japonica GN=LOC_Os12g26290 PE=4 SV=1 - [H2KX19_ORYSJ]	68.1297	6.7417	38.8	6	20	0.913641	0.899654	0.917245	0.91018	1.07171	1.07922	1.05434	1.06842	1.17386	0.00768832
H2KX75	Alpha-L-arabinofuranosidase C-terminus family protein, expressed OS=Oryza sativa subsp. japonica GN=LOC_Os12g03470 PE=4 SV=1 - [H2KX75_ORYSJ]	55.8866	5.8208	8.37	10	1	0.952246	1.08995	1.06653	1.03624	1.07004	0.963274	1.05721	1.03017	0.994145	0.943972
H2KX77	Expressed protein OS=Oryza sativa subsp. japonica GN=LOC_Os12g03060 PE=4 SV=1 - [H2KX77_ORYSJ]	33.4046	5.2876	3.22	4	1	0.87123	0.796995	0.870667	0.846297	1.0176	1.08037	1.06256	1.05351	1.24485	0.0274797
H9DW79	NBS-LRR protein (Fragment) OS=Oryza sativa subsp. indica GN=NBS-LRR gene PE=4 SV=1 - [H9DW79_ORYSI]	52.0172	7.44482	4.6	6	2	1.61983	1.70451	1.54176	1.62203	1.06472	0.863071	1.24076	1.05618	0.651148	0.0487331
H9N012	Betaine aldehyde dehydrogenase (Fragment) OS=Oryza sativa GN=Badh2 PE=3 SV=1 - [H9N012_ORYSA]	45.7859	4.98291	17.66	13	6	1.08117	1.01772	1.00643	1.03511	0.926942	0.920868	0.885609	0.91114	0.880237	0.0511873
I3RJI6	Mitogen-activated protein kinase kinase 4 OS=Oryza sativa subsp. indica GN=MKK4 PE=2 SV=1 - [I3RJI6_ORYSI]	40.0775	9.45166	12.2	9	4	1.06558	1.08263	0.996331	1.04818	0.956186	0.936038	0.99548	0.962568	0.918323	0.132683
I6QM82	Aquaporin OS=Oryza sativa subsp. japonica GN=PIP1.1 PE=2 SV=1 - [I6QM82_ORYSJ]	30.767	8.82178	22.15	4	4	0.994801	0.934172	0.893219	0.940731	1.04425	0.999824	0.99704	1.0137	1.07757	0.189319
J7H3S8	Allene oxide cyclase 4 OS=Oryza sativa subsp. indica GN=AOC4 PE=2 SV=1 - [J7H3S8_ORYSI]	25.9744	9.23193	15.42	3	3	0.920643	0.901631	0.913592	0.911955	0.996096	1.03804	0.978683	1.00427	1.10123	0.0449811
K4FHN8	Disulfide isomerase OS=Oryza sativa subsp. japonica PE=2 SV=1 - [K4FHN8_ORYSJ]	56.89	5.09717	35.81	4	16	0.934524	0.885495	0.863206	0.894408	1.00329	1.04286	0.984322	1.01016	1.12941	0.0602501
O04226	Delta-1-pyrroline-5-carboxylate synthase OS=Oryza sativa subsp. japonica GN=P5CS PE=2 SV=2 - [P5CS_ORYSJ]	77.6969	6.84424	5.17	3	4	0.987152	1.04122	0.907924	0.978765	1.03256	1.04006	1.0123	1.02831	1.05062	0.400473
O04363	Pathogenesis-related thaumatin-like protein OS=Oryza sativa PE=2 SV=1 - [O04363_ORYSA]	19.2256	4.79248	7.73	3	1	0.93101	0.887258	0.912883	0.910384	0.947276	0.90607	0.961952	0.938433	1.03081	0.371862
O22541	Transmembrane protein OS=Oryza sativa PE=2 SV=1 - [O22541_ORYSA]	31.0342	9.17334	14.19	1	2	0.824494	0.659803	0.681329	0.721875	0.912946	1.0467	0.902226	0.953957	1.3215	0.0929577
O23877	Ferredoxin--NADP reductase, embryo isozyme, chloroplastic OS=Oryza sativa subsp. japonica GN=Os07g0147900 PE=1 SV=1 - [FENR3_ORYSJ]	41.788	8.70459	2.91	3	1	0.939355	0.836744	0.743079	0.839726	1.0939	1.16341	0.990215	1.08251	1.28912	0.0994285
O24186	10 kDa chaperonin OS=Oryza sativa PE=3 SV=1 - [O24186_ORYSA]	10.609	8.38232	21.43	6	2	0.885936	0.927039	1.12747	0.980148	1.2356	1.25648	1.68017	1.39075	1.41892	0.148548
O24212	Osr40g2 protein (Fragment) OS=Oryza sativa GN=osr40g2 PE=2 SV=1 - [O24212_ORYSA]	38.633	7.59131	20.7	6	4	0.954413	0.953722	0.897559	0.935231	1.01389	1.02015	0.985746	1.0066	1.07631	0.0939742
O49068	Tubulin gamma-2 chain OS=Oryza sativa subsp. japonica GN=TUBG2 PE=2 SV=1 - [TBG2_ORYSJ]	52.8365	5.8208	5.33	2	2	1.03944	0.917081	0.961183	0.972568	0.992697	1.01877	0.986389	0.999285	1.02747	0.622879
O49148	Harpin induced gene 1 homolog OS=Oryza sativa GN=Hin1 PE=2 SV=1 - [O49148_ORYSA]	22.2185	8.85107	39.02	3	5	0.966369	0.898262	0.925648	0.930093	0.995092	1.01669	0.970611	0.994131	1.06885	0.134645
O49218	Methylmalonate semi-aldehyde dehydrogenase OS=Oryza sativa GN=MMSDH1 PE=2 SV=1 - [O49218_ORYSA]	56.9438	6.354	7.33	4	3	0.951189	1.01909	0.954438	0.974906	1.10344	1.13749	1.1314	1.12411	1.15304	0.0317731
O64937	Elongation factor 1-alpha OS=Oryza sativa subsp. japonica GN=REFA1 PE=2 SV=2 - [EF1A_ORYSJ]	49.2617	9.05615	32.66	7	14	1.02931	1.08243	0.991817	1.03452	0.995583	0.963413	0.9502	0.969732	0.937375	0.189608
O65030	1-aminocyclopropane-1-carboxylate oxidase (Fragment) OS=Oryza sativa GN=ACO1 PE=2 SV=1 - [O65030_ORYSA]	35.5139	5.51611	9.55	9	3	1.03608	0.957488	0.992185	0.995251	0.950076	0.97001	0.968576	0.962887	0.967482	0.362732
O80384	Ovp1 OS=Oryza sativa GN=OVP1 PE=3 SV=1 - [O80384_ORYSA]	80.5837	5.33838	19.71	15	5	0.949549	0.959907	0.942887	0.950781	1.09417	1.10545	1.09442	1.09801	1.15485	0.00612782
O82143	26S proteasome regulatory particle non-ATPase subunit10 OS=Oryza sativa subsp. japonica GN=Os03g0243300 PE=2 SV=1 - [O82143_ORYSJ]	42.3568	4.64014	12.44	2	4	0.967723	0.956861	0.905975	0.94352	0.993911	1.0057	0.945198	0.981603	1.04036	0.341792
O82451	Probable glutathione S-transferase GSTF2 OS=Oryza sativa subsp. japonica GN=GSTF2 PE=1 SV=3 - [GSTF2_ORYSJ]	23.9612	6.12549	33.02	8	7	1.05521	1.02019	1.06229	1.0459	0.879023	0.878058	0.883684	0.880255	0.841627	0.00912182
P09229	Cysteine proteinase inhibitor 1 OS=Oryza sativa subsp. japonica GN=Os01g0803200 PE=1 SV=2 - [CYT1_ORYSJ]	15.3459	5.84619	22.14	2	3	0.970439	0.935947	0.92731	0.944565	1.00542	1.06022	0.95235	1.006	1.06504	0.250328
P0C030	Ubiquitin-NEDD8-like protein RUB1 OS=Oryza sativa subsp. japonica GN=RUB1 PE=2 SV=2 - [RUB1_ORYSJ]	17.1192	6.06201	40.52	41	1	1.1441	1.17907	1.29289	1.20535	0.935661	0.938013	1.04307	0.972248	0.806608	0.0651496
P0C353	Photosystem I P700 chlorophyll a apoprotein A1 OS=Oryza sativa GN=psaA PE=3 SV=1 - [PSAA_ORYSA]	83.1155	7.10791	1.6	4	1	1.16133	1.21245	1.25318	1.20899	1.00497	0.934322	1.04884	0.996044	0.823867	0.0450654
P0C356	Photosystem I P700 chlorophyll a apoprotein A2 OS=Oryza sativa GN=psaB PE=3 SV=1 - [PSAB_ORYSA]	82.5079	7.15186	5.04	6	3	1.0179	1.29154	1.17296	1.1608	1.05308	0.983659	1.06293	1.03322	0.890096	0.313486
P0C359	Photosystem I iron-sulfur center OS=Oryza sativa GN=psaC PE=3 SV=1 - [PSAC_ORYSA]	8.89313	6.91748	43.21	1	3	1.06799	1.21279	1.52988	1.27022	1.09588	0.974348	1.16244	1.07756	0.848322	0.380302
P0C438	50S ribosomal protein L14, chloroplastic OS=Oryza sativa GN=rpl14 PE=3 SV=1 - [RK14_ORYSA]	13.5563	8.29443	17.07	4	1	0.784679	0.844058	0.816871	0.815203	0.918695	0.816894	0.91054	0.882043	1.08199	0.251171
P0C455	50S ribosomal protein L33, chloroplastic OS=Oryza sativa GN=rpl33 PE=3 SV=1 - [RK33_ORYSA]	7.63803	10.1694	18.18	1	1	0.808906	0.939109	0.689303	0.812439	0.911014	0.892687	0.798315	0.867339	1.06757	0.638993
P0C473	30S ribosomal protein S16, chloroplastic OS=Oryza sativa GN=rps16 PE=3 SV=1 - [RR16_ORYSA]	10.0496	10.5942	9.41	1	1	0.902973	0.794529	0.777196	0.824899	0.898368	0.957899	0.876223	0.91083	1.10417	0.243199
P0C483	30S ribosomal protein S3, chloroplastic OS=Oryza sativa GN=rps3 PE=3 SV=1 - [RR3_ORYSA]	27.5009	9.74463	4.18	2	1	0.935632	0.760741	1.05588	0.917418	1.18463	1.02894	0.926949	1.04684	1.14107	0.441853
P0C510	Ribulose bisphosphate carboxylase large chain OS=Oryza sativa GN=rbcL PE=3 SV=1 - [RBL_ORYSA]	52.8475	6.68311	34.8	18	8	0.960089	0.957342	0.913235	0.943555	1.02316	1.0336	0.978863	1.01187	1.07241	0.110702
P0C539	Actin-2 OS=Oryza sativa subsp. indica GN=ACT2 PE=3 SV=1 - [ACT2_ORYSI]	41.653	5.49072	43.77	2	1	1.14956	1.3233	1.28991	1.25426	1.06899	0.975821	1.0665	1.0371	0.826867	0.0837251
P0C542	Actin-7 OS=Oryza sativa subsp. indica GN=ACT7 PE=3 SV=1 - [ACT7_ORYSI]	41.5878	5.38916	33.78	3	5	1.13471	1.07399	1.02113	1.07661	0.876192	0.825876	0.830574	0.844214	0.784141	0.0302548
P0C5A3	3'(2'),5'-bisphosphate nucleotidase OS=Oryza sativa PE=2 SV=1 - [DPNP_ORYSA]	37.457	4.7417	7.54	2	3	1.01948	0.962325	0.969736	0.983847	1.00113	0.951146	0.995245	0.982507	0.998638	0.970959
P0C5D4	Putative peroxiredoxin Q, chloroplastic OS=Oryza sativa subsp. indica GN=OsI_22010 PE=1 SV=1 - [PRXQ_ORYSI]	23.7224	9.90576	11.06	3	2	0.980803	1.05696	0.945272	0.994345	0.988646	0.891426	0.924227	0.934766	0.940082	0.363353
P0C8Z0	Uncharacterized protein OsI_027940 OS=Oryza sativa subsp. indica GN=OsI_027940 PE=1 SV=2 - [Y8359_ORYSI]	22.5643	4.48779	3.81	2	1	1.0393	0.974625	0.953962	0.989296	1.00348	1.06974	0.986812	1.02001	1.03105	0.562793
P14656	Glutamine synthetase cytosolic isozyme 1-1 OS=Oryza sativa subsp. japonica GN=GLN1-1 PE=1 SV=1 - [GLN11_ORYSJ]	39.1764	5.73193	17.7	2	6	1.06371	1.04731	1.03279	1.04794	0.898777	0.923075	0.919779	0.913877	0.872073	0.010248
P14717	Phenylalanine ammonia-lyase OS=Oryza sativa subsp. japonica GN=PAL PE=1 SV=2 - [PAL1_ORYSJ]	75.4509	6.49365	21.97	6	9	1.07263	1.0653	1.05114	1.06302	0.861774	0.882981	0.858615	0.86779	0.816341	0.00742648
P17070	Proliferating cell nuclear antigen OS=Oryza sativa subsp. japonica GN=Os02g0805200 PE=2 SV=2 - [PCNA_ORYSJ]	29.2525	4.75439	3.42	1	1	0.972507	0.885709	0.85184	0.903352	0.911273	0.947729	0.893504	0.917502	1.01566	0.809968
P17784	Fructose-bisphosphate aldolase cytoplasmic isozyme OS=Oryza sativa subsp. japonica GN=FBA PE=1 SV=2 - [ALF_ORYSJ]	38.8391	7.32764	32.96	8	3	1.11357	1.00959	1.00555	1.0429	1.00523	0.924325	0.922524	0.950693	0.911583	0.208643
P25766	Ras-related protein RGP1 OS=Oryza sativa subsp. japonica GN=RGP1 PE=2 SV=2 - [RLGP1_ORYSJ]	24.9638	7.37158	22.57	8	2	0.897757	0.891583	0.909199	0.899513	1.07049	1.13645	0.951547	1.05283	1.17044	0.124001
P28757	Superoxide dismutase [Cu-Zn] 2 OS=Oryza sativa subsp. japonica GN=SODCC2 PE=1 SV=2 - [SODC2_ORYSJ]	15.0714	6.41748	34.21	5	2	0.978662	1.18397	0.836912	0.999848	0.886275	0.840295	0.854088	0.860219	0.86035	0.362221
P29545	Elongation factor 1-beta OS=Oryza sativa subsp. japonica GN=Os07g0662500 PE=1 SV=3 - [EF1B_ORYSJ]	23.785	4.76709	44.2	3	6	1.06329	1.06081	0.986598	1.0369	0.966716	0.902952	0.927974	0.932547	0.899361	0.0929577
P31110	Thaumatin-like protein OS=Oryza sativa subsp. japonica GN=Os12g0628600 PE=1 SV=1 - [TLP_ORYSJ]	17.9805	5.32568	12.99	6	2	0.890979	0.765895	0.846845	0.834573	0.908264	0.951287	0.854425	0.904659	1.08398	0.318021
P35681	Translationally-controlled tumor protein homolog OS=Oryza sativa subsp. japonica GN=TCTP PE=1 SV=1 - [TCTP_ORYSJ]	18.9345	4.67822	32.74	2	6	1.05014	1.00558	0.985406	1.01371	0.943031	0.956425	0.927902	0.942453	0.929708	0.0890747
P35683	Eukaryotic initiation factor 4A-1 OS=Oryza sativa subsp. japonica GN=Os06g0701100 PE=2 SV=2 - [IF4A1_ORYSJ]	47.058	5.56689	23.43	6	8	1.00637	0.991138	1.02865	1.00872	0.996086	0.987029	0.96121	0.981442	0.972958	0.251796
P35684	60S ribosomal protein L3 OS=Oryza sativa subsp. japonica GN=RPL3 PE=2 SV=2 - [RL3_ORYSJ]	44.4357	10.0815	32.9	9	14	0.958133	0.958682	0.928213	0.948343	1.02961	1.01021	0.985487	1.00844	1.06337	0.0768438
P35685	60S ribosomal protein L7a OS=Oryza sativa subsp. japonica GN=RPL7A PE=2 SV=1 - [RL7A_ORYSJ]	29.2855	10.3452	41.86	9	13	0.923245	0.934808	0.917778	0.925277	1.03805	1.04524	0.990586	1.02463	1.10737	0.0371743
P35686	40S ribosomal protein S20 OS=Oryza sativa subsp. japonica GN=RPS20 PE=2 SV=2 - [RS20_ORYSJ]	14.0375	9.43701	34.38	1	2	0.972571	0.954799	0.939217	0.955529	0.956644	1.01316	0.93893	0.969578	1.0147	0.698148
P35687	40S ribosomal protein S21 OS=Oryza sativa subsp. japonica GN=RPS21 PE=3 SV=1 - [RS21_ORYSJ]	9.24763	7.34229	13.41	5	1	0.935684	0.941507	0.902308	0.9265	0.969282	1.00417	0.968939	0.980797	1.0586	0.0989316
P37833	Aspartate aminotransferase, cytoplasmic OS=Oryza sativa subsp. japonica GN=Os01g0760600 PE=2 SV=1 - [AATC_ORYSJ]	44.4788	7.94287	23.1	2	10	1.00905	0.958825	0.97095	0.979608	0.930393	0.962417	0.933155	0.941988	0.961597	0.209269
P40392	Ras-related protein RIC1 OS=Oryza sativa subsp. japonica GN=RIC1 PE=2 SV=2 - [RIC1_ORYSJ]	22.4622	5.2749	58.91	7	7	0.942237	0.869561	0.893461	0.901753	1.04418	1.05072	1.00535	1.03342	1.14601	0.0424615
P40393	Ras-related protein RIC2 OS=Oryza sativa subsp. japonica GN=RIC2 PE=2 SV=2 - [RIC2_ORYSJ]	23.9081	5.73193	47	1	3	1.02082	1.09232	1.02283	1.04532	1.03338	0.971279	0.992682	0.999114	0.955794	0.308993
P41095	60S acidic ribosomal protein P0 OS=Oryza sativa subsp. japonica GN=Os08g0130500 PE=1 SV=3 - [RLA0_ORYSJ]	34.3561	5.49072	23.82	9	7	0.915198	0.821589	0.809456	0.848748	0.981634	1.00498	0.960035	0.982216	1.15725	0.0757303
P42863	Glucose-6-phosphate isomerase, cytosolic B OS=Oryza sativa subsp. japonica GN=Os06g0256500 PE=2 SV=2 - [G6PIB_ORYSJ]	62.3291	6.93213	17.99	2	3	1.10612	0.920738	1.01568	1.01418	0.930159	0.985815	1.00294	0.972971	0.959368	0.625116
P43279	NADP-dependent malic enzyme, chloroplastic OS=Oryza sativa subsp. japonica GN=ME6 PE=2 SV=2 - [MAOC_ORYSJ]	69.8219	7.13721	6.57	2	1	0.933254	0.869462	0.988155	0.93029	0.913951	0.972916	0.854793	0.913887	0.982367	0.81911
P45960	Tubulin beta-4 chain OS=Oryza sativa subsp. japonica GN=TUBB4 PE=2 SV=1 - [TBB4_ORYSJ]	50.2568	4.85596	42.73	7	1	0.722267	0.72355	0.775189	0.740335	1.16722	1.23199	1.22321	1.20747	1.63098	0.00768832
P46466	26S protease regulatory subunit 4 homolog OS=Oryza sativa subsp. japonica GN=TBP2 PE=2 SV=2 - [PRS4_ORYSJ]	49.556	6.21436	15.4	5	7	0.950047	0.920866	0.868917	0.913277	0.933372	0.943413	0.939561	0.938782	1.02793	0.468162
P48489	Serine/threonine-protein phosphatase PP1 OS=Oryza sativa subsp. japonica GN=Os03g0268000 PE=2 SV=2 - [PP1_ORYSJ]	36.1429	5.19873	11.8	7	3	0.939813	0.861912	0.965119	0.922281	1.0031	1.00513	1.04428	1.0175	1.10325	0.124432
P48642	Glutathione reductase, cytosolic OS=Oryza sativa subsp. japonica GN=GRC2 PE=2 SV=2 - [GSHRC_ORYSJ]	53.4734	6.66846	6.45	4	3	1.18823	1.30044	1.21712	1.23526	0.887425	0.79379	0.890568	0.857261	0.69399	0.0184003
P49027	Guanine nucleotide-binding protein subunit beta-like protein A OS=Oryza sativa subsp. japonica GN=RACK1A PE=1 SV=1 - [GBLPA_ORYSJ]	36.209	6.44287	19.76	2	3	0.982973	0.922196	0.945104	0.950091	0.99054	1.03184	1.00129	1.00789	1.06084	0.135398
P49100	Cytochrome b5 OS=Oryza sativa subsp. japonica GN=Os05g0108800 PE=2 SV=2 - [CYB5_ORYSJ]	15.2727	5.32568	48.91	2	3	0.929611	0.934909	0.912593	0.925704	1.13136	1.06567	1.02686	1.07463	1.16088	0.0486611
P49199	40S ribosomal protein S8 OS=Oryza sativa subsp. japonica GN=RPS8 PE=2 SV=2 - [RS8_ORYSJ]	24.8142	10.4038	36.82	2	2	1.01931	1.10395	0.951642	1.02497	1.21383	1.11027	1.09672	1.14027	1.1125	0.216387
P49397	40S ribosomal protein S3a OS=Oryza sativa subsp. japonica GN=RPS3A PE=2 SV=2 - [RS3A_ORYSJ]	29.7088	9.80322	36.64	2	5	1.00967	0.978456	0.955481	0.981202	1.04247	1.04984	1.04922	1.04718	1.06724	0.0632539
P49398	40S ribosomal protein S4 OS=Oryza sativa subsp. japonica GN=RPS4 PE=2 SV=3 - [RS4_ORYSJ]	29.8462	10.1255	36.23	2	7	0.914068	0.853503	0.886165	0.884579	1.05002	1.03883	0.999764	1.02954	1.16387	0.0307576
P50156	Probable aquaporin TIP1-1 OS=Oryza sativa subsp. japonica GN=TIP1-1 PE=2 SV=1 - [TIP11_ORYSJ]	25.6834	6.50732	6.8	1	1	0.894815	0.950913	0.880192	0.90864	1.15046	1.08343	1.09918	1.11102	1.22273	0.025876
P51431	Ubiquitin-40S ribosomal protein S27a-2 OS=Oryza sativa subsp. japonica GN=RPS27AB PE=2 SV=3 - [R27AB_ORYSJ]	17.6715	9.80322	62.58	37	2	1.03835	1.08843	0.944455	1.02375	1.01877	0.964065	0.936548	0.973128	0.950557	0.479289
P51823	ADP-ribosylation factor 2 OS=Oryza sativa subsp. japonica GN=ARF PE=2 SV=2 - [ARF2_ORYSJ]	20.6947	6.94678	39.23	19	6	0.965754	0.929933	0.898849	0.931512	0.981356	0.972168	0.916932	0.956819	1.02717	0.536822
P52428	Proteasome subunit alpha type-1 OS=Oryza sativa subsp. japonica GN=PAF1 PE=2 SV=1 - [PSA1_ORYSJ]	29.6117	5.5415	30.37	1	6	1.05145	1.12706	1.10748	1.09533	1.00178	0.957186	1.01145	0.990139	0.903964	0.0751943
P53683	Calcium-dependent protein kinase isoform 2 OS=Oryza sativa subsp. japonica GN=CPK2 PE=2 SV=2 - [CDPK2_ORYSJ]	59.4678	6.32861	43.53	6	18	0.986282	0.954527	0.999403	0.980071	1.04093	1.03805	1.04133	1.0401	1.06125	0.0543472
P55142	Glutaredoxin-C6 OS=Oryza sativa subsp. japonica GN=GRXC6 PE=1 SV=2 - [GRXC6_ORYSJ]	11.7671	6.03662	49.11	1	4	0.919707	0.896203	0.866497	0.894136	0.931884	0.953708	0.910494	0.932029	1.04238	0.231748
P55857	Small ubiquitin-related modifier 1 OS=Oryza sativa subsp. japonica GN=SUMO1 PE=1 SV=1 - [SUMO1_ORYSJ]	10.9213	5.09717	18	3	2	0.983693	0.944281	0.961621	0.963198	0.94583	0.979136	0.941772	0.955579	0.99209	0.755089
P83647	Profilin LP04 OS=Oryza sativa subsp. indica GN=OsI_020954 PE=1 SV=2 - [PROFX_ORYSI]	14.1239	4.86865	38.93	1	5	1.04166	1.00881	0.988219	1.0129	0.933004	0.948537	0.932315	0.937952	0.92601	0.0529542
P93419	H359-2 protein (Fragment) OS=Oryza sativa GN=h359-2 PE=4 SV=1 - [P93419_ORYSA]	18.9618	6.80029	7.1	8	1	0.914731	1.04549	1.12546	1.02856	0.744024	0.797586	0.808787	0.783466	0.761711	0.0729522
P93425	TMK protein OS=Oryza sativa GN=TMK PE=2 SV=1 - [P93425_ORYSA]	101.539	6.41748	9.25	5	7	0.846939	0.828797	0.919392	0.865043	1.14658	1.14858	1.09461	1.12992	1.30621	0.018658
P93844	Phospholipase D alpha 2 OS=Oryza sativa subsp. japonica GN=PLD2 PE=2 SV=2 - [PLDA2_ORYSJ]	91.2612	7.03467	20.56	8	12	1.06168	1.18583	1.08927	1.11226	0.973201	0.95136	0.995353	0.973305	0.875069	0.0855965
Q00RI5	OSIGBa0125M19.1 protein OS=Oryza sativa GN=OSIGBa0125M19.1 PE=4 SV=1 - [Q00RI5_ORYSA]	26.6823	8.00146	5.26	3	1	1.06516	1.27893	1.50487	1.28299	1.03833	1.09274	1.19996	1.11034	0.865436	0.392959
Q00RJ0	OSIGBa0155K17.10 protein OS=Oryza sativa GN=OSIGBa0155K17.10 PE=4 SV=1 - [Q00RJ0_ORYSA]	5.61106	9.92041	13.73	3	1	0.882053	0.979139	0.981626	0.947606	0.757028	0.885319	0.792501	0.811616	0.856491	0.133241
Q01859	ATP synthase subunit beta, mitochondrial OS=Oryza sativa subsp. japonica GN=ATPB PE=1 SV=2 - [ATPBM_ORYSJ]	58.8978	6.3667	12.68	4	2	0.997551	0.90205	0.956073	0.951891	0.938264	1.06677	1.02067	1.00857	1.05954	0.411838
Q01HF3	OSIGBa0157K09-H0214G12.4 protein OS=Oryza sativa GN=OSIGBa0157K09-H0214G12.4 PE=4 SV=1 - [Q01HF3_ORYSA]	52.6296	7.26904	5.82	2	2	1.21156	1.37217	1.40671	1.33015	0.932667	1.00214	0.906433	0.94708	0.712012	0.0353179
Q01HN4	OSIGBa0115K01-H0319F09.18 protein OS=Oryza sativa GN=OSIGBa0115K01-H0319F09.18 PE=3 SV=1 - [Q01HN4_ORYSA]	76.6436	8.79248	7.95	10	4	0.959028	1.01976	1.19534	1.05804	1.05328	1.03233	1.10293	1.06285	1.00454	0.96891
Q01HQ2	OSIGBa0153E02-OSIGBa0093I20.23 protein OS=Oryza sativa GN=OSIGBa0153E02-OSIGBa0093I20.23 PE=4 SV=1 - [Q01HQ2_ORYSA]	50.92	6.60986	8.05	4	3	1.09686	1.15694	1.05741	1.10374	1.09199	0.995825	1.03146	1.03976	0.942035	0.300231
Q01HR1	OSIGBa0153E02-OSIGBa0093I20.14 protein OS=Oryza sativa GN=OSIGBa0153E02-OSIGBa0093I20.14 PE=4 SV=1 - [Q01HR1_ORYSA]	78.792	8.92432	4.83	8	1	1.20666	1.19654	1.00593	1.13638	1.10673	1.08713	1.21265	1.1355	0.999231	0.993057
Q01HT5	B0403H10-OSIGBa0105A11.13 protein OS=Oryza sativa GN=B0403H10-OSIGBa0105A11.13 PE=4 SV=1 - [Q01HT5_ORYSA]	12.2974	8.49951	62.73	5	6	0.907812	0.916235	0.889395	0.904481	1.04649	1.07213	1.0137	1.04411	1.15437	0.0216189
Q01HW9	B0616E02-H0507E05.3 protein OS=Oryza sativa GN=B0616E02-H0507E05.3 PE=4 SV=1 - [Q01HW9_ORYSA]	50.2657	8.82178	5.14	4	2	1.08577	1.09359	1.04763	1.07566	0.83712	0.885596	0.837907	0.853541	0.793502	0.012581
Q01I92	H0311C03.2 protein OS=Oryza sativa GN=H0311C03.2 PE=3 SV=1 - [Q01I92_ORYSA]	16.8996	10.2427	25	6	4	0.915663	0.869439	0.878384	0.887829	1.08264	1.08676	1.03566	1.06835	1.20333	0.0179419
Q01IB3	OSIGBa0131L05.8 protein OS=Oryza sativa GN=OSIGBa0131L05.8 PE=4 SV=1 - [Q01IB3_ORYSA]	87.4872	4.85596	2.59	3	1	0.939822	0.869266	0.876241	0.89511	1.12193	0.903198	1.01404	1.01306	1.13177	0.262346
Q01IF7	H0805A05.13 protein OS=Oryza sativa GN=H0805A05.13 PE=4 SV=1 - [Q01IF7_ORYSA]	44.0109	5.92236	21.85	6	8	0.986708	1.01387	1.00908	1.00322	0.994982	1.00959	1.00651	1.00369	1.00047	0.973931
Q01IU7	OSIGBa0130B08.3 protein OS=Oryza sativa GN=OSIGBa0130B08.3 PE=4 SV=1 - [Q01IU7_ORYSA]	39.47	6.60986	5.21	5	2	1.10441	1.24215	1.4589	1.26849	1.04812	0.914726	1.16338	1.04208	0.821511	0.253221
Q01J03	B0806H07.1 protein OS=Oryza sativa GN=B0806H07.1 PE=4 SV=1 - [Q01J03_ORYSA]	81.1056	6.0874	14.86	2	8	0.903099	0.8047	0.851729	0.853176	1.03109	1.04503	0.964685	1.0136	1.18803	0.0602501
Q01J39	OSIGBa0140O07.4 protein OS=Oryza sativa GN=OSIGBa0140O07.4 PE=4 SV=1 - [Q01J39_ORYSA]	16.4044	9.18799	6.08	4	1	0.867231	0.802568	0.777754	0.815851	0.909977	0.900905	0.737529	0.84947	1.04121	0.714444
Q01JP0	OSIGBa0139P06.8 protein OS=Oryza sativa GN=OSIGBa0139P06.8 PE=4 SV=1 - [Q01JP0_ORYSA]	36.8791	9.12939	7.31	3	2	1.01454	1.26911	1.23786	1.17384	1.13934	1.14765	1.14477	1.14392	0.974514	0.80215
Q01JP6	OSIGBa0103M18.6 protein OS=Oryza sativa GN=OSIGBa0139P06.2 PE=4 SV=1 - [Q01JP6_ORYSA]	19.8531	6.37939	5.13	2	1	2.01216	1.3699	1.22425	1.53544	1.10798	1.0717	1.20302	1.12757	0.734362	0.282483
Q01JZ7	H0525E10.11 protein OS=Oryza sativa GN=H0525E10.11 PE=4 SV=1 - [Q01JZ7_ORYSA]	122.555	6.07471	10.45	5	10	0.985298	0.892195	0.951354	0.942949	0.994175	1.02852	0.972527	0.998407	1.05881	0.264599
Q01K11	Gamma-aminobutyrate transaminase 1, mitochondrial OS=Oryza sativa subsp. indica GN=OsI_17385 PE=3 SV=1 - [GATP1_ORYSI]	56.3346	6.80029	6.98	6	3	1.00916	0.927276	0.930825	0.955754	1.17255	1.15453	1.23019	1.18576	1.24065	0.0285415
Q01K90	OSIGBa0148A10.8 protein OS=Oryza sativa GN=OSIGBa0148A10.8 PE=4 SV=1 - [Q01K90_ORYSA]	44.9908	6.41748	4.35	6	2	1.1515	1.19701	1.11541	1.15464	0.985857	1.04879	1.02959	1.02141	0.884615	0.0558387
Q01KE1	OSIGBa0113I13.6 protein OS=Oryza sativa GN=OSIGBa0113I13.6 PE=4 SV=1 - [Q01KE1_ORYSA]	29.785	5.36377	6.83	2	1	1.10241	1.02999	1.10669	1.0797	1.04562	1.00073	1.09439	1.04691	0.969637	0.542661
Q01KM0	OSIGBa0147J19.9 protein OS=Oryza sativa GN=OSIGBa0147J19.9 PE=3 SV=1 - [Q01KM0_ORYSA]	45.6488	7.1958	4.38	29	1	1.01543	1.00951	1.01833	1.01442	0.826558	0.89601	0.886908	0.869825	0.857458	0.0282336
Q01L89	OSIGBa0076I14.3 protein OS=Oryza sativa GN=OSIGBa0076I14.3 PE=4 SV=1 - [Q01L89_ORYSA]	25.2684	5.05908	38.33	4	6	1.27724	1.3222	1.26557	1.28834	0.807322	0.916629	0.9603	0.89475	0.6945	0.018658
Q01LD5	OSIGBa0132D06.2 protein OS=Oryza sativa GN=OSIGBa0132D06.2 PE=4 SV=1 - [Q01LD5_ORYSA]	73.2855	7.38623	1.92	2	1	1.18839	1.11632	1.15473	1.15315	0.865341	0.831102	0.88746	0.861301	0.746914	0.0111385
Q01LG8	OSIGBa0155K12.6 protein OS=Oryza sativa GN=OSIGBa0155K12.6 PE=4 SV=1 - [Q01LG8_ORYSA]	88.2793	8.73389	2.75	2	2	1.0229	0.768061	0.839421	0.876794	1.06931	1.07059	1.05634	1.06541	1.21512	0.153092
Q01LS3	OSIGBa0139J17.1 protein OS=Oryza sativa GN=OSIGBa0139J17.1 PE=4 SV=1 - [Q01LS3_ORYSA]	55.6919	8.17725	2.24	3	1	1.23118	1.42029	1.03782	1.22976	1.02191	0.905567	1.02285	0.983442	0.7997	0.202918
Q01M59	OSIGBa0113B06.2 protein OS=Oryza sativa GN=OSIGBa0113B06.2 PE=3 SV=1 - [Q01M59_ORYSA]	89.7848	5.78271	2.48	4	2	1.20979	1.40266	1.43314	1.34853	1.00073	0.958754	1.21829	1.05926	0.785491	0.132114
Q01MG4	OSIGBa0131F24.5 protein OS=Oryza sativa GN=OSIGBa0131F24.5 PE=4 SV=1 - [Q01MG4_ORYSA]	13.1248	8.88037	16.1	3	1	1.07178	2.50551	1.22877	1.60202	0.781463	0.556162	0.854975	0.730867	0.456216	0.236905
Q01MW5	H0207B04.1 protein OS=Oryza sativa GN=H0207B04.1 PE=3 SV=1 - [Q01MW5_ORYSA]	35.0585	9.62744	3.13	2	1	1.3076	2.4134	1.68023	1.80041	1.57816	0.916125	1.2573	1.25053	0.69458	0.334301
Q01N35	OSIGBa0123D13.7 protein OS=Oryza sativa GN=OSIGBa0148I18.2 PE=4 SV=1 - [Q01N35_ORYSA]	46.246	5.30029	16.35	3	6	0.949957	0.8937	0.868459	0.904039	0.963949	0.988978	0.981898	0.978275	1.08212	0.115632
Q06967	14-3-3-like protein GF14-F OS=Oryza sativa subsp. japonica GN=GF14F PE=1 SV=2 - [14336_ORYSJ]	29.1596	4.88135	66.92	3	10	1.03394	1.02324	1.02242	1.02653	0.983997	0.996128	0.964106	0.98141	0.956043	0.0543472
Q0D3G9	Os07g0687100 protein OS=Oryza sativa subsp. japonica GN=Os07g0687100 PE=4 SV=1 - [Q0D3G9_ORYSJ]	27.3588	5.24951	3.67	3	1	1.00959	1.03947	0.966157	1.00507	0.986354	1.04142	0.9883	1.00536	1.00028	0.993382
Q0D402	Os07g0656800 protein OS=Oryza sativa subsp. japonica GN=Os07g0656800 PE=2 SV=1 - [Q0D402_ORYSJ]	19.8797	5.32568	10.81	2	1	0.597018	1.03292	1.2674	0.965779	0.777335	0.72243	1.10439	0.868052	0.89881	0.776123
Q0D4Z3	Os07g0593400 protein OS=Oryza sativa subsp. japonica GN=Os07g0593400 PE=4 SV=2 - [Q0D4Z3_ORYSJ]	16.2022	4.61475	6.63	4	1	1.00216	0.986018	1.03662	1.00827	0.937715	1.00248	0.99098	0.977058	0.969048	0.400269
Q0D519	Formin-like protein 13 OS=Oryza sativa subsp. japonica GN=FH13 PE=2 SV=1 - [FH13_ORYSJ]	83.7584	8.47021	5.94	3	4	1.03672	1.00275	0.973064	1.00418	0.98985	1.02616	0.968229	0.994746	0.990608	0.800104
Q0D529	Os07g0586500 protein OS=Oryza sativa subsp. japonica GN=Os07g0586500 PE=2 SV=1 - [Q0D529_ORYSJ]	45.3253	6.60986	2.71	3	1	0.988339	0.745259	0.789689	0.841096	0.722759	0.771369	0.742031	0.745386	0.886209	0.398385
Q0D5Z2	Os07g0523300 protein (Fragment) OS=Oryza sativa subsp. japonica GN=Os07g0523300 PE=3 SV=1 - [Q0D5Z2_ORYSJ]	11.0039	10.1694	24.21	9	3	0.892791	0.945331	0.866557	0.90156	1.08899	1.06494	1.05493	1.06962	1.18641	0.0276406
Q0D673	Probable protein phosphatase 2C 62 OS=Oryza sativa subsp. japonica GN=Os07g0507000 PE=2 SV=1 - [P2C62_ORYSJ]	31.7213	6.96143	18.97	1	5	1.12132	1.039	1.1491	1.10314	0.968264	0.931355	0.942283	0.947301	0.858731	0.0545752
Q0D681	Os07g0503500 protein OS=Oryza sativa subsp. japonica GN=Os07g0503500 PE=3 SV=2 - [Q0D681_ORYSJ]	49.3532	5.80811	9.19	2	4	1.12984	1.1896	1.12369	1.14771	0.89279	0.877094	0.915089	0.894991	0.779806	0.0118918
Q0D6U7	Os07g0438500 protein (Fragment) OS=Oryza sativa subsp. japonica GN=Os07g0438500 PE=4 SV=1 - [Q0D6U7_ORYSJ]	94.0923	5.30029	1.74	2	1	0.899403	0.78005	0.806561	0.828671	0.603257	0.687555	0.655713	0.648842	0.78299	0.064679
Q0D715	Os07g0409900 protein OS=Oryza sativa subsp. japonica GN=Os07g0409900 PE=2 SV=1 - [Q0D715_ORYSJ]	57.5486	7.78174	9.18	2	2	1.14251	1.1963	1.16966	1.16949	1.04312	1.05955	1.07324	1.05864	0.905212	0.030844
Q0D7Q3	Os07g0223100 protein OS=Oryza sativa subsp. japonica GN=Os07g0223100 PE=4 SV=1 - [Q0D7Q3_ORYSJ]	5.33462	6.49365	31.25	1	1	1.042	0.761805	0.913741	0.905849	0.991505	0.934746	0.927576	0.951276	1.05015	0.713488
Q0D840	Thioredoxin H1 OS=Oryza sativa subsp. japonica GN=TRXH PE=1 SV=1 - [TRXH1_ORYSJ]	13.1477	5.30029	57.38	1	7	0.972027	0.911018	0.929794	0.937613	0.952475	0.972242	0.920608	0.948442	1.01155	0.756344
Q0D852	Os07g0184300 protein OS=Oryza sativa subsp. japonica GN=Os07g0184300 PE=3 SV=1 - [Q0D852_ORYSJ]	13.3814	10.7261	10.17	5	1	0.890084	0.888092	0.848881	0.875686	1.05133	1.17527	1.03976	1.08879	1.24335	0.0505612
Q0D8D7	Os07g0166700 protein OS=Oryza sativa subsp. japonica GN=Os07g0166700 PE=4 SV=1 - [Q0D8D7_ORYSJ]	85.4481	8.1333	3.02	3	2	0.933563	0.895524	0.980557	0.936548	1.04591	1.03863	1.05562	1.04672	1.11764	0.0566405
Q0D8R9	Os07g0134200 protein OS=Oryza sativa subsp. japonica GN=Os07g0134200 PE=4 SV=1 - [Q0D8R9_ORYSJ]	93.3574	7.06396	1.36	4	1	1.10635	1.41576	1.05413	1.19208	1.2997	1.05176	1.2504	1.20062	1.00716	0.969346
Q0D9G9	Os06g0716700 protein OS=Oryza sativa subsp. japonica GN=Os06g0716700 PE=3 SV=1 - [Q0D9G9_ORYSJ]	92.7612	4.98291	26.17	6	22	0.956218	0.93812	0.944259	0.946199	1.01961	1.01367	0.984725	1.006	1.0632	0.0452481
Q0D9K5	Os06g0711900 protein OS=Oryza sativa subsp. japonica GN=Os06g0711900 PE=2 SV=1 - [Q0D9K5_ORYSJ]	15.6519	8.60205	18.63	3	2	0.812553	0.782238	0.808	0.80093	1.32176	1.40316	1.29545	1.34012	1.67321	0.00785206
Q0DAE4	Glutaredoxin-C8 OS=Oryza sativa subsp. japonica GN=GRXC8 PE=2 SV=2 - [GRXC8_ORYSJ]	14.7517	7.97217	15.44	1	3	1.11032	1.16029	1.0932	1.12127	0.958116	0.814982	0.820731	0.86461	0.771099	0.0444968
Q0DAI4	Os06g0651000 protein OS=Oryza sativa subsp. japonica GN=Os06g0651000 PE=4 SV=1 - [Q0DAI4_ORYSJ]	21.1759	6.771	5.56	3	1	1.22174	1.54493	1.70596	1.49088	1.11114	1.07783	1.34584	1.17827	0.79032	0.235741
Q0DAZ7	Os06g0611900 protein OS=Oryza sativa subsp. japonica GN=Os06g0611900 PE=4 SV=1 - [Q0DAZ7_ORYSJ]	96.8912	6.41748	5.61	10	4	0.95559	0.935132	0.903274	0.931332	1.04569	1.06733	1.03226	1.04843	1.12573	0.0301042
Q0DB62	Os06g0598900 protein OS=Oryza sativa subsp. japonica GN=Os06g0598900 PE=4 SV=1 - [Q0DB62_ORYSJ]	37.2402	5.73193	17.54	3	5	1.03212	1.01864	1.0114	1.02072	0.873225	0.917007	0.935234	0.908489	0.890047	0.0350813
Q0DBY0	Os06g0508700 protein OS=Oryza sativa subsp. japonica GN=Os06g0508700 PE=4 SV=2 - [Q0DBY0_ORYSJ]	81.4159	6.56592	6.19	4	4	1.08688	1.06576	1.09565	1.08276	0.966614	0.885903	0.886484	0.913	0.843213	0.0323245
Q0DC10	Os06g0498400 protein (Fragment) OS=Oryza sativa subsp. japonica GN=Os06g0498400 PE=4 SV=1 - [Q0DC10_ORYSJ]	157.898	5.50342	1.34	3	1	0.988079	0.852301	1.00191	0.94743	0.819129	1.09689	1.15125	1.02242	1.07915	0.651898
Q0DCP2	Os06g0304700 protein (Fragment) OS=Oryza sativa subsp. japonica GN=Os06g0304700 PE=4 SV=2 - [Q0DCP2_ORYSJ]	66.4772	6.43018	2.86	4	1	0.858079	0.785383	0.896214	0.846559	0.864866	0.994665	0.889745	0.916425	1.08253	0.365034
Q0DCQ3	Os06g0301300 protein OS=Oryza sativa subsp. japonica GN=Os06g0301300 PE=4 SV=1 - [Q0DCQ3_ORYSJ]	184.718	7.59131	2.24	5	3	0.959754	0.948026	0.959288	0.955689	0.962423	1.01874	0.963277	0.98148	1.02699	0.365823
Q0DCT6	Os06g0292400 protein OS=Oryza sativa subsp. japonica GN=Os06g0292400 PE=4 SV=2 - [Q0DCT6_ORYSJ]	81.3587	8.27979	1.92	3	1	0.860024	0.849644	0.807257	0.838975	0.901985	0.931307	0.975311	0.936201	1.11589	0.0787626
Q0DD57	Os06g0254300 protein (Fragment) OS=Oryza sativa subsp. japonica GN=Os06g0254300 PE=4 SV=1 - [Q0DD57_ORYSJ]	17.749	7.02002	5.73	4	1	1.1699	1.04774	0.936408	1.05135	0.600456	0.638083	0.745458	0.661332	0.629032	0.0469195
Q0DE67	Os06g0172800 protein OS=Oryza sativa subsp. japonica GN=Os06g0172800 PE=4 SV=1 - [Q0DE67_ORYSJ]	47.8979	6.03662	2.44	3	1	0.922675	1.08483	1.04989	1.01913	1.10462	1.08462	1.1057	1.09831	1.0777	0.299287
Q0DEU8	Os06g0133800 protein (Fragment) OS=Oryza sativa subsp. japonica GN=Os06g0133800 PE=1 SV=1 - [Q0DEU8_ORYSJ]	73.4028	5.66846	15.93	8	9	0.900663	0.869246	0.875504	0.881804	1.03425	1.04587	1.01198	1.0307	1.16885	0.0115723
Q0DFB8	Os06g0103400 protein (Fragment) OS=Oryza sativa subsp. japonica GN=Os06g0103400 PE=4 SV=1 - [Q0DFB8_ORYSJ]	12.3264	5.50342	18.92	2	2	1.24626	1.35306	1.62743	1.40892	1.14402	0.952692	1.11621	1.07097	0.76014	0.138374
Q0DG77	Os05g0549000 protein OS=Oryza sativa subsp. japonica GN=Os05g0549000 PE=4 SV=1 - [Q0DG77_ORYSJ]	63.0088	5.37646	11.64	10	6	0.976985	0.918366	0.962923	0.952758	0.950775	0.971109	0.937009	0.952964	1.00022	0.993382
Q0DHB5	Os05g0477900 protein OS=Oryza sativa subsp. japonica GN=Os05g0477900 PE=4 SV=1 - [Q0DHB5_ORYSJ]	12.6596	9.37842	10.85	2	1	0.942895	1.09656	1.15714	1.06553	0.864614	0.858309	0.976633	0.899852	0.84451	0.18463
Q0DHY1	Os05g0431700 protein (Fragment) OS=Oryza sativa subsp. japonica GN=Os05g0431700 PE=4 SV=1 - [Q0DHY1_ORYSJ]	30.6481	8.85107	4.63	3	1	1.06865	1.1298	1.22211	1.14019	1.07375	1.23335	1.22773	1.17828	1.03341	0.708788
Q0DJ75	Os05g0318700 protein (Fragment) OS=Oryza sativa subsp. japonica GN=Os05g0318700 PE=3 SV=1 - [Q0DJ75_ORYSJ]	87.426	8.51416	7.39	21	2	0.981334	0.947097	1.10639	1.01161	0.967068	0.951007	1.10036	1.00615	0.994601	0.960096
Q0DJ78	Os05g0318100 protein (Fragment) OS=Oryza sativa subsp. japonica GN=Os05g0318100 PE=3 SV=2 - [Q0DJ78_ORYSJ]	40.3138	7.28369	6.59	3	2	0.921925	1.16742	1.0746	1.05465	1.15507	1.02669	1.14715	1.10964	1.05214	0.650227
Q0DJ99	Coatomer subunit delta-2 OS=Oryza sativa subsp. japonica GN=Os05g0311000 PE=2 SV=1 - [COPD2_ORYSJ]	57.4664	5.85889	22.75	8	3	0.937399	0.965975	1.24222	1.04853	1.00765	1.01896	1.20058	1.07573	1.02594	0.875296
Q0DJB7	Os05g0304400 protein OS=Oryza sativa subsp. japonica GN=Os05g0304400 PE=2 SV=1 - [Q0DJB7_ORYSJ]	49.6178	5.84619	31.91	8	13	0.953739	0.863133	0.885279	0.900717	0.967701	0.991488	0.942263	0.967151	1.07376	0.194042
Q0DJC0	Os05g0302700 protein OS=Oryza sativa subsp. japonica GN=Os05g0302700 PE=2 SV=1 - [Q0DJC0_ORYSJ]	40.951	9.74463	11.05	1	1	0.95254	0.838244	0.788044	0.859609	1.05836	1.19701	1.01947	1.09161	1.26989	0.0995174
Q0DJC4	Os05g0301600 protein OS=Oryza sativa subsp. japonica GN=Os05g0301600 PE=2 SV=1 - [Q0DJC4_ORYSJ]	18.3027	4.83057	8.48	2	1	1.24559	1.30351	1.37978	1.30963	0.890013	1.01321	1.05608	0.986434	0.753218	0.0428247
Q0DJC5	Dolichyl-diphosphooligosaccharide--protein glycosyltransferase subunit 1A OS=Oryza sativa subsp. japonica GN=OST1A PE=2 SV=1 - [OST1A_ORYSJ]	69.4785	7.43018	1.46	1	1	0.981356	0.968372	0.903332	0.95102	1.0265	0.985783	1.08251	1.0316	1.08473	0.191427
Q0DJD8	Os05g0297900 protein OS=Oryza sativa subsp. japonica GN=Os05g0297900 PE=2 SV=1 - [Q0DJD8_ORYSJ]	20.0148	6.88818	6.11	1	1	0.93041	0.976426	1.14969	1.01884	0.98453	1.09525	0.995736	1.02517	1.00621	0.958164
Q0DJE6	Lactoylglutathione lyase OS=Oryza sativa subsp. japonica GN=Os05g0295800 PE=2 SV=1 - [Q0DJE6_ORYSJ]	21.3155	6.22705	4.23	2	1	0.891306	0.873843	0.827889	0.864346	0.837131	0.817855	0.810751	0.821912	0.950907	0.207807
Q0DJJ0	Os05g0273800 protein OS=Oryza sativa subsp. japonica GN=Os05g0273800 PE=2 SV=1 - [Q0DJJ0_ORYSJ]	36.5658	6.69775	3.32	1	1	0.888076	1.13632	0.839277	0.954558	0.794297	0.815735	1.11368	0.907904	0.951125	0.819639
Q0DJJ5	Os05g0272200 protein (Fragment) OS=Oryza sativa subsp. japonica GN=Os05g0272200 PE=4 SV=1 - [Q0DJJ5_ORYSJ]	24.1034	5.56689	7.41	5	1	1.02084	1.48256	1.12692	1.21011	1.16084	0.958232	1.12749	1.08219	0.894291	0.569199
Q0DJL9	Os05g0258400 protein OS=Oryza sativa subsp. japonica GN=Os05g0258400 PE=4 SV=2 - [Q0DJL9_ORYSJ]	88.0113	7.60596	7.03	168	1	0.948753	1.08356	0.99409	1.0088	0.878597	0.889556	0.878719	0.882291	0.874593	0.100271
Q0DJM0	Os05g0257100 protein (Fragment) OS=Oryza sativa subsp. japonica GN=Os05g0257100 PE=4 SV=1 - [Q0DJM0_ORYSJ]	61.2564	5.50342	5.41	2	1	1.02844	0.986796	1.08022	1.03182	1.07488	1.0093	1.05878	1.04765	1.01535	0.748696
Q0DJV6	Probable calcium-binding protein CML18 OS=Oryza sativa subsp. japonica GN=CML18 PE=2 SV=1 - [CML18_ORYSJ]	17.1121	5.08447	21.52	3	3	0.968221	0.944585	1.00564	0.972815	1.03641	0.985153	1.03049	1.01735	1.04578	0.243633
Q0DJW8	Os05g0218400 protein (Fragment) OS=Oryza sativa subsp. japonica GN=Os05g0218400 PE=3 SV=1 - [Q0DJW8_ORYSJ]	43.2594	7.35693	20.77	60	3	0.916687	0.913332	0.917759	0.915926	1.10509	1.17615	1.10075	1.12733	1.23081	0.0168042
Q0DK74	Os05g0187100 protein OS=Oryza sativa subsp. japonica GN=Os05g0187100 PE=3 SV=1 - [Q0DK74_ORYSJ]	40.4898	5.04639	3.74	3	1	0.985602	1.21865	1.09769	1.10065	1.03319	0.889117	1.00233	0.974879	0.885732	0.306291
Q0DKF1	Thioredoxin H4-2 OS=Oryza sativa subsp. japonica GN=Os05g0169000 PE=2 SV=1 - [TRH42_ORYSJ]	14.8054	6.01123	31.06	2	2	0.911667	0.872616	0.854569	0.879617	0.982181	1.01954	0.970845	0.990855	1.12646	0.0452481
Q0DKW1	Os05g0140500 protein OS=Oryza sativa subsp. japonica GN=Os05g0140500 PE=4 SV=2 - [Q0DKW1_ORYSJ]	16.572	4.729	10.76	4	1	1.16057	1.09626	1.31845	1.19176	1.17509	1.03244	1.19055	1.13269	0.950437	0.625317
Q0DL03	Os05g0132100 protein OS=Oryza sativa subsp. japonica GN=Os05g0132100 PE=4 SV=1 - [Q0DL03_ORYSJ]	74.8672	7.56201	11.81	3	8	0.955266	0.890856	0.832003	0.892708	1.0482	1.10758	1.01543	1.05707	1.18412	0.0775509
Q0DM67	Os03g0825600 protein (Fragment) OS=Oryza sativa subsp. japonica GN=Os03g0825600 PE=4 SV=1 - [Q0DM67_ORYSJ]	33.5864	9.81787	3.47	3	1	1.05243	1.05505	1.30274	1.13674	1.097	1.04291	1.2272	1.12237	0.987359	0.927064
Q0DMU8	Os03g0792800 protein (Fragment) OS=Oryza sativa subsp. japonica GN=Os03g0792800 PE=3 SV=1 - [Q0DMU8_ORYSJ]	43.4086	6.16357	15.04	2	3	0.985001	0.993797	1.07072	1.01651	0.955986	0.991031	1.0101	0.985706	0.9697	0.504604
Q0DNI8	Os03g0750700 protein OS=Oryza sativa subsp. japonica GN=Os03g0750700 PE=4 SV=2 - [Q0DNI8_ORYSJ]	44.2675	7.09326	19.3	3	5	0.970051	0.9555	0.942172	0.955908	0.948953	1.05215	1.04364	1.01491	1.06173	0.26764
Q0DNR8	Os03g0737900 protein OS=Oryza sativa subsp. japonica GN=Os03g0737900 PE=4 SV=1 - [Q0DNR8_ORYSJ]	16.852	4.37354	7.23	3	1	1.01364	1.03349	0.451826	0.832985	0.503152	0.866888	0.999151	0.78973	0.948072	0.907226
Q0DPC9	Lipoxygenase OS=Oryza sativa subsp. japonica GN=Os03g0700700 PE=3 SV=2 - [Q0DPC9_ORYSJ]	88.9149	6.81494	28.59	19	20	0.96812	0.93989	0.947265	0.951758	0.979936	0.976507	0.982827	0.979757	1.02942	0.0972876
Q0DPW7	Os03g0655700 protein OS=Oryza sativa subsp. japonica GN=Os03g0655700 PE=3 SV=1 - [Q0DPW7_ORYSJ]	41.1972	5.40186	3.08	3	1	0.68604	0.734441	0.932985	0.784489	0.87466	2.42333	0.988486	1.42883	1.82135	0.392082
Q0DQ28	Os03g0641200 protein OS=Oryza sativa subsp. japonica GN=Os03g0641200 PE=4 SV=1 - [Q0DQ28_ORYSJ]	62.9756	7.66455	3.54	3	2	1.15351	1.23358	1.04404	1.14371	1.02568	0.877452	0.944318	0.94915	0.829887	0.12588
Q0DR41	Os03g0421400 protein (Fragment) OS=Oryza sativa subsp. japonica GN=Os03g0421400 PE=4 SV=1 - [Q0DR41_ORYSJ]	30.9888	6.88818	7.52	2	2	0.927239	0.893944	1.01128	0.944154	0.968088	1.03708	0.992112	0.999093	1.05819	0.364711
Q0DRT9	Os03g0355600 protein (Fragment) OS=Oryza sativa subsp. japonica GN=Os03g0355600 PE=4 SV=1 - [Q0DRT9_ORYSJ]	98.7702	5.12256	15.45	4	13	0.934015	0.912188	0.903949	0.916717	1.02402	1.06585	0.987571	1.02581	1.11901	0.0544854
Q0DSB9	Os03g0320800 protein (Fragment) OS=Oryza sativa subsp. japonica GN=Os03g0320800 PE=4 SV=1 - [Q0DSB9_ORYSJ]	31.7102	7.44482	6.32	4	2	0.883717	1.00388	0.936947	0.941515	1.13707	1.15997	1.22134	1.17279	1.24565	0.038757
Q0DSN4	Os03g0297800 protein (Fragment) OS=Oryza sativa subsp. japonica GN=Os03g0297800 PE=4 SV=1 - [Q0DSN4_ORYSJ]	49.0191	7.66455	7.33	4	2	0.806633	0.847209	0.872418	0.842087	0.641895	0.664532	0.894043	0.73349	0.871039	0.379854
Q0DSY0	Os03g0281600 protein (Fragment) OS=Oryza sativa subsp. japonica GN=Os03g0281600 PE=3 SV=1 - [Q0DSY0_ORYSJ]	91.1578	5.14795	15.15	6	10	0.91389	0.942217	0.987139	0.947749	1.031	1.06471	1.02799	1.04123	1.09864	0.0713192
Q0DTF5	Os03g0251000 protein OS=Oryza sativa subsp. japonica GN=Os03g0251000 PE=4 SV=1 - [Q0DTF5_ORYSJ]	15.6523	8.25049	5.06	1	1	1.00004	0.933561	0.904739	0.946113	0.920593	0.962674	0.875799	0.919689	0.97207	0.631151
Q0DTS9	Os03g0227400 protein (Fragment) OS=Oryza sativa subsp. japonica GN=Os03g0227400 PE=3 SV=1 - [Q0DTS9_ORYSJ]	25.0513	4.75439	5.96	5	1	1.11527	1.25856	1.18568	1.1865	0.835715	0.779492	0.844716	0.819974	0.691085	0.0191078
Q0DTV9	Os03g0221600 protein OS=Oryza sativa subsp. japonica GN=Os03g0221600 PE=4 SV=1 - [Q0DTV9_ORYSJ]	53.1002	11.7368	3.96	1	1	1.02266	1.13163	1.06607	1.07345	1.12248	1.20975	1.12808	1.15344	1.07451	0.236138
Q0DTX5	Superoxide dismutase [Cu-Zn] (Fragment) OS=Oryza sativa subsp. japonica GN=Os03g0219200 PE=3 SV=1 - [Q0DTX5_ORYSJ]	16.3052	7.35693	12.35	4	1	1.3569	1.5774	1.37209	1.43546	1.27987	0.91673	0.890312	1.02897	0.716821	0.124432
Q0DTY9	Os03g0216600 protein (Fragment) OS=Oryza sativa subsp. japonica GN=Os03g0216600 PE=4 SV=1 - [Q0DTY9_ORYSJ]	96.7007	5.57959	8.47	4	7	0.995337	1.02261	1.03018	1.01604	0.983903	0.926195	1.00071	0.970269	0.95495	0.246265
Q0DUA4	Os03g0197200 protein (Fragment) OS=Oryza sativa subsp. japonica GN=Os03g0197200 PE=3 SV=1 - [Q0DUA4_ORYSJ]	31.3752	5.8208	3.73	4	1	1.35231	1.58105	1.4065	1.44662	0.791552	0.609565	0.618608	0.673242	0.465389	0.0172488
Q0DUV5	Os03g0165600 protein (Fragment) OS=Oryza sativa subsp. japonica GN=Os03g0165600 PE=4 SV=1 - [Q0DUV5_ORYSJ]	56.2405	6.81494	2.97	4	1	1.07903	1.03689	1.5898	1.23524	1.12277	1.38487	1.14564	1.21776	0.985849	0.955993
Q0DV43	Os03g0151100 protein OS=Oryza sativa subsp. japonica GN=Os03g0151100 PE=4 SV=1 - [Q0DV43_ORYSJ]	42.0782	6.46826	2.53	7	1	1.03984	1.14938	2.21115	1.46679	1.03687	0.985629	2.16782	1.39677	0.952265	0.934782
Q0DVA3	Os03g0140500 protein OS=Oryza sativa subsp. japonica GN=Os03g0140500 PE=4 SV=1 - [Q0DVA3_ORYSJ]	29.4303	6.82959	4.9	3	1	1.02662	1.5893	1.64065	1.41886	0.951675	1.17674	1.26868	1.13237	0.798083	0.379452
Q0DW19	Os03g0101600 protein OS=Oryza sativa subsp. japonica GN=Os03g0101600 PE=4 SV=1 - [Q0DW19_ORYSJ]	34.7851	7.23975	12.2	2	4	1.09674	1.13401	0.977612	1.06945	1.01255	0.792559	0.900916	0.902008	0.843429	0.200655
Q0DW35	Os02g0834000 protein OS=Oryza sativa subsp. japonica GN=Os02g0834000 PE=2 SV=1 - [Q0DW35_ORYSJ]	21.3923	9.21729	10.77	2	1	1.13214	1.18975	1.10215	1.14135	1.0984	0.991099	1.03512	1.04154	0.912553	0.153915
Q0DWG3	Os02g0816300 protein OS=Oryza sativa subsp. japonica GN=Os02g0816300 PE=4 SV=1 - [Q0DWG3_ORYSJ]	131.546	6.62451	1.96	2	2	0.815013	0.885662	0.883621	0.861432	1.2759	1.21989	1.2745	1.25676	1.45892	0.00876032
Q0DWW9	Os02g0790500 protein OS=Oryza sativa subsp. japonica GN=Os02g0790500 PE=4 SV=2 - [Q0DWW9_ORYSJ]	50.3375	6.75635	2.67	3	1	1.09317	1.01154	1.3242	1.14297	1.15352	1.13577	1.27639	1.18856	1.03989	0.766976
Q0DX06	Os02g0782600 protein (Fragment) OS=Oryza sativa subsp. japonica GN=Os02g0782600 PE=4 SV=1 - [Q0DX06_ORYSJ]	40.7154	4.94482	2.43	9	1	0.977741	0.959564	1.12742	1.02158	0.908073	0.956632	1.02683	0.963845	0.943489	0.535554
Q0E0D1	Os02g0558100 protein (Fragment) OS=Oryza sativa subsp. japonica GN=Os02g0558100 PE=4 SV=1 - [Q0E0D1_ORYSJ]	70.8679	7.73779	3.79	8	2	1.00688	1.01805	0.962505	0.995812	0.937817	1.00535	0.989667	0.977611	0.981723	0.638734
Q0E0I1	Protein disulfide isomerase-like 5-3 OS=Oryza sativa subsp. japonica GN=PDIL5-3 PE=2 SV=1 - [PDI53_ORYSJ]	47.0741	4.85596	2.82	2	1	0.879831	1.11066	1.05389	1.01479	0.924605	1.04931	1.14939	1.0411	1.02592	0.855221
Q0E0Z4	Os02g0510100 protein (Fragment) OS=Oryza sativa subsp. japonica GN=Os02g0510100 PE=4 SV=1 - [Q0E0Z4_ORYSJ]	9.99905	9.0708	7.29	6	1	1.08124	1.69385	1.1083	1.29446	1.31879	0.950209	1.00374	1.09091	0.842753	0.547159
Q0E1C3	Os02g0462900 protein (Fragment) OS=Oryza sativa subsp. japonica GN=Os02g0462900 PE=4 SV=2 - [Q0E1C3_ORYSJ]	7.59695	4.65283	15.15	3	1	1.0862	1.16324	1.10847	1.1193	1.02	1.0155	1.02979	1.02176	0.912857	0.062197
Q0E1D0	Os02g0461800 protein OS=Oryza sativa subsp. japonica GN=Os02g0461800 PE=4 SV=1 - [Q0E1D0_ORYSJ]	88.6534	7.07861	0.86	1	1	1.0306	0.996209	0.952191	0.993	0.994959	1.0572	1.006	1.01939	1.02657	0.544132
Q0E1D7	Flowering-promoting factor 1-like protein 3 OS=Oryza sativa subsp. japonica GN=Os02g0460200 PE=2 SV=1 - [FLP3_ORYSJ]	13.5701	8.80713	34.43	3	3	1.26634	1.59625	1.23382	1.36547	1.09248	1.00426	0.885621	0.99412	0.728043	0.121535
Q0E1L7	Os02g0326600 protein (Fragment) OS=Oryza sativa subsp. japonica GN=Os02g0326600 PE=4 SV=2 - [Q0E1L7_ORYSJ]	112.726	5.96045	1.2	4	1	0.986707	1.00451	1.07858	1.02327	1.06545	1.0025	1.03595	1.03463	1.01111	0.81911
Q0E2E9	Os02g0246300 protein OS=Oryza sativa subsp. japonica GN=Os02g0246300 PE=4 SV=2 - [Q0E2E9_ORYSJ]	15.0851	9.37842	14.18	4	2	0.926427	0.796305	0.850059	0.857597	0.847294	0.973814	0.931675	0.917594	1.06996	0.443632
Q0E2I8	Os02g0235600 protein OS=Oryza sativa subsp. japonica GN=Os02g0235600 PE=2 SV=1 - [Q0E2I8_ORYSJ]	20.8229	9.92041	21.98	8	1	1.01995	0.857116	0.874159	0.917075	0.934455	0.995676	0.910572	0.946901	1.03252	0.725482
Q0E3C3	Homeobox protein knotted-1-like 2 OS=Oryza sativa subsp. japonica GN=HOS58 PE=2 SV=2 - [KNOS2_ORYSJ]	33.8547	6.0874	9.9	32	1	1.38122	1.84159	1.65058	1.62446	1.03025	0.820326	1.1394	0.996659	0.613531	0.0708836
Q0E3F2	Os02g0177900 protein (Fragment) OS=Oryza sativa subsp. japonica GN=Os02g0177900 PE=4 SV=1 - [Q0E3F2_ORYSJ]	37.6283	7.00537	7.1	3	2	1.28406	1.49186	1.26454	1.34682	1.16895	1.0264	1.02273	1.07269	0.796464	0.10238
Q0E3X3	Os02g0150300 protein (Fragment) OS=Oryza sativa subsp. japonica GN=Os02g0150300 PE=4 SV=1 - [Q0E3X3_ORYSJ]	36.1611	8.11865	5.17	3	2	0.999448	1.04411	1.07043	1.038	1.03757	0.983132	1.07681	1.0325	0.994709	0.917493
Q0ILB9	Glycerol kinase-like protein OS=Oryza sativa subsp. japonica GN=OGK1 PE=2 SV=1 - [Q0ILB9_ORYSJ]	57.142	6.11279	2.46	3	1	0.992102	1.01439	0.901553	0.969348	0.954001	1.0837	0.960969	0.999557	1.03116	0.70859
Q0ILJ6	Os12g0641100 protein OS=Oryza sativa subsp. japonica GN=Os12g0641100 PE=4 SV=1 - [Q0ILJ6_ORYSJ]	127.184	7.23975	0.7	4	1	0.994983	1.04141	1.58671	1.2077	1.31585	1.16697	1.12882	1.20388	0.996836	0.989212
Q0ILV0	Os12g0620400 protein (Fragment) OS=Oryza sativa subsp. japonica GN=Os12g0620400 PE=4 SV=1 - [Q0ILV0_ORYSJ]	13.6529	9.30518	15.87	4	1	0.797496	1.14304	1.08899	1.00984	0.883337	0.893594	0.863407	0.880113	0.871535	0.415258
Q0IPE5	2-dehydro-3-deoxyphosphooctonate aldolase, putative, expressed (Fragment) OS=Oryza sativa subsp. japonica GN=LOC_Os12g10784 PE=3 SV=1 - [Q0IPE5_ORYSJ]	31.5596	7.6792	16.84	4	4	1.09462	1.06784	1.09681	1.08642	0.977725	0.995907	0.936021	0.969884	0.892732	0.0348248
Q0IPF7	Os12g0207600 protein OS=Oryza sativa subsp. japonica GN=Os12g0207600 PE=3 SV=1 - [Q0IPF7_ORYSJ]	58.9942	8.85107	20.38	8	2	1.17468	1.21004	1.17682	1.18718	0.807737	0.79541	0.777151	0.793433	0.668334	0.00462464
Q0IPF8	ATP synthase subunit beta OS=Oryza sativa subsp. japonica GN=Os12g0207500 PE=3 SV=1 - [Q0IPF8_ORYSJ]	36.1588	5.32568	6.85	7	1	1.01866	1.21976	1.08191	1.10678	1.18994	0.855326	0.954159	0.999808	0.903351	0.530032
Q0IPL3	Os12g0189300 protein OS=Oryza sativa subsp. japonica GN=Os12g0189300 PE=4 SV=1 - [Q0IPL3_ORYSJ]	34.6944	6.53662	12.2	4	4	0.964036	0.924771	0.950913	0.946573	1.07798	1.08791	1.05833	1.07474	1.1354	0.0161495
Q0IQK7	Non-specific lipid-transfer protein (Fragment) OS=Oryza sativa subsp. japonica GN=Os12g0115500 PE=3 SV=2 - [Q0IQK7_ORYSJ]	9.51591	8.99756	32.26	5	2	0.947967	0.88864	0.870586	0.902398	0.984453	1.02234	0.981657	0.99615	1.10389	0.0855965
Q0IRX5	Os11g0588500 protein OS=Oryza sativa subsp. japonica GN=Os11g0588500 PE=4 SV=1 - [Q0IRX5_ORYSJ]	10.6487	8.74854	7.37	4	1	0.952944	1.1307	1.02475	1.03613	1.11241	1.06105	1.33309	1.16885	1.12809	0.366683
Q0IT98	Os11g0286800 protein OS=Oryza sativa subsp. japonica GN=Os11g0286800 PE=4 SV=1 - [Q0IT98_ORYSJ]	86.7886	7.6792	2.51	8	2	1.02118	1.10207	1.1937	1.10565	0.90175	0.969488	0.947317	0.939518	0.849743	0.105311
Q0ITI9	Os11g0249900 protein (Fragment) OS=Oryza sativa subsp. japonica GN=Os11g0249900 PE=4 SV=1 - [Q0ITI9_ORYSJ]	55.0584	8.06006	16.57	60	6	0.958326	0.889372	0.887226	0.911641	0.912309	0.997246	0.947017	0.952191	1.04448	0.419101
Q0IUV7	Os11g0132400 protein (Fragment) OS=Oryza sativa subsp. japonica GN=Os11g0132400 PE=4 SV=1 - [Q0IUV7_ORYSJ]	6.05291	4.89404	24.07	5	1	1.14268	1.03897	1.15348	1.11171	1.18973	1.06271	1.1125	1.12165	1.00894	0.90098
Q0IV73	Os11g0107700 protein (Fragment) OS=Oryza sativa subsp. japonica GN=Os11g0107700 PE=4 SV=1 - [Q0IV73_ORYSJ]	73.1469	7.53271	14.35	67	2	0.960026	1.01975	1.33175	1.10384	1.06485	1.04822	1.08606	1.06638	0.966059	0.827673
Q0IW35	Os10g0535800 protein OS=Oryza sativa subsp. japonica GN=Os10g0535800 PE=4 SV=1 - [Q0IW35_ORYSJ]	15.1208	5.97314	15.33	3	1	0.81402	0.866551	0.984681	0.888417	0.840218	0.984911	0.935316	0.920148	1.03572	0.744008
Q0IXC7	Os10g0447900 protein OS=Oryza sativa subsp. japonica GN=Os10g0447900 PE=4 SV=2 - [Q0IXC7_ORYSJ]	35.5507	8.07471	18.65	2	5	1.08674	1.07305	1.10862	1.08947	0.892116	0.921528	0.965156	0.926267	0.850199	0.0254271
Q0IXR7	Os03g0167100 protein OS=Oryza sativa subsp. japonica GN=Os10g0411700 PE=4 SV=1 - [Q0IXR7_ORYSJ]	7.45912	11.1655	40	4	3	0.981069	0.978558	1.05647	1.00537	1.08405	1.16559	1.11216	1.1206	1.11462	0.094458
Q0IZQ4	Os09g0556200 protein OS=Oryza sativa subsp. japonica GN=Os09g0556200 PE=4 SV=2 - [Q0IZQ4_ORYSJ]	73.9399	5.23682	8.21	3	4	0.981665	1.13879	1.29664	1.13903	0.907057	0.898292	0.987183	0.930844	0.817224	0.190657
Q0J0F6	Os09g0512800 protein (Fragment) OS=Oryza sativa subsp. japonica GN=Os09g0512800 PE=4 SV=2 - [Q0J0F6_ORYSJ]	10.8801	4.7417	11.88	4	1	2.20323	3.19988	1.88051	2.42787	2.14279	0.934174	1.06028	1.37908	0.56802	0.233997
Q0J0H9	Os09g0508300 protein OS=Oryza sativa subsp. japonica GN=Os09g0508300 PE=2 SV=1 - [Q0J0H9_ORYSJ]	49.4536	8.36768	15.65	2	4	0.981288	1.48137	1.6255	1.36272	0.925348	0.876263	0.966513	0.922708	0.677108	0.183248
Q0J0J5	Os09g0497400 protein OS=Oryza sativa subsp. japonica GN=Os09g0497400 PE=2 SV=1 - [Q0J0J5_ORYSJ]	28.2546	9.18799	7.97	1	2	0.91779	0.904449	0.912666	0.911635	1.19734	1.23455	1.09568	1.17586	1.28983	0.0304643
Q0J0Q8	Os09g0502000 protein OS=Oryza sativa subsp. japonica GN=Os09g0502000 PE=2 SV=1 - [Q0J0Q8_ORYSJ]	15.6646	10.5063	28.57	6	1	0.97644	1.01933	0.95147	0.982413	1.04597	0.919225	0.95242	0.972538	0.989948	0.878217
Q0J0T7	Os09g0484200 protein OS=Oryza sativa subsp. japonica GN=Os09g0484200 PE=2 SV=1 - [Q0J0T7_ORYSJ]	15.0962	3.75146	37.33	2	3	1.06922	0.954504	1.08909	1.0376	1.11673	0.989328	0.992855	1.03297	0.995534	0.960866
Q0J125	Os09g0467500 protein OS=Oryza sativa subsp. japonica GN=Os09g0467500 PE=4 SV=2 - [Q0J125_ORYSJ]	27.2955	9.33447	7.91	3	1	1.27735	1.65706	1.404	1.44614	0.969125	0.857534	1.08563	0.970763	0.67128	0.0778089
Q0J1I6	Os09g0437500 protein OS=Oryza sativa subsp. japonica GN=Os09g0437500 PE=2 SV=1 - [Q0J1I6_ORYSJ]	14.7854	9.59814	9.59	1	1	1.23601	1.42375	1.86415	1.50797	1.15655	0.858992	1.61716	1.2109	0.803001	0.482798
Q0J2E5	Os09g0351700 protein OS=Oryza sativa subsp. japonica GN=Os09g0351700 PE=3 SV=1 - [Q0J2E5_ORYSJ]	93.8553	5.2749	3.33	63	1	0.803598	0.695843	0.725819	0.741753	1.20159	1.35972	1.17584	1.24572	1.67942	0.0208492
Q0J328	Os09g0267600 protein OS=Oryza sativa subsp. japonica GN=Os09g0267600 PE=2 SV=1 - [Q0J328_ORYSJ]	24.3245	4.85596	8.64	4	2	1.05973	1.08844	1.09521	1.08113	0.942826	1.02509	0.886977	0.951631	0.880222	0.103768
Q0J4A3	Os08g0526400 protein OS=Oryza sativa subsp. japonica GN=Os08g0526400 PE=4 SV=1 - [Q0J4A3_ORYSJ]	25.7052	9.37842	9.92	4	2	1.08081	1.70478	1.0897	1.29176	0.885979	0.882612	1.00188	0.92349	0.714907	0.263784
Q0J4H2	Os08g0514100 protein OS=Oryza sativa subsp. japonica GN=Os08g0514100 PE=3 SV=1 - [Q0J4H2_ORYSJ]	41.4918	6.53662	5.01	165	1	0.892435	0.937349	0.945146	0.924977	1.04918	1.11769	1.17451	1.11379	1.20413	0.0491545
Q0J4L3	Os08g0506400 protein (Fragment) OS=Oryza sativa subsp. japonica GN=Os08g0506400 PE=4 SV=1 - [Q0J4L3_ORYSJ]	52.4635	7.91357	2.4	3	1	1.48767	2.40026	1.68341	1.85711	1.29663	1.01382	1.68841	1.33295	0.717756	0.311895
Q0J5T2	Os08g0406400 protein (Fragment) OS=Oryza sativa subsp. japonica GN=Os08g0406400 PE=4 SV=1 - [Q0J5T2_ORYSJ]	34.073	7.29834	5.79	3	2	1.09136	1.27508	1.11047	1.15897	0.919081	0.698923	0.73001	0.782671	0.675316	0.0627277
Q0J5V5	Os08g0398700 protein OS=Oryza sativa subsp. japonica GN=Os08g0398700 PE=2 SV=1 - [Q0J5V5_ORYSJ]	97.842	5.38916	11.43	10	9	1.01955	0.963326	1.02159	1.00149	0.926267	0.937822	0.916204	0.926764	0.925387	0.0757861
Q0J5W7	Os08g0395300 protein OS=Oryza sativa subsp. japonica GN=Os08g0395300 PE=4 SV=2 - [Q0J5W7_ORYSJ]	11.9091	6.91748	11	2	1	1.17269	1.26335	0.971137	1.13573	1.06057	0.992527	1.0447	1.0326	0.909198	0.432419
Q0J770	Os08g0225000 protein OS=Oryza sativa subsp. japonica GN=Os08g0225000 PE=4 SV=1 - [Q0J770_ORYSJ]	16.3556	9.40771	5.33	5	1	0.848842	0.620631	0.982748	0.817407	1.02211	1.01811	0.739096	0.926439	1.13339	0.597043
Q0J8A4	Glyceraldehyde-3-phosphate dehydrogenase 1, cytosolic OS=Oryza sativa subsp. japonica GN=GAPC1 PE=1 SV=1 - [G3PC1_ORYSJ]	36.3898	7.10791	35.91	5	4	1.03514	1.10718	1.0312	1.05784	0.980749	0.971475	0.938428	0.963551	0.910866	0.0906162
Q0J8M9	Os08g0103400 protein OS=Oryza sativa subsp. japonica GN=Os08g0103400 PE=4 SV=1 - [Q0J8M9_ORYSJ]	35.8621	8.20654	6.6	3	2	1.18131	1.33597	1.16264	1.22664	1.23788	1.0627	1.06799	1.12286	0.915392	0.382261
Q0J8V1	Os04g0685800 protein (Fragment) OS=Oryza sativa subsp. japonica GN=Os04g0685800 PE=3 SV=2 - [Q0J8V1_ORYSJ]	24.8236	6.23975	13.51	4	2	1.06387	0.954551	1.01067	1.0097	0.99263	0.889393	0.980599	0.954207	0.945043	0.40877
Q0J9V5	Thioredoxin-like protein CXXS1 OS=Oryza sativa subsp. japonica GN=Os04g0629500 PE=2 SV=1 - [CXXS1_ORYSJ]	14.6624	4.88135	29.32	2	3	1.00585	0.936723	0.930984	0.957852	0.895692	0.964474	0.960356	0.940174	0.981544	0.715999
Q0JA85	Os04g0611400 protein OS=Oryza sativa subsp. japonica GN=Os04g0611400 PE=4 SV=1 - [Q0JA85_ORYSJ]	69.0551	5.5542	2.06	3	1	0.832554	0.824256	0.899823	0.852211	1.07331	1.12089	1.12506	1.10642	1.29829	0.0164702
Q0JAC6	Os04g0605900 protein OS=Oryza sativa subsp. japonica GN=Os04g0605900 PE=2 SV=1 - [Q0JAC6_ORYSJ]	28.3435	10.0376	37.3	3	3	0.909471	0.834289	0.824838	0.856199	1.02857	1.06212	0.995279	1.02866	1.20142	0.0416015
Q0JAI2	OSJNba0093F12.16 protein OS=Oryza sativa subsp. japonica GN=OSJNba0093F12.16 PE=1 SV=1 - [Q0JAI2_ORYSJ]	17.7366	9.15869	45.18	4	6	0.957566	0.904655	0.902461	0.921561	1.01666	1.02846	0.995317	1.01348	1.09974	0.0543472
Q0JAI9	Secretory carrier-associated membrane protein 6 OS=Oryza sativa subsp. japonica GN=SCAMP6 PE=2 SV=1 - [SCAM6_ORYSJ]	30.4815	6.85889	9.52	1	2	0.969847	0.889461	0.879676	0.912995	1.03186	1.1499	0.990605	1.05745	1.15823	0.141115
Q0JB20	Os04g0561600 protein OS=Oryza sativa subsp. japonica GN=Os04g0561600 PE=4 SV=1 - [Q0JB20_ORYSJ]	26.4537	9.27588	10.68	5	2	0.918097	1.00185	1.00363	0.974526	0.884368	0.929743	0.937289	0.917133	0.941107	0.263363
Q0JB40	Os04g0558400 protein OS=Oryza sativa subsp. japonica GN=Os04g0558400 PE=2 SV=1 - [Q0JB40_ORYSJ]	48.1299	7.38623	1.87	2	1	0.847942	0.741403	0.79835	0.795898	1.07244	1.16436	1.04772	1.09484	1.3756	0.0302548
Q0JB49	Glutathione peroxidase OS=Oryza sativa subsp. japonica GN=Os04g0556300 PE=2 SV=1 - [Q0JB49_ORYSJ]	18.4714	8.20654	14.88	4	2	1.18088	1.07429	1.03046	1.09521	0.91325	0.916976	0.903706	0.911311	0.832088	0.0647002
Q0JBB6	Os04g0543900 protein OS=Oryza sativa subsp. japonica GN=Os04g0543900 PE=4 SV=1 - [Q0JBB6_ORYSJ]	19.3029	7.18115	9.55	4	1	1.09102	1.17744	0.992456	1.08697	1.29169	1.30734	1.43839	1.34581	1.23812	0.078378
Q0JBH7	Os04g0531400 protein OS=Oryza sativa subsp. japonica GN=Os04g0531400 PE=3 SV=1 - [Q0JBH7_ORYSJ]	70.0096	7.86963	4.4	162	2	1.0965	1.10148	1.3023	1.16676	0.993485	1.02789	1.1678	1.06306	0.91112	0.416125
Q0JBW0	Os04g0507500 protein OS=Oryza sativa subsp. japonica GN=Os04g0507500 PE=4 SV=1 - [Q0JBW0_ORYSJ]	69.1991	8.23584	1.76	3	1	1.06881	1.51716	1.07009	1.21869	1.07436	1.00685	1.03589	1.03903	0.852584	0.41915
Q0JBY7	Os04g0502800 protein (Fragment) OS=Oryza sativa subsp. japonica GN=Os04g0502800 PE=4 SV=1 - [Q0JBY7_ORYSJ]	61.1547	7.2251	2.83	5	2	0.875439	0.826949	0.819825	0.840738	0.971857	1.00597	1.03807	1.0053	1.19573	0.0303012
Q0JCA4	Os04g0482800 protein OS=Oryza sativa subsp. japonica GN=Os04g0482800 PE=4 SV=1 - [Q0JCA4_ORYSJ]	72.9344	5.10986	4.39	3	2	1.01511	1.01396	1.05097	1.02668	0.96865	0.969203	0.951539	0.963131	0.938102	0.0497508
Q0JCQ8	Os04g0455900 protein OS=Oryza sativa subsp. japonica GN=Os04g0455900 PE=4 SV=1 - [Q0JCQ8_ORYSJ]	28.4021	5.49072	3.16	5	1	0.947903	0.895467	0.857028	0.900133	0.99948	1.00999	0.992399	1.00062	1.11164	0.0748667
Q0JD43	OSJNBa0084A10.16 protein OS=Oryza sativa subsp. japonica GN=OSJNBa0084A10.16 PE=2 SV=1 - [Q0JD43_ORYSJ]	64.3702	6.69775	11.85	5	4	1.07656	1.04224	1.06139	1.06006	0.913393	0.907278	0.914942	0.911871	0.860204	0.00834157
Q0JDF0	Os04g0409200 protein OS=Oryza sativa subsp. japonica GN=Os04g0409200 PE=4 SV=2 - [Q0JDF0_ORYSJ]	36.6637	4.81787	8.16	5	2	1.04322	1.16829	1.11852	1.11001	1.08939	0.977657	1.01168	1.02624	0.924534	0.273308
Q0JDT2	Os04g0379600 protein OS=Oryza sativa subsp. japonica GN=Os04g0379600 PE=4 SV=1 - [Q0JDT2_ORYSJ]	24.6909	9.67139	4.91	3	1	1.04564	1.28459	1.1912	1.17381	0.967367	0.996733	1.02149	0.995197	0.847835	0.14993
Q0JDW8	Os04g0366000 protein OS=Oryza sativa subsp. japonica GN=Os04g0366000 PE=3 SV=1 - [Q0JDW8_ORYSJ]	72.9369	5.98584	1.95	2	1	0.680276	0.75859	0.727185	0.722017	1.03019	1.16151	1.04719	1.07963	1.4953	0.0210796
Q0JDZ7	40S ribosomal protein S8 OS=Oryza sativa subsp. japonica GN=OSJNBa0038P21.4 PE=2 SV=1 - [Q0JDZ7_ORYSJ]	24.9133	10.4038	37.1	1	3	1.17968	1.22471	0.991479	1.13196	1.14922	1.05577	1.01381	1.07293	0.947858	0.62264
Q0JE78	Os04g0316200 protein OS=Oryza sativa subsp. japonica GN=Os04g0316200 PE=4 SV=1 - [Q0JE78_ORYSJ]	27.2706	6.91748	3.44	7	1	0.902136	0.970515	1.01922	0.963957	1.1292	0.94971	1.13497	1.07129	1.11135	0.312464
Q0JEI2	Os04g0270100 protein (Fragment) OS=Oryza sativa subsp. japonica GN=Os04g0270100 PE=4 SV=1 - [Q0JEI2_ORYSJ]	49.7299	7.04932	8.33	8	4	1.02687	1.12758	1.05531	1.06992	1.00516	0.959934	1.00148	0.988858	0.924235	0.157264
Q0JF69	Os04g0137500 protein (Fragment) OS=Oryza sativa subsp. japonica GN=Os04g0137500 PE=1 SV=2 - [Q0JF69_ORYSJ]	11.5911	7.40088	18.63	2	2	0.93013	0.940118	1.00304	0.957763	0.962503	0.994157	0.936154	0.964271	1.0068	0.878217
Q0JFE2	Os04g0111200 protein (Fragment) OS=Oryza sativa subsp. japonica GN=Os04g0111200 PE=4 SV=1 - [Q0JFE2_ORYSJ]	24.9387	8.55811	7.11	5	2	1.11121	1.05701	1.09199	1.08674	0.924444	0.907998	0.919113	0.917185	0.843981	0.0127759
Q0JFH7	Os04g0102700 protein OS=Oryza sativa subsp. japonica GN=Os04g0102700 PE=4 SV=1 - [Q0JFH7_ORYSJ]	66.5049	6.65381	17.27	4	9	1.01141	0.969949	0.965982	0.982447	1.01444	1.01783	0.990118	1.00746	1.02546	0.329525
Q0JFL1	Os01g0974300 protein OS=Oryza sativa subsp. japonica GN=Os01g0974300 PE=2 SV=2 - [Q0JFL1_ORYSJ]	46.6296	5.78271	2.63	3	1	1.05213	1.33238	1.1461	1.17687	1.12553	1.07248	1.18907	1.12903	0.959347	0.716818
Q0JHH7	Os01g0863300 protein OS=Oryza sativa subsp. japonica GN=Os01g0863300 PE=4 SV=1 - [Q0JHH7_ORYSJ]	16.7416	9.18799	7.43	48	1	1.23554	1.50689	1.22518	1.32254	1.16659	0.873366	0.970607	1.00352	0.758785	0.14797
Q0JHX9	Os01g0837000 protein OS=Oryza sativa subsp. japonica GN=Os01g0837000 PE=4 SV=1 - [Q0JHX9_ORYSJ]	48.0248	9.65674	2.53	4	1	1.15565	1.5581	1.1984	1.30405	1.07565	0.695137	0.842299	0.871029	0.667941	0.144823
Q0JI30	Os01g0828100 protein OS=Oryza sativa subsp. japonica GN=Os01g0828100 PE=4 SV=2 - [Q0JI30_ORYSJ]	20.4323	5.96045	5.67	4	1	1.1343	1.56821	1.264	1.32217	0.983175	0.858089	0.992026	0.94443	0.714303	0.126402
Q0JIQ1	Serine/threonine-protein kinase OS=Oryza sativa subsp. japonica GN=Os01g0784700 PE=4 SV=1 - [Q0JIQ1_ORYSJ]	90.5465	6.69775	5.75	72	1	1.01935	0.831902	0.902609	0.917954	0.830304	0.857766	0.821773	0.836614	0.911391	0.334173
Q0JJQ7	Malic enzyme (Fragment) OS=Oryza sativa subsp. japonica GN=Os01g0723400 PE=3 SV=1 - [Q0JJQ7_ORYSJ]	65.2398	8.39697	24.16	24	9	1.07291	0.99901	1.0555	1.04247	0.896499	0.905575	0.878085	0.893386	0.856987	0.0306918
Q0JJY1	Os01g0709400 protein OS=Oryza sativa subsp. japonica GN=Os01g0709400 PE=2 SV=1 - [Q0JJY1_ORYSJ]	43.2999	5.13525	2.87	3	1	1.06959	1.05241	1.01919	1.04706	0.99875	1.04704	1.01129	1.01903	0.973224	0.365979
Q0JL44	Protein SGT1 homolog OS=Oryza sativa subsp. japonica GN=SGT1 PE=1 SV=1 - [SGT1_ORYSJ]	40.9125	5.05908	16.35	2	6	0.956637	0.940657	0.951298	0.949531	0.980914	0.980423	0.932671	0.964669	1.01594	0.536684
Q0JLC0	Os01g0610400 protein OS=Oryza sativa subsp. japonica GN=Os01g0610400 PE=4 SV=2 - [Q0JLC0_ORYSJ]	11.0665	8.80713	8.74	3	1	1.03608	1.0901	1.12748	1.08455	0.915349	0.922743	0.907167	0.915086	0.843745	0.0306918
Q0JLE0	Os01g0606100 protein OS=Oryza sativa subsp. japonica GN=Os01g0606100 PE=4 SV=1 - [Q0JLE0_ORYSJ]	49.772	9.979	4.51	4	2	1.10111	1.07119	1.11242	1.09491	1.03991	1.14262	1.08592	1.08948	0.995047	0.913634
Q0JML7	Os01g0384300 protein OS=Oryza sativa subsp. japonica GN=Os01g0384300 PE=3 SV=1 - [Q0JML7_ORYSJ]	61.3083	7.57666	5.99	5	3	0.882205	1.03845	1.03959	0.986748	1.01367	1.01828	1.1541	1.06202	1.07628	0.463489
Q0JMW7	Os01g0355600 protein (Fragment) OS=Oryza sativa subsp. japonica GN=Os01g0355600 PE=4 SV=1 - [Q0JMW7_ORYSJ]	117.926	5.52881	2.25	3	2	0.976923	0.990688	1.10624	1.02462	0.920102	0.92346	0.92798	0.923847	0.901651	0.155571
Q0JNM8	Os01g0277600 protein OS=Oryza sativa subsp. japonica GN=Os01g0277600 PE=4 SV=2 - [Q0JNM8_ORYSJ]	129.416	6.23975	5.42	7	6	0.919921	0.882672	0.920349	0.907647	0.986125	0.993119	0.973145	0.98413	1.08426	0.0371743
Q0JNW9	Os01g0260700 protein OS=Oryza sativa subsp. japonica GN=Os01g0260700 PE=4 SV=2 - [Q0JNW9_ORYSJ]	32.313	5.66846	6.04	4	2	0.953957	0.966272	0.909441	0.943223	1.04951	0.996593	0.988959	1.01169	1.07259	0.1361
Q0JPG8	Os01g0223600 protein (Fragment) OS=Oryza sativa subsp. japonica GN=Os01g0223600 PE=4 SV=1 - [Q0JPG8_ORYSJ]	52.9221	8.22119	11.99	7	3	0.937918	1.00217	0.989106	0.976398	1.08304	1.01737	1.0833	1.06124	1.08689	0.119149
Q0JQ62	Os01g0179700 protein OS=Oryza sativa subsp. japonica GN=Os01g0179700 PE=2 SV=1 - [Q0JQ62_ORYSJ]	22.5062	5.70654	50.25	5	1	0.962732	1.0977	0.95523	1.00522	1.02032	0.970738	0.974727	0.988595	0.983461	0.81911
Q0JQM5	Os01g0151400 protein OS=Oryza sativa subsp. japonica GN=Os01g0151400 PE=4 SV=1 - [Q0JQM5_ORYSJ]	43.5824	7.45947	9.65	8	2	1.17324	1.68217	1.09534	1.31692	1.05282	1.0484	1.20134	1.10085	0.835932	0.443632
Q0JR00	Os01g0128800 protein (Fragment) OS=Oryza sativa subsp. japonica GN=Os01g0128800 PE=4 SV=1 - [Q0JR00_ORYSJ]	67.7913	7.25439	1.29	2	1	0.97374	0.93871	0.94556	0.95267	0.851296	0.988568	0.918766	0.919543	0.965228	0.58149
Q0PVB1	Alpha-tubulin OS=Oryza sativa subsp. japonica GN=TubA PE=2 SV=1 - [Q0PVB1_ORYSJ]	49.7053	4.95752	41.69	9	1	0.830176	0.892207	1.41885	1.04708	1.39397	1.80689	1.72975	1.64354	1.56964	0.137551
Q0Z7Z4	Mitogen-activated protein kinase kinase 6 OS=Oryza sativa subsp. indica GN=OsI_02144 PE=2 SV=1 - [Q0Z7Z4_ORYSI]	40.0007	5.8208	6.76	2	2	0.989318	0.99293	1.04723	1.00983	0.852865	0.854445	0.982958	0.896756	0.88803	0.160351
Q108X4	Haloacid dehalogenase-like hydrolase family protein, putative, expressed OS=Oryza sativa subsp. japonica GN=LOC_Os10g41930 PE=4 SV=1 - [Q108X4_ORYSJ]	17.7964	5.22412	4.94	13	1	1.16698	1.19745	1.31429	1.22624	0.761028	0.916712	1.01734	0.89836	0.732614	0.0742186
Q108Y0	ICE-like protease p20 domain containing protein, expressed OS=Oryza sativa subsp. japonica GN=LOC_Os10g41534 PE=4 SV=1 - [Q108Y0_ORYSJ]	84.2303	9.14404	3.87	8	2	0.989897	1.01408	0.986737	0.996905	0.972041	1.0762	0.978377	1.00887	1.01201	0.817359
Q108Z7	Transcriptional regulator, putative, expressed OS=Oryza sativa subsp. japonica GN=LOC_Os10g40780 PE=4 SV=1 - [Q108Z7_ORYSJ]	254.41	5.90967	2.48	6	5	0.967681	0.932117	0.920233	0.94001	0.997545	0.938767	0.95477	0.963694	1.0252	0.476752
Q109M1	Os10g0447100 protein OS=Oryza sativa subsp. japonica GN=Os10g0447100 PE=2 SV=1 - [Q109M1_ORYSJ]	16.5001	4.88135	6.94	2	1	0.950407	0.99287	0.876056	0.939778	0.913517	0.89776	1.07619	0.962489	1.02417	0.818722
Q109P3	Auxin-induced protein PCNT115, putative, expressed OS=Oryza sativa subsp. japonica GN=LOC_Os10g28320 PE=4 SV=1 - [Q109P3_ORYSJ]	16.7586	6.31592	5.88	5	1	0.899822	0.96745	0.94387	0.937047	1.08076	1.04436	1.04206	1.05573	1.12665	0.0440101
Q109R7	Cytochrome P450 family protein, expressed OS=Oryza sativa subsp. japonica GN=LOC_Os10g23180 PE=4 SV=1 - [Q109R7_ORYSJ]	37.6153	9.27588	4.07	5	1	1.11481	1.03505	1.42788	1.19258	0.807892	0.837995	0.93631	0.860732	0.72174	0.138437
Q10A47	Aldose 1-epimerase family protein, expressed OS=Oryza sativa subsp. japonica GN=LOC_Os10g06720 PE=4 SV=1 - [Q10A47_ORYSJ]	31.4845	5.89697	4.55	5	1	1.04598	1.11826	1.27153	1.14526	1.00323	0.887398	1.20729	1.03264	0.901666	0.503209
Q10A54	Glycosyl hydrolase family 38 protein, putative, expressed OS=Oryza sativa subsp. japonica GN=LOC_Os10g05069 PE=4 SV=1 - [Q10A54_ORYSJ]	91.4709	7.04932	3.19	6	2	0.948083	0.827357	0.767404	0.847615	0.889794	1.01398	0.960081	0.954618	1.12624	0.281484
Q10A59	Hydrolase, alpha/beta fold family protein, putative, expressed OS=Oryza sativa subsp. japonica GN=LOC_Os10g04620 PE=4 SV=1 - [Q10A59_ORYSJ]	24.5822	6.91748	4.04	5	1	0.921324	0.928312	0.912006	0.920547	0.813391	0.932589	0.993139	0.91304	0.991844	0.928953
Q10AC8	Plastid-specific 30S ribosomal protein 1, chloroplast, putative, expressed OS=Oryza sativa subsp. japonica GN=LOC_Os03g63950 PE=4 SV=1 - [Q10AC8_ORYSJ]	26.4478	8.67529	4.98	7	1	0.797284	0.603681	0.680515	0.693827	1.0396	1.02262	1.00417	1.02213	1.47318	0.0354889
Q10AH9	Ankyrin repeat domain protein 2, putative, expressed OS=Oryza sativa subsp. japonica GN=LOC_Os03g63480 PE=4 SV=1 - [Q10AH9_ORYSJ]	37.082	4.71631	9.74	3	3	0.949188	0.942569	1.01961	0.970456	0.951489	1.00074	1.01366	0.98863	1.01873	0.694244
Q10AI6	Elongation factor Tu, mitochondrial, putative, expressed OS=Oryza sativa subsp. japonica GN=LOC_Os03g63410 PE=4 SV=1 - [Q10AI6_ORYSJ]	33.8637	5.96045	5.03	2	1	0.944124	0.905107	0.887484	0.912238	0.861304	1.03567	0.955646	0.950873	1.04235	0.61887
Q10AI8	NAC domain containing protein, expressed OS=Oryza sativa subsp. japonica GN=LOC_Os03g63400 PE=4 SV=1 - [Q10AI8_ORYSJ]	16.1434	6.01123	19.18	3	2	0.969227	0.87826	0.900331	0.915939	0.995801	1.08376	0.956931	1.01216	1.10506	0.207807
Q10AR3	Thiopurine S-methyltransferase family protein, expressed OS=Oryza sativa subsp. japonica GN=LOC_Os03g62670 PE=4 SV=1 - [Q10AR3_ORYSJ]	21.0574	5.04639	6.57	3	1	1.10279	1.4831	1.2607	1.2822	0.925866	0.83622	1.16353	0.975205	0.760574	0.205701
Q10B12	Glycoside hydrolase family 28 protein, putative, expressed OS=Oryza sativa subsp. japonica GN=LOC_Os03g61800 PE=4 SV=1 - [Q10B12_ORYSJ]	49.7166	5.73193	2.39	2	1	1.08333	1.06931	1.30875	1.1538	0.999809	0.95503	1.11232	1.02239	0.886106	0.336821
Q10BA8	Putative uncharacterized protein OJ1111_B11.20 OS=Oryza sativa subsp. japonica GN=OJ1111_B11.20 PE=2 SV=1 - [Q10BA8_ORYSJ]	54.1581	6.66846	5.94	2	2	0.726573	0.680358	0.656467	0.687799	1.12354	1.23068	1.13735	1.16386	1.69215	0.00940242
Q10BB3	Dolichol-phosphate mannosyltransferase, putative, expressed OS=Oryza sativa subsp. japonica GN=LOC_Os03g60939 PE=4 SV=1 - [Q10BB3_ORYSJ]	19.6692	8.96826	11.8	3	2	1.26626	1.79296	1.91698	1.65873	0.968467	0.997835	1.45315	1.13982	0.687161	0.210389
Q10BD9	Os03g0821900 protein OS=Oryza sativa subsp. japonica GN=Os03g0821900 PE=2 SV=1 - [Q10BD9_ORYSJ]	46.6526	9.31982	4.25	154	1	1.15026	1.30207	1.23502	1.22912	0.960844	0.939368	0.949328	0.949847	0.772788	0.0306918
Q10BJ6	Methylenetetrahydrofolate reductase OS=Oryza sativa subsp. japonica GN=LOC_Os03g60090 PE=3 SV=1 - [Q10BJ6_ORYSJ]	64.0292	6.07471	20.94	3	11	1.01275	0.982787	1.0146	1.00338	0.889255	0.919165	0.891484	0.899968	0.896937	0.0228076
Q10CD5	Expressed protein OS=Oryza sativa subsp. japonica GN=LOC_Os03g57300 PE=4 SV=1 - [Q10CD5_ORYSJ]	104.698	7.18115	1.09	4	1	1.08288	1.1464	1.11881	1.11603	1.00598	1.02849	0.957474	0.997315	0.893627	0.0601837
Q10CU9	Glycosyl hydrolase family 3 N terminal domain containing protein, expressed OS=Oryza sativa subsp. japonica GN=OSJNBa0069E14.7 PE=2 SV=1 - [Q10CU9_ORYSJ]	67.7346	7.54736	5.12	8	1	1.01236	1.24995	1.12132	1.12788	1.14249	0.965852	1.04352	1.05062	0.931503	0.538637
Q10CW0	Protein kinase family protein, putative, expressed OS=Oryza sativa subsp. japonica GN=LOC_Os03g53720 PE=2 SV=1 - [Q10CW0_ORYSJ]	45.0621	6.15088	2.69	3	1	1.24536	1.93517	1.71279	1.63111	1.11088	1.12338	1.38834	1.20753	0.740315	0.233351
Q10D21	Stem-specific protein TSJT1, putative, expressed OS=Oryza sativa subsp. japonica GN=LOC_Os03g53270 PE=4 SV=1 - [Q10D21_ORYSJ]	21.2566	6.37939	19.07	5	4	1.08732	1.09001	1.03308	1.07014	1.03268	0.947955	0.928415	0.969683	0.90613	0.131988
Q10D94	Endo-1,4-beta-glucanase Cel1, putative, expressed OS=Oryza sativa subsp. japonica GN=LOC_Os03g52630 PE=4 SV=1 - [Q10D94_ORYSJ]	55.1933	8.86572	1.81	2	1	0.986962	0.981933	0.968778	0.979224	1.00892	1.08796	1.00718	1.03469	1.05664	0.210495
Q10DN0	Tubulin alpha-1 chain, putative, expressed OS=Oryza sativa subsp. japonica GN=LOC_Os03g51600 PE=2 SV=1 - [Q10DN0_ORYSJ]	45.9635	5.03369	37.26	9	1	0.926836	0.825956	0.81076	0.854517	0.858964	1.00497	1.05333	0.972421	1.13798	0.271966
Q10DV1	Cytochrome P450 81E1, putative, expressed OS=Oryza sativa subsp. japonica GN=Os03g0760300 PE=2 SV=1 - [Q10DV1_ORYSJ]	38.378	9.31982	3.18	2	1	1.0217	1.07648	1.59004	1.22941	1.03264	1.11161	1.30051	1.14825	0.93399	0.784884
Q10DX1	Expressed protein OS=Oryza sativa subsp. japonica GN=Os03g0715500 PE=4 SV=1 - [Q10DX1_ORYSJ]	110.273	7.04932	0.81	4	1	0.989595	0.978455	0.897604	0.955218	1.14161	1.05774	1.04526	1.08154	1.13224	0.111067
Q10E03	Os03g0712300 protein OS=Oryza sativa subsp. japonica GN=Os03g0712300 PE=2 SV=1 - [Q10E03_ORYSJ]	18.2679	5.57959	10.56	3	1	1.08631	1.125	1.05643	1.08925	1.00709	0.913157	1.0006	0.973616	0.893843	0.0995174
Q10E10	Os03g0711800 protein OS=Oryza sativa subsp. japonica GN=Os03g0711800 PE=4 SV=1 - [Q10E10_ORYSJ]	138.747	6.354	3.08	3	2	0.863939	2.23292	0.951789	1.34955	1.56662	0.678599	1.56931	1.27151	0.942174	0.926145
Q10E47	Expressed protein OS=Oryza sativa subsp. japonica GN=Os03g0708400 PE=2 SV=1 - [Q10E47_ORYSJ]	32.9696	8.11865	6.87	1	2	1.11578	1.00005	1.15604	1.09062	1.08345	1.07683	1.17996	1.11341	1.0209	0.791375
Q10EM0	Expressed protein OS=Oryza sativa subsp. japonica GN=LOC_Os03g55730 PE=2 SV=1 - [Q10EM0_ORYSJ]	25.4253	8.33838	3.52	3	1	0.949279	0.854393	0.886606	0.896759	0.946068	1.0092	0.971623	0.97563	1.08795	0.165706
Q10EY3	Expressed protein OS=Oryza sativa subsp. japonica GN=LOC_Os03g48380 PE=4 SV=1 - [Q10EY3_ORYSJ]	47.288	6.15088	2.13	4	1	1.09	0.991343	1.09623	1.05919	0.953825	1.01735	0.975646	0.982274	0.927381	0.219016
Q10EZ2	LOC495012 protein, putative, expressed OS=Oryza sativa subsp. japonica GN=LOC_Os03g48300 PE=4 SV=1 - [Q10EZ2_ORYSJ]	87.8602	7.13721	1.68	2	1	1.25178	1.99013	1.95745	1.73312	1.08748	1.00036	1.48443	1.19076	0.68706	0.231428
Q10FE5	Retrotransposon protein, putative, Ty1-copia subclass, expressed OS=Oryza sativa subsp. japonica GN=LOC_Os03g46770 PE=4 SV=1 - [Q10FE5_ORYSJ]	15.1739	5.60498	33.99	9	2	1.00995	1.01895	1.02157	1.01682	0.898392	0.914915	1.05453	0.955946	0.94013	0.407842
Q10FJ2	Pleckstriny domain-containing protein, putative, expressed OS=Oryza sativa subsp. japonica GN=LOC_Os03g46340 PE=4 SV=1 - [Q10FJ2_ORYSJ]	43.4166	8.32373	5.34	2	2	1.01075	1.05223	0.996136	1.01971	0.961297	0.998365	0.992837	0.984166	0.965148	0.265673
Q10FT0	Os03g0657100 protein OS=Oryza sativa subsp. japonica GN=Os03g0657100 PE=4 SV=1 - [Q10FT0_ORYSJ]	88.428	5.73193	10.32	3	7	0.955263	0.960836	0.895549	0.937216	1.04838	1.02127	1.01931	1.02965	1.09863	0.0662349
Q10FY5	Expressed protein OS=Oryza sativa subsp. japonica GN=LOC_Os03g44830 PE=4 SV=1 - [Q10FY5_ORYSJ]	41.2823	6.62451	3.17	3	1	1.03901	1.11492	0.922505	1.02548	0.9169	0.827985	0.942344	0.895743	0.873488	0.221921
Q10G12	Expressed protein OS=Oryza sativa subsp. japonica GN=LOC_Os03g44560 PE=2 SV=1 - [Q10G12_ORYSJ]	26.058	8.74854	18.78	4	5	0.937397	0.89121	0.878286	0.902298	1.01687	1.03779	0.981665	1.01211	1.1217	0.0537031
Q10HC9	Chlorophyll a-b binding protein, chloroplast, putative, expressed OS=Oryza sativa subsp. japonica GN=LOC_Os03g39610 PE=4 SV=1 - [Q10HC9_ORYSJ]	13.0815	8.19189	6.78	7	1	1.01543	1.1114	0.9909	1.03924	1.00352	1.04569	1.11546	1.05489	1.01506	0.83089
Q10HI8	Lysine--tRNA ligase OS=Oryza sativa subsp. japonica GN=LOC_Os03g38980 PE=3 SV=1 - [Q10HI8_ORYSJ]	67.5481	6.23975	17.48	6	9	1.00388	0.901084	0.957556	0.954173	0.96371	0.988053	0.934394	0.962052	1.00826	0.875296
Q10HT1	40S ribosomal protein S3, putative, expressed OS=Oryza sativa subsp. japonica GN=LOC_Os03g38000 PE=3 SV=1 - [Q10HT1_ORYSJ]	22.8043	9.53955	61.46	5	12	1.00197	0.960866	0.9763	0.979712	1.02479	1.00874	1.00655	1.01336	1.03434	0.14786
Q10HT7	60S ribosomal protein L13 OS=Oryza sativa subsp. japonica GN=LOC_Os03g37970 PE=3 SV=1 - [Q10HT7_ORYSJ]	22.5274	10.8872	24.49	4	1	1.15904	1.26922	1.17735	1.20187	0.990963	0.911358	1.0584	0.986907	0.821143	0.069129
Q10HX0	MATE efflux family protein, expressed OS=Oryza sativa subsp. japonica GN=LOC_Os03g37640 PE=4 SV=1 - [Q10HX0_ORYSJ]	52.7185	7.26904	5.45	6	2	1.03064	1.00838	0.978392	1.0058	1.02361	0.978905	1.01624	1.00625	1.00045	0.987985
Q10HX5	Modifier of rudimentary protein, expressed OS=Oryza sativa subsp. japonica GN=Os03g0572300 PE=2 SV=1 - [Q10HX5_ORYSJ]	26.3695	8.11865	4.31	7	1	1.00578	0.918122	0.858822	0.927575	0.88963	0.915827	0.899986	0.901814	0.972228	0.688921
Q10J94	Cysteine proteinase inhibitor 8 OS=Oryza sativa subsp. japonica GN=Os03g0429000 PE=2 SV=1 - [CYT8_ORYSJ]	12.8706	8.68994	12.2	1	1	0.956997	1.00056	0.873358	0.943638	0.76978	0.945003	0.87414	0.862974	0.914518	0.392082
Q10K23	Jacalin-like lectin domain containing protein, expressed OS=Oryza sativa subsp. japonica GN=LOC_Os03g28160 PE=2 SV=1 - [Q10K23_ORYSJ]	18.2602	5.85889	30.11	4	5	1.08901	1.00491	1.01297	1.03563	0.83598	0.879532	0.841924	0.852479	0.82315	0.0317731
Q10KA9	Transthyretin family protein, expressed OS=Oryza sativa subsp. japonica GN=LOC_Os03g27320 PE=4 SV=1 - [Q10KA9_ORYSJ]	24.969	7.25439	4.35	4	1	1.02617	1.08085	1.13723	1.08142	0.936004	1.00814	1.00114	0.981761	0.907847	0.14797
Q10KU7	Novel plant SNARE 11, putative, expressed OS=Oryza sativa subsp. japonica GN=LOC_Os03g25390 PE=4 SV=1 - [Q10KU7_ORYSJ]	21.1726	5.77002	11.35	4	1	1.03769	0.940947	0.903098	0.960578	0.843885	0.941626	0.898692	0.894734	0.931454	0.369976
Q10KX6	Os03g0367000 protein OS=Oryza sativa subsp. japonica GN=Os03g0367000 PE=2 SV=1 - [Q10KX6_ORYSJ]	70.3736	5.5415	10.76	1	5	0.983165	1.28883	1.18323	1.15174	1.07709	0.988345	1.06744	1.04429	0.906707	0.439092
Q10KZ7	Os03g0364400 protein OS=Oryza sativa subsp. japonica GN=Os03g0364400 PE=2 SV=1 - [Q10KZ7_ORYSJ]	47.8366	9.61279	13.65	168	4	1.08673	1.2472	1.18409	1.17267	1.10597	0.98238	1.06085	1.04973	0.895163	0.205701
Q10L32	Peptide methionine sulfoxide reductase B5 OS=Oryza sativa subsp. japonica GN=MSRB5 PE=2 SV=1 - [MSRB5_ORYSJ]	14.663	7.23975	15.44	2	2	1.13708	1.15541	1.14641	1.1463	0.89587	0.871371	0.826496	0.864579	0.754234	0.00871139
Q10L35	Expressed protein OS=Oryza sativa subsp. japonica GN=Os03g0360500 PE=2 SV=1 - [Q10L35_ORYSJ]	19.2868	9.0415	13.48	2	2	1.03164	0.935337	0.947339	0.971439	0.936934	0.934322	1.01371	0.961655	0.989929	0.871108
Q10L46	Branched-chain amino acid aminotransferase, putative, expressed OS=Oryza sativa subsp. japonica GN=LOC_Os03g24460 PE=2 SV=1 - [Q10L46_ORYSJ]	45.9128	7.84033	4.17	5	1	1.08714	1.2616	1.20827	1.18567	0.986123	0.897021	0.938323	0.940489	0.793213	0.0602501
Q10L56	Glutathione peroxidase OS=Oryza sativa subsp. japonica GN=Os03g0358100 PE=3 SV=1 - [Q10L56_ORYSJ]	19.2219	8.60205	54.44	1	8	1.03126	1.07577	0.97581	1.02761	0.999002	0.983763	0.972598	0.985121	0.958649	0.346224
Q10L71	Os03g0356700 protein OS=Oryza sativa subsp. japonica GN=Os03g0356700 PE=4 SV=1 - [Q10L71_ORYSJ]	106.054	5.8208	14.91	5	13	0.969676	0.981413	0.949315	0.966801	0.981955	0.981124	0.927155	0.963411	0.996494	0.914341
Q10LF1	Acyl carrier protein OS=Oryza sativa subsp. japonica GN=Os03g0352800 PE=2 SV=1 - [Q10LF1_ORYSJ]	14.7607	5.59229	5.93	1	1	0.856008	0.872647	0.787432	0.838696	1.17582	1.14177	1.09659	1.13806	1.35694	0.0168042
Q10LJ8	Heavy metal-associated domain containing protein, expressed OS=Oryza sativa subsp. japonica GN=LOC_Os03g22490 PE=4 SV=1 - [Q10LJ8_ORYSJ]	34.4912	4.95752	6.54	2	1	0.969661	0.987986	1.08245	1.01337	1.07479	0.962287	1.04914	1.02874	1.01517	0.832728
Q10LN5	Bidirectional sugar transporter SWEET16 OS=Oryza sativa subsp. japonica GN=SWEET16 PE=3 SV=1 - [SWT16_ORYSJ]	35.3686	9.02686	4.88	2	1	0.867353	0.956714	1.22809	1.01739	0.82288	0.806871	1.01538	0.88171	0.866643	0.468979
Q10LN7	60S ribosomal protein L18 OS=Oryza sativa subsp. japonica GN=Os03g0341100 PE=3 SV=1 - [Q10LN7_ORYSJ]	21.0607	11.4292	28.34	2	3	0.934703	0.914146	0.998658	0.949169	1.07071	1.04286	1.11479	1.07612	1.13375	0.0708836
Q10LP3	Sucrose synthase OS=Oryza sativa subsp. japonica GN=LOC_Os03g22120 PE=3 SV=1 - [Q10LP3_ORYSJ]	76.8056	6.53662	4.28	3	3	0.864356	0.956846	0.873422	0.898208	1.08034	1.06908	0.990338	1.04659	1.16519	0.0787929
Q10LR6	Ribosomal protein L19 OS=Oryza sativa subsp. japonica GN=Os03g0337800 PE=2 SV=1 - [Q10LR6_ORYSJ]	24.1264	11.3853	28.37	2	2	0.840023	0.929223	0.989845	0.919697	1.02177	1.08287	1.01049	1.03838	1.12904	0.158694
Q10LT8	Os03g0335300 protein OS=Oryza sativa subsp. japonica GN=Os03g0335300 PE=2 SV=1 - [Q10LT8_ORYSJ]	69.9365	5.65576	14.65	10	7	0.930915	0.936585	0.906705	0.924735	0.959369	0.989297	1.0282	0.992289	1.07305	0.106232
Q10LU7	Expressed protein OS=Oryza sativa subsp. japonica GN=Os03g0334200 PE=2 SV=1 - [Q10LU7_ORYSJ]	71.5604	6.94678	2.48	2	1	2.70309	1.63881	1.23621	1.85937	1.29864	1.03591	1.05716	1.13057	0.608039	0.289366
Q10LV8	Eukaryotic translation initiation factor 2 beta subunit, putative, expressed OS=Oryza sativa subsp. japonica GN=LOC_Os03g21550 PE=4 SV=1 - [Q10LV8_ORYSJ]	23.7	8.52881	8.13	5	2	1.13579	0.997663	1.05142	1.06162	0.984697	0.998188	1.03168	1.00486	0.946526	0.372184
Q10LW8	Hydroxyacylglutathione hydrolase, putative, expressed OS=Oryza sativa subsp. japonica GN=Os03g0332400 PE=2 SV=1 - [Q10LW8_ORYSJ]	28.5443	5.64307	3.88	1	1	0.991865	0.910424	0.962935	0.955075	0.908176	0.95904	0.961759	0.942992	0.987349	0.784884
Q10LY7	Expressed protein OS=Oryza sativa subsp. japonica GN=LOC_Os03g21270 PE=2 SV=1 - [Q10LY7_ORYSJ]	60.9571	9.59814	2.47	5	1	1.06777	1.7624	1.49539	1.44185	1.23324	1.10964	1.15148	1.16479	0.80784	0.368245
Q10M12	Expressed protein OS=Oryza sativa subsp. japonica GN=Os03g0327600 PE=2 SV=1 - [Q10M12_ORYSJ]	38.7978	6.80029	58.91	15	15	0.952676	1.11105	0.963289	1.009	1.1219	1.05364	1.10712	1.09422	1.08445	0.311884
Q10M57	14 kDa zinc-binding protein, putative, expressed OS=Oryza sativa subsp. japonica GN=Os03g0322500 PE=2 SV=1 - [Q10M57_ORYSJ]	14.1865	6.37939	27.91	2	3	1.07842	1.06483	1.04155	1.0616	0.919152	0.964038	0.897284	0.926825	0.873045	0.0323245
Q10M78	Alpha-L-arabinofuranosidase C-terminus family protein, expressed OS=Oryza sativa subsp. japonica GN=LOC_Os03g20420 PE=4 SV=1 - [Q10M78_ORYSJ]	56.746	5.35107	7.16	7	3	0.996119	1.09172	1.09982	1.06255	1.14429	1.20097	1.19908	1.18145	1.11189	0.103768
Q10MA7	ABC transporter family protein, expressed OS=Oryza sativa subsp. japonica GN=Os03g0316900 PE=2 SV=1 - [Q10MA7_ORYSJ]	35.7176	8.07471	2.81	1	1	1.04129	0.915361	1.04813	1.00159	0.858492	0.942711	0.959321	0.920175	0.918711	0.315735
Q10MC3	Os03g0314500 protein OS=Oryza sativa subsp. japonica GN=Os03g0314500 PE=4 SV=1 - [Q10MC3_ORYSJ]	81.0394	5.71924	3.01	3	2	1.06884	1.26935	1.09359	1.14393	1.04219	1.1156	1.18518	1.11432	0.974121	0.794335
Q10MC6	Os03g0314100 protein OS=Oryza sativa subsp. japonica GN=Os03g0314100 PE=2 SV=1 - [Q10MC6_ORYSJ]	62.6653	7.15186	1.77	4	1	1.45125	1.67955	1.6158	1.5822	1.32878	0.837939	1.06332	1.07668	0.680495	0.0989103
Q10MF6	Expressed protein OS=Oryza sativa subsp. japonica GN=LOC_Os03g19690 PE=4 SV=1 - [Q10MF6_ORYSJ]	83.8029	6.60986	2.29	11	2	1.01422	1.1548	1.11236	1.09379	1.08494	1.18384	1.11834	1.12904	1.03222	0.633947
Q10MH1	Expressed protein OS=Oryza sativa subsp. japonica GN=Os03g0309000 PE=2 SV=1 - [Q10MH1_ORYSJ]	39.4668	5.71924	3.04	1	1	0.892437	1.06702	1.09795	1.01914	1.03474	0.990094	1.05231	1.02571	1.00646	0.950895
Q10MH9	Cyclin, putative, expressed OS=Oryza sativa subsp. japonica GN=LOC_Os03g19520 PE=4 SV=1 - [Q10MH9_ORYSJ]	82.3562	7.94287	1.51	3	1	1.18005	1.48953	1.48219	1.38392	1.04337	0.949094	1.03738	1.00995	0.729772	0.0850445
Q10MI6	Expressed protein OS=Oryza sativa subsp. japonica GN=LOC_Os03g19452 PE=4 SV=1 - [Q10MI6_ORYSJ]	27.9167	8.54346	16.23	7	4	1.02434	1.20627	1.16352	1.13138	1.08408	1.12624	1.20514	1.13849	1.00628	0.945082
Q10MJ1	Probable glutamyl endopeptidase, chloroplastic OS=Oryza sativa subsp. japonica GN=GEP PE=2 SV=1 - [CGEP_ORYSJ]	103.83	5.94775	3.84	2	3	0.996678	0.948507	0.972283	0.972489	0.899106	0.896436	0.922953	0.906165	0.931799	0.0651496
Q10MJ4	Seed maturation protein PM36, putative, expressed OS=Oryza sativa subsp. japonica GN=LOC_Os03g19390 PE=4 SV=1 - [Q10MJ4_ORYSJ]	25.3153	4.95752	3.57	2	1	1.04472	1.00948	1.0499	1.0347	0.88921	0.974327	0.976452	0.946663	0.914915	0.125045
Q10MK6	Universal stress protein family protein, expressed OS=Oryza sativa subsp. japonica GN=LOC_Os03g19270 PE=4 SV=1 - [Q10MK6_ORYSJ]	17.9791	5.94775	5.33	4	1	1.05084	0.949549	1.08741	1.02927	1.04279	1.05557	1.24294	1.11377	1.0821	0.454933
Q10MR5	CASP-like protein Os03g0298300 OS=Oryza sativa subsp. japonica GN=Os03g0298300 PE=2 SV=1 - [CSPLN_ORYSJ]	21.8041	8.39697	5.83	1	2	1.0656	1.26244	1.2345	1.18751	1.01365	1.08618	1.18136	1.09373	0.921025	0.418484
Q10MS5	40S ribosomal protein S7, putative, expressed OS=Oryza sativa subsp. japonica GN=Os03g0297100 PE=2 SV=1 - [Q10MS5_ORYSJ]	22.169	9.78857	31.25	4	3	1.06241	1.14528	1.10257	1.10342	0.999259	0.904854	0.968423	0.957512	0.867767	0.0677973
Q10MT2	Eukaryotic translation initiation factor 2 alpha subunit family protein, expressed OS=Oryza sativa subsp. japonica GN=Os03g0296400 PE=2 SV=1 - [Q10MT2_ORYSJ]	38.2106	5.38916	20.35	7	7	0.999873	0.972305	0.919662	0.963947	0.971464	0.900349	0.934745	0.935519	0.970509	0.535554
Q10MW8	Os03g0292800 protein OS=Oryza sativa subsp. japonica GN=Os03g0292800 PE=2 SV=1 - [Q10MW8_ORYSJ]	23.4145	4.79248	13.88	1	1	0.966569	0.9534	0.942252	0.954074	0.897404	0.915584	0.844689	0.885892	0.928537	0.108618
Q10N00	Hydrolase, alpha/beta fold family protein, expressed OS=Oryza sativa subsp. japonica GN=Os03g0288300 PE=2 SV=1 - [Q10N00_ORYSJ]	59.251	5.59229	2.24	1	1	1.21621	1.27197	1.39519	1.29446	1.16459	1.05665	1.28734	1.16953	0.903488	0.331913
Q10N04	Protein disulfide isomerase-like 5-1 OS=Oryza sativa subsp. japonica GN=PDIL5-1 PE=2 SV=1 - [PDI51_ORYSJ]	16.2713	5.41455	6.8	3	1	0.927005	0.803354	0.867788	0.866049	1.00763	1.05729	0.99797	1.02096	1.17887	0.0707482
Q10N88	ARF GAP-like zinc finger-containing protein ZIGA2, putative, expressed OS=Oryza sativa subsp. japonica GN=Os03g0278400 PE=2 SV=1 - [Q10N88_ORYSJ]	48.8532	7.10791	4.19	2	2	0.954278	1.26774	1.27757	1.16653	0.999627	0.917809	1.15661	1.02468	0.878402	0.449082
Q10N92	Os03g0278200 protein OS=Oryza sativa subsp. japonica GN=Os03g0278200 PE=4 SV=1 - [Q10N92_ORYSJ]	76.0176	6.94678	9.48	2	5	1.02721	1.06708	1.07374	1.05601	0.957069	0.914998	0.901206	0.924424	0.875394	0.0331727
Q10N98	33 kDa secretory protein, putative, expressed OS=Oryza sativa subsp. japonica GN=Os03g0277600 PE=2 SV=1 - [Q10N98_ORYSJ]	28.1725	8.23584	5.66	1	1	0.764254	0.977561	0.958205	0.900007	0.832074	0.873413	1.04701	0.917499	1.01944	0.903904
Q10NA9	70 kDa heat shock protein OS=Oryza sativa subsp. japonica GN=Os03g0276500 PE=2 SV=1 - [Q10NA9_ORYSJ]	71.0559	5.21143	44.31	4	8	1.03917	1.01127	0.99682	1.01575	0.967432	0.95703	0.935579	0.953347	0.938562	0.066909
Q10NB4	Clathrin assembly protein, putative, expressed OS=Oryza sativa subsp. japonica GN=Os03g0275500 PE=2 SV=1 - [Q10NB4_ORYSJ]	71.9943	5.64307	9.98	3	6	1.14079	1.50417	1.09989	1.24828	1.11573	1.00226	1.0367	1.05156	0.842408	0.328669
Q10NC7	Os03g0274000 protein OS=Oryza sativa subsp. japonica GN=Os03g0274000 PE=3 SV=1 - [Q10NC7_ORYSJ]	51.7732	5.47803	9.72	2	4	0.990167	0.896406	0.913924	0.933499	0.914611	0.902524	0.939315	0.918817	0.984272	0.745904
Q10NH1	Os03g0269100 protein OS=Oryza sativa subsp. japonica GN=Os03g0269100 PE=2 SV=1 - [Q10NH1_ORYSJ]	28.7384	6.90283	4.09	3	1	1.27643	1.33843	1.51098	1.37528	0.859093	0.962188	0.979772	0.933684	0.678905	0.0371743
Q10NL5	Expressed protein OS=Oryza sativa subsp. japonica GN=LOC_Os03g15920 PE=4 SV=1 - [Q10NL5_ORYSJ]	12.0207	5.16064	20.37	5	1	1.06704	0.938052	1.04207	1.01572	0.87113	1.14062	1.13418	1.04864	1.03241	0.81911
Q10NQ2	Vacuolar sorting protein 9 domain containing protein, expressed OS=Oryza sativa subsp. japonica GN=LOC_Os03g15650 PE=2 SV=1 - [Q10NQ2_ORYSJ]	31.1082	4.75439	8.7	5	2	0.854414	1.03382	1.14921	1.01248	0.853167	0.974872	0.992279	0.940106	0.928517	0.606883
Q10NZ0	NB-ARC domain containing protein, expressed OS=Oryza sativa subsp. japonica GN=LOC_Os03g14900 PE=2 SV=1 - [Q10NZ0_ORYSJ]	100.683	7.07861	8.84	4	7	0.959519	0.97516	1.00334	0.97934	1.09132	1.04436	1.08369	1.07312	1.09576	0.0475875
Q10P01	Long chain base biosynthesis protein 1a OS=Oryza sativa subsp. japonica GN=Os03g0252800 PE=2 SV=1 - [LCB1A_ORYSJ]	52.3934	6.97607	2.27	1	1	1.02433	1.01546	1.04931	1.0297	0.950358	0.927302	0.880046	0.919235	0.892722	0.0482997
Q10P12	Os03g0251500 protein OS=Oryza sativa subsp. japonica GN=Os03g0251500 PE=2 SV=1 - [Q10P12_ORYSJ]	92.3132	6.22705	16.46	2	9	0.944228	0.871248	0.924456	0.913311	0.998826	1.04058	1.04018	1.02653	1.12396	0.0567525
Q10P27	40S ribosomal protein S20, putative, expressed OS=Oryza sativa subsp. japonica GN=Os03g0249400 PE=2 SV=1 - [Q10P27_ORYSJ]	13.9496	9.46631	35.43	3	2	0.981493	0.946386	0.964807	0.964229	1.04281	1.11022	1.01125	1.05476	1.09389	0.116347
Q10PV5	3-ketoacyl-CoA synthase OS=Oryza sativa subsp. japonica GN=Os03g0220100 PE=2 SV=1 - [Q10PV5_ORYSJ]	55.7509	9.15869	2.63	1	1	0.871734	1.12936	1.15338	1.05149	1.2026	0.903762	1.14589	1.08408	1.031	0.866659
Q10PW2	Alpha-tubulin OS=Oryza sativa subsp. japonica GN=TubA PE=2 SV=1 - [Q10PW2_ORYSJ]	50.0289	5.24951	15.81	1	2	0.976795	0.898936	0.908762	0.928164	0.946883	0.930831	0.940789	0.939501	1.01221	0.758656
Q10PW9	Os03g0218400 protein OS=Oryza sativa subsp. japonica GN=Os03g0218400 PE=2 SV=1 - [Q10PW9_ORYSJ]	56.7379	8.99756	8.16	4	4	1.07917	0.979395	1.00577	1.02144	0.817423	0.864439	0.816136	0.832666	0.815184	0.0371743
Q10Q42	Expressed protein OS=Oryza sativa subsp. japonica GN=LOC_Os03g11220 PE=4 SV=1 - [Q10Q42_ORYSJ]	40.842	6.25244	11.51	2	5	0.994371	0.916735	0.933886	0.948331	0.886654	0.944708	0.882552	0.904638	0.953927	0.349183
Q10Q61	ADP-glucose pyrophosphorylase OS=Oryza sativa subsp. japonica GN=Os03g0208900 PE=2 SV=1 - [Q10Q61_ORYSJ]	45.7257	6.75635	5.3	5	2	1.17091	1.04456	0.891415	1.03563	0.894829	0.917321	0.969257	0.927136	0.89524	0.385744
Q10QD5	Os03g0200800 protein OS=Oryza sativa subsp. japonica GN=Os03g0200800 PE=2 SV=1 - [Q10QD5_ORYSJ]	20.6957	9.0415	10.33	1	2	0.86776	0.802514	0.815839	0.828704	1.02865	1.03701	1.01005	1.02524	1.23716	0.0155148
Q10QG5	Mannitol transporter, putative, expressed OS=Oryza sativa subsp. japonica GN=Os03g0197100 PE=2 SV=1 - [Q10QG5_ORYSJ]	55.584	8.66064	2.32	1	1	1.1768	1.53878	1.67926	1.46495	1.02823	0.993973	1.21739	1.07986	0.737136	0.169936
Q10QU8	40S ribosomal protein SA, putative, expressed OS=Oryza sativa subsp. japonica GN=LOC_Os03g08440 PE=3 SV=1 - [Q10QU8_ORYSJ]	29.838	5.47803	24.16	7	6	1.01661	1.05627	1.00577	1.02622	1.02158	1.02519	1.01363	1.02013	0.994072	0.796241
Q10QV8	3-ketoacyl-CoA synthase OS=Oryza sativa subsp. japonica GN=LOC_Os03g08360 PE=3 SV=1 - [Q10QV8_ORYSJ]	45.427	8.99756	10.46	7	4	0.824105	0.828944	0.848409	0.833819	1.0815	1.08947	1.14952	1.10683	1.32742	0.00940242
Q10R10	Hydrolase, carbon-nitrogen family protein, expressed OS=Oryza sativa subsp. japonica GN=Os03g0175600 PE=2 SV=1 - [Q10R10_ORYSJ]	33.6219	5.69385	3.87	1	1	0.965998	0.948659	0.92486	0.946506	0.993091	1.03485	1.01666	1.01487	1.07222	0.0664556
Q10RI2	YT521-B-like family protein, expressed OS=Oryza sativa subsp. japonica GN=LOC_Os03g06240 PE=4 SV=1 - [Q10RI2_ORYSJ]	68.1658	8.39697	2.58	6	1	1.31309	1.7422	1.21013	1.42181	1.12283	1.02648	0.906684	1.01866	0.716458	0.172716
Q10RM4	Retrotransposon protein, putative, unclassified OS=Oryza sativa subsp. japonica GN=LOC_Os03g05850 PE=4 SV=1 - [Q10RM4_ORYSJ]	154.521	7.97217	2.63	1	1	1.12975	0.593001	1.10327	0.942007	0.762523	1.36628	0.821229	0.983344	1.04388	0.918018
Q10RN9	Os03g0151900 protein OS=Oryza sativa subsp. japonica GN=Os03g0151900 PE=2 SV=1 - [Q10RN9_ORYSJ]	21.635	6.34131	20.1	10	1	0.964424	0.85023	0.775757	0.86347	0.984666	1.12147	1.00081	1.03565	1.1994	0.154385
Q10RP0	Cell division cycle protein 48, putative, expressed OS=Oryza sativa subsp. japonica GN=Os03g0151800 PE=2 SV=1 - [Q10RP0_ORYSJ]	89.6877	5.26221	31.89	4	3	1.13946	1.11556	1.06944	1.10815	1.00225	0.846238	0.938237	0.928908	0.838249	0.0802542
Q10RS5	Transmembrane protein, putative, expressed OS=Oryza sativa subsp. japonica GN=LOC_Os03g05390 PE=4 SV=1 - [Q10RS5_ORYSJ]	51.9149	5.49072	4.59	3	1	1.18332	1.15576	1.04015	1.12641	0.937962	0.936268	1.11299	0.99574	0.883994	0.256374
Q10RX0	Cysteinyl-tRNA synthetase, putative, expressed OS=Oryza sativa subsp. japonica GN=LOC_Os03g04960 PE=3 SV=1 - [Q10RX0_ORYSJ]	38.9493	6.62451	6.51	8	2	1.03882	0.996095	1.08028	1.0384	0.909252	0.916353	0.921015	0.91554	0.881685	0.0449811
Q10RZ3	60S ribosomal protein L21, putative, expressed OS=Oryza sativa subsp. japonica GN=Os03g0141000 PE=4 SV=1 - [Q10RZ3_ORYSJ]	18.6871	10.4038	25	1	1	0.900675	0.81822	0.802145	0.840347	1.00846	1.03515	0.96493	1.00285	1.19337	0.055953
Q10S22	Os03g0138000 protein OS=Oryza sativa subsp. japonica GN=Os03g0138000 PE=2 SV=1 - [Q10S22_ORYSJ]	75.252	8.20654	1.49	3	1	1.2015	1.49713	1.31722	1.33862	1.2097	0.943029	1.11243	1.08839	0.813068	0.194677
Q10S82	Catalase OS=Oryza sativa subsp. japonica GN=Os03g0131200 PE=2 SV=1 - [Q10S82_ORYSJ]	56.7283	7.41553	3.66	5	1	0.890871	0.816333	0.946383	0.884529	0.991211	0.963275	1.04388	0.999455	1.12993	0.141965
Q10S92	EF hand family protein, expressed OS=Oryza sativa subsp. japonica GN=Os03g0130500 PE=4 SV=1 - [Q10S92_ORYSJ]	113.56	5.88428	4.4	3	3	1.02176	0.986946	0.965369	0.991358	0.96431	0.973308	0.898957	0.945525	0.953767	0.297487
Q10SD7	Expressed protein OS=Oryza sativa subsp. japonica GN=LOC_Os03g03440 PE=4 SV=1 - [Q10SD7_ORYSJ]	19.0564	9.80322	9.34	3	1	1.15289	1.08717	0.948957	1.06301	1.00506	0.860457	0.946244	0.937254	0.881701	0.271479
Q10SD9	CBS domain-containing protein, putative, expressed OS=Oryza sativa subsp. japonica GN=LOC_Os03g03430 PE=4 SV=1 - [Q10SD9_ORYSJ]	44.4169	8.57275	7.43	3	2	0.81804	0.871321	0.866235	0.851865	0.886741	1.04949	0.896515	0.944249	1.10845	0.281398
Q10SN3	COP9 signalosome complex subunit 1, putative, expressed OS=Oryza sativa subsp. japonica GN=Os03g0116500 PE=2 SV=1 - [Q10SN3_ORYSJ]	49.7985	6.88818	2.27	3	1	0.947767	0.963652	0.989935	0.967118	0.972798	1.04957	1.04915	1.02384	1.05865	0.216673
Q10SU0	Os03g0111200 protein OS=Oryza sativa subsp. japonica GN=Os03g0111200 PE=2 SV=1 - [Q10SU0_ORYSJ]	19.5215	8.1626	53.71	7	11	0.946378	0.902	0.87772	0.908699	1.0142	1.06281	0.975314	1.01744	1.11967	0.0915647
Q10T50	Hexose carrier protein HEX6, putative, expressed OS=Oryza sativa subsp. japonica GN=Os03g0101300 PE=2 SV=1 - [Q10T50_ORYSJ]	56.934	9.18799	1.35	1	1	1.13175	1.14792	1.16453	1.14807	0.875336	0.805824	0.875261	0.85214	0.742239	0.00975367
Q1H9B9	S-adenosylmethionine synthase (Fragment) OS=Oryza sativa GN=sams PE=3 SV=1 - [Q1H9B9_ORYSA]	42.5085	6.13818	12.34	11	2	1.04328	1.15396	1.14657	1.1146	0.92342	0.912508	1.0001	0.945343	0.848143	0.0747735
Q206Y6	Serine kinase OS=Oryza sativa subsp. indica PE=2 SV=1 - [Q206Y6_ORYSI]	41.845	6.60986	5	4	2	1.08672	1.00165	1.04194	1.04344	0.907235	0.941912	0.926253	0.925133	0.886621	0.0550136
Q20IJ5	Pathogen-induced defense-responsive protein 8 OS=Oryza sativa subsp. indica GN=DR8 PE=4 SV=1 - [Q20IJ5_ORYSI]	36.9208	6.1001	5.68	6	2	1.128	1.25361	1.32113	1.23425	0.877445	0.765531	0.801793	0.814923	0.660259	0.0299427
Q259C6	H0124B04.8 protein OS=Oryza sativa GN=H0901F07.20 PE=4 SV=1 - [Q259C6_ORYSA]	35.7063	4.64014	8.38	3	2	1.00937	0.928959	1.02882	0.98905	1.01863	1.06343	1.0848	1.05562	1.06731	0.246265
Q259D2	H0402C08.17 protein OS=Oryza sativa GN=H0801D08.7 PE=4 SV=1 - [Q259D2_ORYSA]	41.1294	9.5835	4.39	2	2	0.900019	0.850825	0.817439	0.856094	1.03768	1.05026	1.05891	1.04895	1.22527	0.0198759
Q259D7	H0801D08.15 protein OS=Oryza sativa GN=H0801D08.15 PE=4 SV=1 - [Q259D7_ORYSA]	27.7726	6.52197	14.73	3	3	0.887422	0.974574	0.917788	0.926595	1.32523	1.13076	1.14663	1.20087	1.29601	0.0652665
Q259G4	Phosphomannomutase OS=Oryza sativa subsp. indica GN=PMM PE=3 SV=1 - [PMM_ORYSI]	28.1751	5.8335	20.97	2	4	1.02787	0.967067	1.12525	1.04006	0.970851	0.836231	0.844873	0.883985	0.849935	0.154455
Q259N9	H0818H01.10 protein OS=Oryza sativa GN=H0818H01.10 PE=3 SV=1 - [Q259N9_ORYSA]	48.4355	6.63916	14.42	2	1	1.18947	1.3355	1.368	1.29766	1.11601	0.942178	1.0695	1.04256	0.803419	0.0910919
Q259P4	H0818H01.12 protein OS=Oryza sativa GN=H0818H01.12 PE=4 SV=1 - [Q259P4_ORYSA]	21.3177	9.83252	9.38	2	2	0.957112	0.88577	0.832685	0.891856	0.937683	1.00035	0.968538	0.968857	1.08634	0.232189
Q25A44	H0303G06.15 protein OS=Oryza sativa GN=H0323C08.2 PE=4 SV=1 - [Q25A44_ORYSA]	27.1409	5.68115	7.66	3	1	0.678401	1.23987	0.958116	0.958796	1.04527	0.672745	1.01178	0.909932	0.949036	0.871805
Q25AG5	Elicitor-responsive protein 3 OS=Oryza sativa subsp. indica GN=ERG3 PE=2 SV=1 - [ERG3_ORYSI]	15.8586	4.34814	9.03	1	1	1.11603	1.34626	1.16061	1.20763	1.09378	0.911653	0.960719	0.988717	0.818723	0.15503
Q25AL9	H0212B02.6 protein OS=Oryza sativa GN=H0212B02.6 PE=4 SV=1 - [Q25AL9_ORYSA]	33.7409	6.60986	5.68	2	1	1.07722	1.05988	1.09117	1.07609	1.108	1.29826	1.16641	1.19089	1.10668	0.2155
Q2QLJ0	9,10-9',10' carotenoid cleavage dioxygenase 1, putative, expressed OS=Oryza sativa subsp. japonica GN=LOC_Os12g44310 PE=4 SV=2 - [Q2QLJ0_ORYSJ]	60.9087	6.32861	21.85	5	12	1.07684	1.08821	1.06682	1.07729	0.996009	0.936888	0.935275	0.956057	0.887465	0.0350813
Q2QLJ6	Synaptobrevin family protein, expressed OS=Oryza sativa subsp. japonica GN=LOC_Os12g44250 PE=4 SV=1 - [Q2QLJ6_ORYSJ]	20.2575	8.93896	8.94	3	1	0.896486	0.857845	0.899662	0.884664	0.974011	1.0504	1.00917	1.01119	1.14303	0.0461575
Q2QLY5	5-methyltetrahydropteroyltriglutamate-homocysteine methyltransferase OS=Oryza sativa subsp. japonica GN=LOC_Os12g42884 PE=2 SV=1 - [Q2QLY5_ORYSJ]	84.5315	6.30322	24.8	5	2	0.96753	1.01843	1.07743	1.02113	0.957367	1.00235	0.987375	0.982364	0.962036	0.44516
Q2QLY9	Amino acid permease family protein, putative, expressed OS=Oryza sativa subsp. japonica GN=LOC_Os12g42850 PE=4 SV=1 - [Q2QLY9_ORYSJ]	53.4785	5.84619	3.56	4	2	1.30044	1.23823	1.19521	1.24463	0.680516	0.672438	0.670128	0.674361	0.541818	0.00742648
Q2QME5	Eukaryotic translation initiation factor 2 gamma subunit, putative, expressed OS=Oryza sativa subsp. japonica GN=LOC_Os12g41400 PE=4 SV=1 - [Q2QME5_ORYSJ]	50.7048	8.6167	14.66	5	6	1.10101	1.15362	1.18629	1.14697	1.04819	0.986101	0.994981	1.00976	0.880367	0.0577228
Q2QMG7	Os12g0605400 protein OS=Oryza sativa subsp. japonica GN=LOC_Os12g41220 PE=2 SV=1 - [Q2QMG7_ORYSJ]	16.6543	6.93213	5.48	1	1	1.00283	1.11292	1.01365	1.04313	0.900307	0.941493	0.905141	0.915647	0.877785	0.0895185
Q2QMH0	Os12g0604800 protein OS=Oryza sativa subsp. japonica GN=LOC_Os12g41190 PE=2 SV=2 - [Q2QMH0_ORYSJ]	36.0976	8.52881	2.78	1	1	0.933765	1.06261	1.05167	1.01602	0.958521	0.984118	1.02874	0.99046	0.974847	0.70859
Q2QMK8	Os12g0600400 protein OS=Oryza sativa subsp. japonica GN=LOC_Os12g40830 PE=2 SV=1 - [Q2QMK8_ORYSJ]	34.0389	6.30322	10.68	2	3	1.08201	1.0865	1.18169	1.11673	0.940334	0.998062	1.02561	0.988002	0.884725	0.10285
Q2QMN8	Amidase, hydantoinase/carbamoylase family protein, expressed OS=Oryza sativa subsp. japonica GN=LOC_Os12g40550 PE=4 SV=2 - [Q2QMN8_ORYSJ]	40.1817	5.93506	4.58	4	2	0.932662	0.848514	0.878331	0.886502	1.01438	1.0952	1.12389	1.07782	1.21582	0.0511873
Q2QMP4	LIM domain-containing protein, putative, expressed OS=Oryza sativa subsp. japonica GN=LOC_Os12g40490 PE=2 SV=2 - [Q2QMP4_ORYSJ]	54.9796	5.96045	7.41	3	3	1.26449	0.891896	0.869788	1.00872	0.904489	0.824683	0.877544	0.868905	0.86139	0.465973
Q2QMY9	Putative uncharacterized protein OS=Oryza sativa subsp. japonica GN=LOC_Os12g39560 PE=4 SV=1 - [Q2QMY9_ORYSJ]	28.7958	9.15869	2.71	1	1	1.05771	1.12561	1.02998	1.0711	1.11581	1.15434	1.17588	1.14868	1.07243	0.171462
Q2QND8	Os12g0569300 protein OS=Oryza sativa subsp. japonica GN=LOC_Os12g38150 PE=2 SV=1 - [Q2QND8_ORYSJ]	23.415	8.01611	13.73	2	2	0.947886	0.994766	1.01505	0.985901	0.994283	0.987128	1.06287	1.01476	1.02927	0.53111
Q2QNF3	60S ribosomal protein L2, putative, expressed OS=Oryza sativa subsp. japonica GN=LOC_Os12g38000 PE=1 SV=1 - [Q2QNF3_ORYSJ]	28.2319	10.9897	29.5	2	6	1.07641	1.21762	1.04327	1.11243	1.12519	1.04759	1.03443	1.06907	0.961019	0.623541
Q2QNG7	ATP-citrate synthase alpha chain protein 3 OS=Oryza sativa subsp. japonica GN=ACLA-3 PE=2 SV=1 - [ACLA3_ORYSJ]	46.765	5.57959	16.08	6	6	1.03412	1.02545	1.02195	1.02717	0.945301	0.973247	0.901278	0.939942	0.915076	0.0647002
Q2QNK2	Phospholipase C, putative, expressed OS=Oryza sativa subsp. japonica GN=LOC_Os12g37560 PE=4 SV=2 - [Q2QNK2_ORYSJ]	54.5734	7.07861	10.89	5	4	1.05345	1.25944	1.25584	1.18958	1.05742	1.07387	1.28376	1.13835	0.956937	0.726519
Q2QNQ6	Expressed protein OS=Oryza sativa subsp. japonica GN=LOC_Os12g37060 PE=2 SV=1 - [Q2QNQ6_ORYSJ]	23.0139	9.68604	11.21	2	2	0.830379	0.779076	0.86311	0.824188	1.0098	0.917988	0.883241	0.93701	1.13689	0.149765
Q2QNR9	CTP synthase, putative, expressed OS=Oryza sativa subsp. japonica GN=LOC_Os12g36950 PE=2 SV=2 - [Q2QNR9_ORYSJ]	57.112	6.44287	2.71	4	1	0.946215	0.995639	0.908185	0.950013	0.812544	1.05243	0.78166	0.882211	0.928631	0.603323
Q2QNU0	Expressed protein OS=Oryza sativa subsp. japonica GN=LOC_Os12g36760 PE=2 SV=1 - [Q2QNU0_ORYSJ]	139.22	6.01123	1.61	2	1	1.05434	0.868192	0.980831	0.967788	0.998796	1.16314	1.49669	1.21954	1.26013	0.2948
Q2QNV2	Fiber protein Fb19, putative, expressed OS=Oryza sativa subsp. japonica GN=LOC_Os12g36640 PE=2 SV=1 - [Q2QNV2_ORYSJ]	18.0891	6.99072	13.61	1	2	1.01759	1.09828	1.03925	1.05171	1.00566	0.973034	0.993972	0.990889	0.942172	0.168469
Q2QP60	Tryptophanyl-tRNA synthetase, putative, expressed OS=Oryza sativa subsp. japonica GN=LOC_Os12g35570 PE=3 SV=2 - [Q2QP60_ORYSJ]	37.535	5.89697	5.41	4	2	1.01937	0.95518	1.03989	1.00481	1.07733	1.12719	1.07564	1.09339	1.08815	0.118748
Q2QPR0	Phenylalanine ammonia-lyase OS=Oryza sativa subsp. japonica GN=LOC_Os12g33610 PE=3 SV=1 - [Q2QPR0_ORYSJ]	74.5344	6.21436	37.1	3	20	1.0319	1.06993	1.02543	1.04242	0.971904	0.941573	0.953855	0.955777	0.916883	0.0409272
Q2QQ14	Expressed protein OS=Oryza sativa subsp. japonica GN=LOC_Os12g32580 PE=4 SV=2 - [Q2QQ14_ORYSJ]	8.48411	8.96826	26.58	4	2	0.919917	0.952352	0.886448	0.919572	1.06288	1.06077	1.01114	1.04493	1.13632	0.0457094
Q2QQ48	Eukaryotic translation initiation factor 5A-2, putative, expressed OS=Oryza sativa subsp. japonica GN=LOC_Os12g32240 PE=2 SV=1 - [Q2QQ48_ORYSJ]	17.5457	5.98584	18.75	2	1	0.935903	0.907672	0.922497	0.922024	1.0016	1.0229	0.946704	0.990401	1.07416	0.122876
Q2QQX3	Expressed protein OS=Oryza sativa subsp. japonica GN=LOC_Os12g29550 PE=4 SV=1 - [Q2QQX3_ORYSJ]	59.286	5.93506	11.37	2	6	1.0027	0.944759	0.945526	0.964328	0.980513	1.01029	0.982637	0.991147	1.02781	0.400679
Q2QRA2	Amidohydrolase family protein, expressed OS=Oryza sativa subsp. japonica GN=LOC_Os12g28270 PE=2 SV=1 - [Q2QRA2_ORYSJ]	51.2647	5.57959	4.46	1	2	1.10455	1.0573	1.07556	1.07914	0.97223	0.838531	1.20668	1.00581	0.932054	0.643905
Q2QS12	Bifunctional aminoacyl-tRNA synthetase, putative, expressed OS=Oryza sativa subsp. japonica GN=LOC_Os12g25710 PE=3 SV=1 - [Q2QS12_ORYSJ]	55.6639	6.59521	11.86	3	5	1.00802	0.934303	0.934496	0.95894	0.926786	0.951756	0.905581	0.928041	0.967778	0.452896
Q2QS13	UDP-glucose 6-dehydrogenase OS=Oryza sativa subsp. japonica GN=LOC_Os12g25700 PE=2 SV=1 - [Q2QS13_ORYSJ]	52.8852	6.12549	20	16	8	1.01868	0.970334	0.987736	0.99225	0.981759	0.986846	0.965829	0.978145	0.985784	0.535554
Q2QTY5	Lysosomal Cystine Transporter family protein, expressed OS=Oryza sativa subsp. japonica GN=LOC_Os12g18110 PE=4 SV=2 - [Q2QTY5_ORYSJ]	30.3739	8.66064	3.73	2	1	0.973042	0.910255	0.973561	0.952286	1.0082	0.912851	1.0026	0.97455	1.02338	0.688067
Q2QU06	60 kDa chaperonin alpha subunit OS=Oryza sativa subsp. japonica GN=LOC_Os12g17910 PE=2 SV=1 - [Q2QU06_ORYSJ]	61.0926	5.21143	18.17	10	9	0.869816	0.801875	0.785224	0.818972	1.12578	1.08691	1.09607	1.10292	1.34671	0.0133763
Q2QU07	Armadillo/beta-catenin repeat family protein, putative, expressed OS=Oryza sativa subsp. japonica GN=LOC_Os12g17900 PE=4 SV=1 - [Q2QU07_ORYSJ]	87.8691	5.85889	17.49	1	12	0.973387	0.986466	0.929684	0.963179	1.01088	1.02526	0.985499	1.00721	1.04572	0.199482
[truncated: 1,170 more rows]
